# Supplementary material for: An updated compendium of Caenorhabditis elegans RNA-binding proteins and their regulation
Source: G3 (Bethesda). 2025 Jul 14;15(9):jkaf156. doi: 10.1093/g3journal/jkaf156 (PMC12405884; doi:10.1093/g3journal/jkaf156)
Supplement: jkaf156_Supplementary_Data [file jkaf156_supplementary_data.zip]

Archive with 6 entries (6 files):
- Supplemental_Figure_S1_G3-2025-405833.pdf
- Supplemental_Table_S1_G3-2025-405833.xlsx
- Supplemental_Table_S2_G3-2025-405833.xlsx
- Supplemental_Table_S3_G3-2025-405833.xlsx
- Supplemental_Table_S4_G3-2025-405833.xlsx
- Supplemental_Table_S5_G3-2025-405833.xlsx
