# Supplementary material for: An updated compendium of Caenorhabditis elegans RNA-binding proteins and their regulation
Source: G3 (Bethesda). 2025 Jul 14;15(9):jkaf156. doi: 10.1093/g3journal/jkaf156 (PMC12405884; doi:10.1093/g3journal/jkaf156)
Supplement: jkaf156_Supplementary_Data [file jkaf156_supplementary_data.zip › Supplemental_Table_S1_G3-2025-405833.xlsx]

## Sheet: Supp_Table_S1
WB_ID	gene	Group	RBD	newly_added_RBP	tau	RNAi.Phenotype.Observed	Allele.Phenotype.Observed	progenitor_marker	terminal_celltype_marker	max_boeck_dcpm	max_boeck_stage	orthogroup	orthogroup_gene_names	orthology	human_orthologs	hashimshony_oneCell_TPM	tintori_oneCell_meanRPKM
WBGene00000231	atx-2	4	Sm/Lsm	yes	0.27075	cell membrane organization biogenesis variant, cleavage furrow initiation defective early emb, diakinesis progression during oogenesis variant, diplotene region organization variant, egg laying variant, embryo osmotic integrity defective early emb, embryonic lethal, fat content variant, germ cell compartment expansion variant, germ cell compartment size variant, germ cell morphology variant, germ…	lethal, sterile	NA	NA	5.1012	embryo	OG0005119	atx-2, Cbr-atx-2	1:1	ENSG00000168488, ENSG00000204842	40.9585	43.514
WBGene00044341	ave-1	3	SAM	yes	0.448156	N.A.	lethal, sterile	NA	NA	5.9122	embryo	OG0012396	ave-1, Cbr-ave-1	1:1	NA	79.9432	76.624
WBGene00012674	bed-1	3	ZF_C2H2	yes	0.301172	cell secretion variant, maternal sterile, pattern of transgene expression variant, transgene expression increased	N.A.	NA	AVJ, PVQ_and_possibly_PVC	2.2598	embryo	OG0002992	bed-1, Cbr-bed-1	1:1	NA	13.3239	22.26
WBGene00012943	bed-2	3	ZF_C2H2	yes	0.36132	growth variant	N.A.	NA	hyp1_hyp2	5.5767	embryo	OG0001923	bed-2, Cbr-bed-2	1:1	NA	73.528	8.246
WBGene00009133	bed-3	3	ZF_C2H2	yes	0.706023	avoids bacterial lawn, cell proliferation reduced, egg laying variant, larval arrest, molt defect, slow growth, transgene expression increased, transgene expression reduced, vulval cell lineage variant	egg laying defective, maternal effect lethal emb, molt defect, pattern of gene expression variant, protruding vulva, vulval cell lineage variant	NA	hyp4_hyp5_hyp6, hyp1V, CEPsh, hyp3, hyp7_AB_lineage, P_cells, CEPso, Seam_cells, ILso, hyp1_hyp2, ADEsh, ILsh_OLLsh_OLQsh, CEP, AMso, Tail_hypodermis, B_F_K_Kp_U_Y	3.7677	embryo	OG0009816	bed-3, Cbr-bed-3	1:1	NA	2.96086	3.868
WBGene00015309	C01G5.7	3	ZF_C2H2	yes	0.893359	N.A.	N.A.	NA	NA	0.337	embryo	OG0015043	C01G5.7, CBG05429	1:1	NA	0	0
WBGene00015480	C05D10.4	3	SAM	yes	0.662479	N.A.	N.A.	ABalpapppa/ABarapappa, ABalpappaa/ABarapapaa, MSxapapa, ABpxppaaa, ABaraappaa	Pharyngeal_intestinal_valve, DD, AVK, CEPso, pm1_pm2, Excretory_cell, ILso, MC, B_F_K_Kp_U_Y, Posterior_arcade_cell, Rectal_gland, Anterior_arcade_cell, hyp1_hyp2, SIA, hyp1V, Excretory_duct_and_pore, hyp3, AMsh, SMB, g2	1.8192	embryo	OG0007630	C05D10.4, CBG21086	1:1	NA	3.94781	0.042
WBGene00007520	C11E4.6	3	SAM	yes	0.587021	accumulated germline cell corpses, apoptosis variant, cell membrane organization biogenesis variant, germ cell compartment size variant, germline nuclear positioning variant, gonad morphology variant, maternal sterile	N.A.	ABpxpaaapa	CEPso, CEP, Tail_hypodermis, mu_sph, CAN, DD, RIV, RME, AVB, CEPsh, Pharyngeal_intestinal_valve, RMD, AUA, OLL, IL1, RIA, pm3_pm4_pm5	2.3343	embryo	OG0011236	C11E4.6, CBG16074	1:1	ENSG00000064999, ENSG00000185046, ENSG00000167971, ENSG00000177303	0	0
WBGene00016535	C39D10.8	2	NTF2	yes	0.905184	N.A.	N.A.	Cxaaax/Cxaapa	NA	1.21341	L1	OG0011911	C39D10.8, CBG16840	1:1	NA	0	0
WBGene00006483	dgk-4	3	SAM	yes	0.526549	N.A.	N.A.	NA	ALA, PVQ_and_possibly_PVC, DVA, hmc, ASI, hmc_homolog, AVG, RMG, mu_sph, RIG, AUA, germline, AFD, AWC, DVC	2.13238	embryo	OG0006303	dgk-4, Cbr-dgk-4	1:1	ENSG00000077044, ENSG00000102780, ENSG00000274588, ENSG00000280873	110.539	25.392
WBGene00001001	dis-3	3	CSD	yes	0.422132	no induction of antimicrobial peptide expression after infection, sick, slow growth, small, sterile progeny	N.A.	NA	Excretory_duct_and_pore, ADEsh, ILsh_OLLsh_OLQsh, B_F_K_Kp_U_Y, CEPsh, germline, AVB, RMG	1.89313	embryo	OG0009435	dis-3, Cbr-dis-3	1:1	ENSG00000083520, ENSG00000166938	90.3062	63.092
WBGene00001040	dnj-22	1	RRM	yes	0.529019	chemical hypersensitive, cytoplasmic processing body variant, distal tip cell migration variant, embryonic lethal, exploded through vulva, larval arrest, late larval arrest, locomotion variant, organism hypersensitive ionizing radiation, pattern of transgene expression variant, receptor mediated endocytosis defective, reduced brood size, slow embryonic development, slow growth, sterile, sterile p…	lethal, sterile	NA	germline	3.67527	embryo	OG0006445	dnj-22, Cbr-dnj-22	1:1	ENSG00000104129	245.258	151.758
WBGene00001131	dys-1	3	ZF_C2H2	yes	0.436245	aldicarb resistant	aldicarb hypersensitive, ATP levels reduced, body posture wavelength variant, burrowing abnormal, cytosolic calcium levels increased, evoked postsynaptic amplitude reduced, exaggerated body bends, frequency body bend reduced, hyperactive, hypercontracted, mitochondria morphology variant, muscle dystrophy, muscle membrane potential variant, muscle strength decreased, organism metabolism processing…	ABpxapppaa, Caapa	mu_int_mu_anal, BWM_anterior, BWM_far_posterior, BWM_headrow1_in, mu_sph, BWM_headrow1_out, BWM_headrow2_in, BWM_headrow2_out, BWM_middle	3.3751	embryo	OG0006317	dys-1, Cbr-dys-1	1:1	ENSG00000232125, ENSG00000152818, ENSG00000198947, ENSG00000102385	2.96086	8.358
WBGene00001330	eps-8	3	SAM	yes	0.471164	avoids bacterial lawn, clear, constipated, embryonic lethal, foraging behavior variant, gut granule development variant, intestinal morphology variant, L1 arrest, larval arrest, larval lethal, locomotion variant, multivulva, muscle attachment variant, pale, pattern of transgene expression variant, receptor mediated endocytosis defective, reduced brood size, slow growth, sterile, three fold arrest…	actin cytoskeleton filament morphology phenotype, body elongation retracted, body elongation variant, embryonic lethal, larval arrest, muscle attachment variant, muscle cell activity variant, protein subcellular localization variant, three fold arrest	ABarpaapap/ABarpaappx	pm6, pm1_pm2, Intestine_middle_and_posterior, pm3_pm4_pm5, Intestine_middle, Pharyngeal_intestinal_valve, mc2, pm7, Intestine_anterior, mc3, mc1, Intestine_far_posterior, pm8	8.8403	embryo	OG0010190	eps-8, Cbr-eps-8	1:1	ENSG00000131037, ENSG00000151491, ENSG00000177106, ENSG00000198758	18.2586	10.5
WBGene00017687	ets-4	3	SAM	yes	0.807698	N.A.	axon regeneration defective, cold resistant, gene expression level high, gene expression level reduced, lethal, sterile	NA	pm1_pm2, Posterior_arcade_cell, mc2, pm3_pm4_pm5, hyp1_hyp2, Anterior_arcade_cell, ILso	2.0529	embryo	OG0009953	ets-4, Cbr-ets-4	1:1	ENSG00000124664	0	0
WBGene00009352	F33A8.4	1	ZF_CCHC	yes	0.336401	N.A.	N.A.	NA	germline	1.99142	embryo	OG0011144	F33A8.4, CBG02979	1:1	ENSG00000168228	111.032	179.128
WBGene00304808	F47E1.20	3	ZF_C2H2	yes	NA	N.A.	N.A.	NA	Anterior_arcade_cell, AVL, Posterior_arcade_cell	NA	NA	OG0006329	F47E1.20, CBG00197	1:1	NA	NA	NA
WBGene00001559	gei-1	3	SAM	yes	0.697955	axon branching variant	N.A.	NA	Pharyngeal_intestinal_valve, Intestine_anterior, mu_int_mu_anal, ASG, B_F_K_Kp_U_Y, hyp7_AB_lineage, hyp4_hyp5_hyp6, P_cells, mu_sph, Excretory_cell, mc2, pm3_pm4_pm5, pm1_pm2	1.3904	embryo	OG0006101	gei-1, Cbr-gei-1	1:1	ENSG00000130052, ENSG00000133121, ENSG00000164741	2.96086	0.212
WBGene00001570	gei-13	3	ZF_C2H2	yes	0.490223	dumpy, embryonic lethal, lethal, linker cell migration variant, locomotion variant, protein aggregation variant, roller, slow growth, transgene expression increased, transgene expression reduced, transgene subcellular localization variant	N.A.	NA	Pharyngeal_intestinal_valve, hyp3, Posterior_arcade_cell, Anterior_arcade_cell, pm1_pm2, Tail_hypodermis, mu_int_mu_anal, pm6, ILso, mu_sph	19.9368	embryo	OG0006245	gei-13, Cbr-gei-13	1:1	NA	0	0.02
WBGene00020286	gtsf-1	3	ZF_C2H2	yes	0.299921	N.A.	high incidence male progeny, reduced brood size, RNAi enhanced, siRNA expression variant, sterile	NA	germline	4.7519	embryo	OG0002526	gtsf-1, Cbr-gtsf-1	1:1	NA	NA	NA
WBGene00270309	K05F1.13	3	ZF_C2H2	yes	0.965926	body wall muscle myosin organization defective	N.A.	NA	IL2	NA	NA	OG0014246	K05F1.13, CBG30112	1:1	NA	NA	NA
WBGene00012704	mlt-3	3	SAM	yes	0.805751	age associated fluorescence increased, clear, larval arrest, larval lethal, late larval lethal, locomotion variant, shortened life span	lethal, sterile	NA	hyp7_AB_lineage, P_cells, hyp4_hyp5_hyp6, hyp7_C_lineage	1.0316	embryo	OG0012856	mlt-3, Cbr-mlt-3	1:1	ENSG00000165138, ENSG00000168096	NA	NA
WBGene00003516	nab-1	3	SAM	yes	0.424299	aldicarb resistant, neuron degeneration enhanced	synaptic remodeling variant	NA	hyp7_C_lineage, ASH, DD, Excretory_cell, hyp7_AB_lineage, P_cells, Tail_hypodermis, ADEsh, ILso	21.3043	embryo	OG0003800	nab-1, Cbr-nab-1	1:1	ENSG00000108819, ENSG00000158528	1.48043	28.436
WBGene00011289	R102.2	2	NTF2	yes	0.774782	N.A.	N.A.	NA	ADF, ASJ, IL2, ADL, ASH, ASI, ASK, ASE	11.0382	L1	OG0002523	R102.2, CBG04448	1:1	NA	0	0
WBGene00006444	shn-1	3	SAM	yes	0.506849	long defecation cycle, pharyngeal pumping reduced, reduced brood size, slow growth	N.A.	NA	SMB, Posterior_arcade_cell, ILso, Rectal_gland, AMso, pm1_pm2, Excretory_duct_and_pore, SMD, CEPso, Pharyngeal_intestinal_valve, hyp1V, mc3, pm7, hyp3, mc2, pm3_pm4_pm5, Anterior_arcade_cell, pm6, AFD	3.6603	embryo	OG0005952	shn-1, Cbr-shn-1	1:1	ENSG00000161681, ENSG00000162105, ENSG00000251322, ENSG00000283243	0	1.084
WBGene00017016	snap-1	3	ZF_C2H2	yes	0.340556	apoptosis reduced, cell membrane organization biogenesis variant, cell secretion variant, chromosome condensation variant, clear, cytoplasmic processing body variant, dead eggs laid, diakinesis progression during oogenesis variant, diplotene region organization variant, embryo osmotic integrity defective early emb, embryonic lethal, germ cell compartment expansion variant, germ cell compartment m…	early larval lethal, lethal, locomotion variant, sterile	NA	RME, PVT, SIA, AVD, RIM, URB_and_URA, RIV, CEP, RIH, DD, DVC	11.8444	embryo	OG0005588	snap-1, Cbr-snap-1	1:1	ENSG00000105402, ENSG00000125814	273.879	173.556
WBGene00006462	svh-5	3	SAM	yes	0.616384	N.A.	N.A.	NA	RMG, ASI, URX, ASH, AIZ, BAG, ADL, PVQ_and_possibly_PVC, AUA, ASE, hyp3, RIG, AIB, AWC, AIN, AIA, ASJ, ASK, IL1, CEP, ASG, ALM_PLM	1.1852	embryo	OG0009705	svh-5, Cbr-svh-5	1:1	ENSG00000135373, ENSG00000135374, ENSG00000163435	NA	NA
WBGene00006364	syd-2	3	SAM	yes	0.348698	aldicarb resistant, mitochondria alignment variant, protein expression reduced	aldicarb resistant, axon branching variant, bag of worms, egg laying defective, egg laying imipramine resistant, egg retention, endogenous synaptic amplitude variant, endogenous synaptic event frequency reduced, evoked postsynaptic amplitude reduced, locomotion variant, presynaptic component localization variant, presynaptic region morphology variant, presynaptic vesicle cluster localization vari…	NA	AVD, AVE, PVQ_and_possibly_PVC, URB_and_URA, SMD, AIZ, RIG, RIA	2.6185	embryo	OG0008321	syd-2, Cbr-syd-2	1:1	ENSG00000131626, ENSG00000139220, ENSG00000143847, ENSG00000177380	24.1803	4.156
WBGene00271694	T10E9.14	1	KH	yes	0.864704	N.A.	lethal, sterile	ABalaaaa, ABalaaaar, ABalaaap	NA	NA	NA	OG0006206	T10E9.14, CBG30978	1:1	NA	NA	NA
WBGene00020383	tin-44	2	NTF2	yes	0.428513	avoids bacterial lawn, cell cycle timing defective early emb, cell position defective, cytoplasmic appearance variant, embryonic lethal, embryonic terminal arrest variable emb, general pace of development defective early emb, larval arrest, lysosome-related organelle morphology variant, maternal sterile, neuronal cell fate specification variant, pattern of transgene expression variant, protein me…	early larval arrest, early larval lethal, lethal	NA	germline	5.60271	embryo	OG0009064	tin-44, Cbr-tin-44	1:1	ENSG00000104980	NA	NA
WBGene00006575	tir-1	3	SAM	yes	0.496207	Bacillus thuringiensis toxin hypersensitive, cadmium response variant, cell fate transformation, embryonic lethal, growth rate variant, larval arrest, larval lethal, lethal, level of transgene expression variant, loss of asymmetry AWC, multiple anchor cells, no induction of antimicrobial peptide expression after infection, non apoptotic cell death variant, organism development variant, organism p…	anoxia resistant, axon guidance variant, cell stress response variant, drug induced gene expression variant, egg laying response to food variant, gene expression level reduced, life span phenotype, loss of asymmetry AWC, loss of left right asymmetry, non apoptotic cell death variant, pathogen induced gene expression variant, pathogen susceptibility increased, pattern of transgene expression varia…	ABalppppa/ABpraaapa, ABpxpppapa, ABpxaapaaa, ABpxpaaap, ABplpappa, ABpxppaap, MSpaaap, MSxapap, ABalaappa/ABalppaaa, ABaraapxa, ABalaapap/ABalppaap, ABarpaaaa, ABalpppap/ABpraaaap, MSxpaa, ABalpappa/ABarapapa, ABalapxpa, ABarpaaap, MSxapaa, ABalapxpp, MSpaaaa, ABpxpaaaa, ABpxaapaa, MSxapa, ABalappap, ABalappaa, ABpxpapaa, ABalapaaa, ABpxppaaa, ABalpppaa/ABpraaaaa, ABpxpppap, ABalppapa/ABarapppa, …	hyp3, AMso, Excretory_duct_and_pore	3.3203	embryo	OG0007776	tir-1, Cbr-tir-1	1:1	ENSG00000004139	5.92171	2.318
WBGene00006763	unc-26	1	RRM	yes	0.448779	body wall muscle sarcomere morphology variant, locomotion variant, mitochondria morphology variant, protein degradation variant	aldicarb resistant, amplitude of sinusoidal movement variant, autophagy block, backing decreased, backward point velocity variant, body posture amplitude decreased, body posture wavelength decreased, body wall muscle contraction abnormal, cell stress response variant, coiler, coiling frequency increased, cytoskeleton organization biogenesis variant, defecation contraction variant, drug response v…	NA	AVB, DD, CAN, RMD, RME, AIA, SIA, ASJ, ASK, RIV, AIN, IL1, AVL, SMB, Coelomocytes, AIY, PVT	0.96	embryo	OG0010831	unc-26, Cbr-unc-26	1:1	ENSG00000078269, ENSG00000159082	31.5825	33.638
WBGene00006779	unc-43	2	NTF2	yes	0.468982	Bacillus thuringiensis toxin hypersensitive, body wall muscle sarcomere morphology variant, locomotion variant, mitochondria morphology variant, mitosis variant, pore forming toxin hypersensitive	activity level variant, aldicarb hypersensitive, associative memory defective, axon morphology variant, backward locomotion variant, body wall muscle contraction abnormal, constitutive egg laying, dauer constitutive, defecation cycle variant, drug resistant, drug response variant, dumpy, echo defecation cycle, egg laying imipramine resistant, egg laying levamisole resistant, egg laying response t…	NA	ASJ, AIY, AWC, pm6, AIZ, ADL, SMD, Excretory_duct_and_pore, AVG, ASG, AFD, AUA, FLP, BAG, ASK, RIA, pm8, AIA, ASE, AWB, ADF, RIG, ASH, AVH, PVQ_and_possibly_PVC, ASI, AVD, SIA, Pharyngeal_intestinal_valve, pm7, AMso, AWA	6.4283	embryo	OG0006744	unc-43, Cbr-unc-43	1:1	ENSG00000058404, ENSG00000070808, ENSG00000145349, ENSG00000148660	5.42824	32.322
WBGene00019457	vms-1	3	ZF_C2H2	yes	0.363963	N.A.	organism oxidative stress response hypersensitive	NA	germline	1.94391	embryo	OG0011951	vms-1, Cbr-vms-1	1:1	ENSG00000163516	130.771	NA
WBGene00013026	Y49A3A.3	1	ZF_CCCH	yes	0.478571	N.A.	N.A.	NA	NA	2.24207	embryo	OG0007469	Y49A3A.3, CBG04631	1:1	ENSG00000122435	64.1519	64.644
WBGene00006971	zak-1	3	SAM	yes	0.718499	dauer lifespan extended	N.A.	NA	AMso	0.359	embryo	OG0006262	zak-1, Cbr-zak-1	1:1	ENSG00000172680, ENSG00000091436	0.986952	0.066
WBGene00007063	2L52.1	3	ZF_C2H2		0.512912	N.A.	N.A.	NA	Coelomocytes	1.3271	embryo	OG0001625	2L52.1, CBG07041	1:1	NA	0.986952	0.642
WBGene00000196	aars-1	4	GF		0.347668	cell differentiation variant, hypoxia resistant, pattern of transgene expression variant, receptor mediated endocytosis defective, slow growth, sterile progeny	N.A.	NA	germline, pm7	0.418503	YA	OG0004823	aars-1, Cbr-aars-1	1:1	ENSG00000124608	13.8173	10.05
WBGene00000197	aars-2	4	GF		0.29682	cytoplasmic processing body variant, embryonic lethal, germ cell compartment expansion variant, germ cell compartment morphology variant, larval arrest, locomotion variant, maternal sterile, mRNA levels increased, oogenesis variant, pleiotropic defects severe early emb, protein aggregation variant, rachis wide, slow growth, sterile, transgene expression increased, transgene expression reduced, tr…	lethal, mid larval lethal	NA	NA	5.8442	embryo	OG0005648	aars-2, Cbr-aars-2	1:1	ENSG00000124608, ENSG00000090861	127.81	64.83
WBGene00016601	acin-1	1	RRM		0.293667	embryonic lethal, neuronal cell fate specification variant, pattern of transgene expression variant	N.A.	NA	NA	2.9302	embryo	OG0012176	acin-1, Cbr-acin-1	1:1	ENSG00000100813	122.382	70.07
WBGene00000080	adr-2	1	DSRBD		0.326956	N.A.	extended life span, lethal, RNA processing variant, sterile, vulva development variant	NA	NA	5.27555	embryo	OG0008018	adr-2, Cbr-adr-2	1:1	ENSG00000160710, ENSG00000197381, ENSG00000185736	200.845	130.18
WBGene00016977	akap-1	1	KH		0.452424	embryonic lethal, extended life span, sterile F1	N.A.	Exxx, Exx, ABpxapp, ABplpappaa	germline, PVQ_and_possibly_PVC, AIN, ALA, RIG, RIS, M_cell, RMG, PVT, DVA, AIA, AVK, DVC, Z1_Z4, AVL, AIY	4.205	embryo	OG0007196	akap-1, Cbr-akap-1	1:1	ENSG00000121057	29.6086	NA
WBGene00011945	alg-5	2	PAZPIWI		0.889695	Bacillus thuringiensis toxin hypersensitive, pore forming toxin hypersensitive	N.A.	NA	germline	4.37089	embryo	OG0004965	alg-5, Cbr-alg-5	1:1	NA	NA	NA
WBGene00007464	algn-8	4	NUCL		0.674068	embryonic lethal, larval arrest, protruding vulva, reduced brood size, sterile	embryonic lethal, lethal, sterile	NA	NA	0.538236	YA	OG0011119	algn-8, Cbr-algn-8	1:1	ENSG00000173818, ENSG00000159063	NA	NA
WBGene00000122	aly-3	1	RRM		0.245715	locomotion variant	N.A.	ABaxx, ABpxax, ABarapa, Cx, ABarpx	NA	14.3722	embryo	OG0004229	aly-3, Cbr-aly-3	1:1	ENSG00000183684	579.341	333.616
WBGene00000180	arc-1	3	ZF_C2H2		0.307965	protein aggregation variant, resistant to protein aggregation induced paralysis	N.A.	NA	NA	0.9951	embryo	OG0006984	arc-1, Cbr-arc-1	1:1	ENSG00000113595	5.42824	5.398
WBGene00016019	ascc-1	1	KH		0.472397	embryonic arrest, head morphology variant, isthmus morphology defective, L1 arrest, pharynx unattached, protein aggregation variant, slow growth	N.A.	NA	germline	1.14479	embryo	OG0003656	ascc-1, Cbr-ascc-1	1:1	ENSG00000138303	39.9716	NA
WBGene00011279	asd-1	1	RRM		0.353013	reduced brood size, transgene expression increased	N.A.	NA	hmc_homolog, hmc	4.5899	embryo	OG0011693	asd-1, Cbr-asd-1	1:1	ENSG00000078328, ENSG00000100320, ENSG00000167281, ENSG00000277564	111.032	154.758
WBGene00006423	asd-2	1	KH		0.352803	alternative splicing variant, axon fasciculation variant, axon guidance variant, axon midline crossing variant, body wall muscle actin organization defective, cell cycle timing defective early emb, cell position defective, cord commissures fail to reach target, development phenotype, division axis defective, ectopic expression antibody, egg laying variant, embryonic lethal, exploded through vulva…	early larval arrest, early larval lethal, lethal	Cxpaa, Cxpppp, MSxpaaap/MSxpapap, Cxpxap, Cxppp, MSxpappa/MSxppapp, MSxapppp, Cxpaaa, Cxppa, Cxpapp, Cxpap, Cxppaa, Cxpapa, Cxpppa	BWM_far_posterior, pm7, pm3_pm4_pm5, pm8, mc1, BWM_posterior, AVL, BWM_headrow1_in, URB_and_URA, BWM_headrow1_out	5.0311	embryo	OG0006117	asd-2, Cbr-asd-2	1:1	ENSG00000112531	0.493476	0.71
WBGene00018794	attf-3	3	ZF_C2H2		0.56775	cortical dynamics defective early emb, embryonic lethal, exploded through vulva, larval arrest, locomotion variant, long, pattern of transgene expression variant, receptor mediated endocytosis defective, slow growth, sterile, sterile progeny	lethal, sterile	NA	NA	2.6218	embryo	OG0009498	attf-3, Cbr-attf-3	1:1	NA	2.96086	NA
WBGene00044674	B0280.17	1	KH		0.97462	cell death variant, embryo osmotic integrity defective early emb, embryonic lethal, germ cell development variant, gonad development variant, intracellular lipid surveillance response abnormal, male gonad development variant, male somatic gonad development variant, maternal sterile, pattern of transgene expression variant, sterile	lethal, sterile	NA	NA	1.94592	L4	OG0014456	B0280.17, CBG16603	1:1	ENSG00000112232, ENSG00000121774, ENSG00000131773	0	0
WBGene00015138	B0310.2	3	ZF_C2H2		0.846212	N.A.	N.A.	NA	Pharyngeal_intestinal_valve	2.914	embryo	OG0009219	B0310.2, CBG08158	1:1	NA	2.96086	43.038
WBGene00015147	B0336.7	3	ZF_C2H2		0.371556	N.A.	lethal, P granule localization defective, sterile	NA	germline	1.78546	embryo	OG0002893	B0336.7, CBG08997	1:1	NA	155.938	23.834
WBGene00015232	B0511.6	2	HEL		0.20802	cytoplasmic processing body variant, early larval lethal, engulfment variant, extended life span, larval arrest, protein subcellular localization variant, sick, sterile, transgene expression variant, transgene subcellular localization variant	N.A.	NA	NA	6.9304	embryo	OG0006203	B0511.6, CBG12465	1:1	ENSG00000088205	95.2409	82.114
WBGene00000246	bcc-1	1	KHSAM		0.981004	aldicarb resistant, embryonic lethal	exploded through vulva, protruding vulva	NA	NA	0.425322	L3	OG0009813	bcc-1, Cbr-bcc-1	1:1	ENSG00000122870	0	0
WBGene00017430	bcl-11	3	ZF_C2H2		0.724066	exploded through vulva, lethal, level of protein expression variant, locomotion variant, slow growth, transgene expression reduced, transgene expression variant	early larval lethal, embryonic lethal late emb, lethal	NA	hyp1V, ILso, CEPso, AMso, Excretory_duct_and_pore, Anterior_arcade_cell, Rectal_gland, hyp3, hyp1_hyp2, B_F_K_Kp_U_Y, Pharyngeal_intestinal_valve, Posterior_arcade_cell	9.7339	embryo	OG0012916	bcl-11, Cbr-bcl-11	1:1	ENSG00000119866, ENSG00000127152, ENSG00000170684	NA	NA
WBGene00015266	BE0003N10.1	4	NUCL		0.567971	N.A.	lethal, sterile	NA	NA	0.7172	embryo	OG0009531	BE0003N10.1, CBG15142	1:1	ENSG00000138035	34.0499	14.396
WBGene00003847	blmp-1	3	ZF_C2H2		0.707443	cuticle permeability increased, dumpy, engulfment variant, ER stress response variant, exploded through vulva, larval arrest, locomotion variant, paraquat hypersensitive, patchy coloration, protruding vulva, reduced brood size, shortened life span, small, sterile, transgene expression increased, transgene expression reduced, unfolded protein response variant	alae morphology variant, apoptosis increased, axodendritic polarity variant, distal tip cell migration precocious, distal tip cell migration variant, dumpy, embryonic lethal, fat content variant, gonad morphology variant, locomotion variant, protruding vulva, slow growth, small	NA	hyp3, hyp1_hyp2, Seam_cells, ADEsh, AMsh, CEPsh, ILsh_OLLsh_OLQsh, AMso, Tail_hypodermis, hyp1V, Excretory_duct_and_pore, B_F_K_Kp_U_Y, ILso, P_cells, CEPso	4.6683	embryo	OG0012986	blmp-1, Cbr-blmp-1	1:1	ENSG00000057657, ENSG00000113916, ENSG00000161940, ENSG00000176083	0	1.73
WBGene00044791	bnc-1	3	ZF_C2H2		0.99317	N.A.	N.A.	NA	NA	0.0822173	L2	OG0003980	bnc-1, Cbr-bnc-1	1:1	ENSG00000169594, ENSG00000173068	NA	NA
WBGene00000274	btf-1	2	HEL		0.537899	N.A.	N.A.	NA	germline	0.552461	YA	OG0007525	btf-1, Cbr-btf-1	1:1	ENSG00000095564	16.7782	12.812
WBGene00015329	C02B10.4	1	RRM		0.357533	N.A.	N.A.	ABaxx	NA	25.25	embryo	OG0004142	C02B10.4, CBG19980	1:1	NA	1110.82	351.952
WBGene00015451	C04F5.9	3	ZF_C2H2		0.594893	N.A.	N.A.	NA	NA	0.416607	YA	OG0010753	C04F5.9, CBG08681	1:1	NA	27.6347	58.9
WBGene00015527	C06E2.1	3	ZF_C2H2		0.823396	transgene expression reduced	N.A.	NA	ASJ, ASG, CEP, AWB, IL2, ASK, ADF, URX, AFD, BAG, ASI, ASE, AWC, AWA, ADL, ASH, ADE	0.5918	embryo	OG0009256	C06E2.1, CBG15474	1:1	NA	0	0
WBGene00007429	C08B6.8	4	NUCL		0.347008	N.A.	N.A.	MSxpa	NA	7.1698	embryo	OG0010602	C08B6.8, CBG09528	1:1	ENSG00000076043	97.7083	268.114
WBGene00007444	C08F8.2	2	HEL		0.514289	developmental delay postembryonic, embryonic lethal, larval arrest, pattern of transgene expression variant, receptor mediated endocytosis defective, reduced brood size, slow growth, sterile progeny, transgene expression increased, transposon silencing variant	N.A.	NA	germline	1.3731	embryo	OG0004970	C08F8.2, CBG06022	1:1	ENSG00000156502	50.3346	90.972
WBGene00015703	C11D2.7	4	GF		0.281148	N.A.	lethal, sterile	NA	germline	5.21343	embryo	OG0007220	C11D2.7, CBG30480	1:1	ENSG00000232119	120.902	142.416
WBGene00015746	C13F10.7	1	ZF_CCHC		0.434045	embryonic lethal	N.A.	Cx, ABaxx, ABpxax, MSxp, ABaraax, 28_cell_or_earlier, ABalpax, ABpxpp, ABarapa, ABarpx, ABalaax, ABalapx	NA	11.2233	embryo	OG0006559	C13F10.7, CBG19106	1:1	ENSG00000153006	434.259	359.434
WBGene00016011	C23G10.2	4	NUCL		0.436302	cytoplasmic processing body variant, larval arrest, mRNA surveillance defective, nonsense mRNA accumulation, transgene expression increased, transgene subcellular localization variant, variable cell division timing	N.A.	NA	hyp7_C_lineage, hyp7_AB_lineage, Tail_hypodermis, germline	6.57186	embryo	OG0007896	C23G10.2, CBG24261	1:1	ENSG00000132541	96.7213	95.466
WBGene00016073	C24H12.4	2	HEL		0.318904	larval arrest	N.A.	NA	M_cell, germline	2.6725	embryo	OG0008607	C24H12.4, CBG07062	1:1	ENSG00000136271	79.9432	55.806
WBGene00007745	C26D10.4	4	GF		0.599118	N.A.	N.A.	NA	Excretory_cell, CAN, AMsh, hmc_homolog, AVG	0.2982	embryo	OG0009337	C26D10.4, CBG25497	1:1	ENSG00000157353	4.44129	0
WBGene00044386	C27A2.7	3	ZF_C2H2		0.960302	N.A.	N.A.	NA	ADF, ASG, AFD, ASH, ADL, AWA	0.1051	embryo	OG0003876	C27A2.7, CBG31350	1:1	ENSG00000138738	0	0
WBGene00007762	C27B7.5	1	ZF_CCHC		0.824084	N.A.	N.A.	NA	germline	3.9587	embryo	OG0012095	C27B7.5, CBG21716	1:1	NA	140.147	100.654
WBGene00016194	C28H8.3	2	HEL		0.406865	N.A.	N.A.	NA	M_cell, germline	2.80017	L3	OG0006238	C28H8.3, CBG09045	1:1	ENSG00000137628, ENSG00000181381	987.939	67.57
WBGene00043051	C29E4.13	3	ZF_C2H2		0.385436	N.A.	N.A.	NA	germline	2.27411	embryo	OG0007642	C29E4.13, CBG12286	1:1	NA	46.3868	94.266
WBGene00016427	C34H4.5	3	ZF_C2H2		0.772975	N.A.	N.A.	NA	NA	0.320493	embryo	OG0002004	C34H4.5, CBG29111	1:1	ENSG00000166454	23.6869	14.81
WBGene00016493	C37A2.7	4	GF		0.246938	cytoplasmic processing body variant, embryonic lethal, organism development variant, reduced brood size, slow growth, sterile, transgene expression increased, transgene induced cosuppression variant, transgene subcellular localization variant	N.A.	NA	Intestine_far_posterior, Intestine_middle_and_posterior, Intestine_anterior, M_cell	215.605	L1	OG0002921	C37A2.7, CBG12770	1:1	ENSG00000177600	151.004	73.488
WBGene00016496	C37C3.2	4	GF		0.324911	cell membrane organization biogenesis variant, diplotene progression during oogenesis variant, diplotene region organization variant, embryonic lethal, germ cell compartment anucleate, germ cell compartment expansion variant, germ cell compartment morphology variant, germ cell compartment size variant, germline nuclear positioning variant, gonad vesiculated, larval arrest, lysosome-related organe…	N.A.	NA	Excretory_cell	7.6722	embryo	OG0010591	C37C3.2, CBG20562	1:1	ENSG00000100664	86.8518	105.514
WBGene00008119	C46F11.4	2	HEL		0.281302	dauer lifespan extended, maternal sterile, organism development variant	N.A.	NA	hmc, germline	1.2586	embryo	OG0007887	C46F11.4, CBG09775	1:1	ENSG00000198231	33.0629	34.584
WBGene00016740	C48B6.2	4	GF		0.400579	cell cycle timing defective early emb, cell position defective, cytoplasmic processing body variant, division axis defective, embryonic lethal, growth rate variant, larval arrest, larval lethal, lethal, maternal sterile, mRNA surveillance defective, neuronal cell fate specification variant, nonsense mRNA accumulation, organism oxidative stress resistant, pattern of transgene expression variant, p…	N.A.	NA	germline, M_cell	3.93307	embryo	OG0006118	C48B6.2, CBG12733	1:1	ENSG00000177971	142.615	212.334
WBGene00016791	C49H3.4	4	Sm/Lsm		0.480985	N.A.	N.A.	NA	NA	1.68066	embryo	OG0012808	C49H3.4, CBG17705	1:1	NA	38.9846	89.974
WBGene00016799	C50C3.1	1	ZF_CCCH		0.938569	N.A.	N.A.	NA	pm7, germline	2.9729	embryo	OG0011753	C50C3.1, CBG16667	1:1	NA	54.7759	117.21
WBGene00016868	C52B9.8	2	HEL		0.281809	N.A.	N.A.	ABpxaapp, ABpxpaa, ABpxpa	RIH, ADF, g1P, CAN, ASG, RIB, AIM	1.2984	embryo	OG0016696	C52B9.8, CBG14390	1:1	ENSG00000080503, ENSG00000127616, ENSG00000128908	42.439	14.642
WBGene00012484	car-1	2	Sm		0.283424	accumulated germline cell corpses, anaphase bridging, antibody staining reduced, antibody subcellular localization variant, apoptosis increased, avoids bacterial lawn, brood size variant, cell death variant, cleavage furrow defective early emb, complex phenotype early emb, cytokinesis fails early emb, cytokinesis variant emb, embryonic lethal, gamma ray induced apoptosis increased, germ cell hype…	cytokinesis fails early emb, fertility phenotype, lethal, maternal effect lethal emb, sterile	NA	NA	35.4286	YA	OG0005835	car-1, Cbr-car-1	1:1	ENSG00000149657, ENSG00000257103, ENSG00000262860	1547.05	465.406
WBGene00000800	cars-1	4	GF		0.281066	accumulated germline cell corpses, apoptosis increased, apoptosis variant, avoids bacterial lawn, cell cycle timing defective early emb, cell differentiation variant, chromosome condensation variant, cytoplasmic processing body variant, embryonic lethal, germ cell compartment expansion variant, germ cell compartment morphology variant, germline nuclear positioning variant, gonad vesiculated, larv…	N.A.	NA	hmc_homolog, T, mc3, pm6, mc1, pm7, g1A	3.501	embryo	OG0005402	cars-1, Cbr-cars-1	1:1	ENSG00000110619, ENSG00000278191, ENSG00000134905	122.382	47.244
WBGene00009532	ccch-1	1	ZF_CCCH		0.638592	transgene expression reduced	N.A.	NA	CEPso, ALM_PLM, Z1_Z4, B_F_K_Kp_U_Y, M_cell, mu_sph, ILsh_OLLsh_OLQsh, BWM_middle	5.4589	embryo	OG0006553	ccch-1, Cbr-ccch-1	1:1	ENSG00000128016, ENSG00000152518, ENSG00000185650	0	0.334
WBGene00012277	ccch-3	1	ZF_CCCH		0.602472	N.A.	N.A.	NA	germline	4.68571	embryo	OG0006878	ccch-3, Cbr-ccch-3	1:1	NA	109.058	144.164
WBGene00000391	cdd-1	2	Unknown		0.751233	egg shape variable	N.A.	NA	Intestine_middle, Intestine_anterior, Intestine_middle_and_posterior, Intestine_far_posterior	1.59117	L1	OG0006074	cdd-1, Cbr-cdd-1	1:1	ENSG00000158825	0.493476	0
WBGene00000392	cdd-2	2	Unknown		0.767658	egg shape variable	slow growth, sterile	NA	PVR, AVD, AVA	9.5705	embryo	OG0009318	cdd-2, Cbr-cdd-2	1:1	ENSG00000158825	195.91	61.832
WBGene00000411	cdl-1	1	Unknown		0.410212	accumulated cell corpses, anaphase bridging, body elongation defective, cell corpse degradation variant, chromosome condensation variant, chromosome segregation variant, ectopic cleavage furrow early emb, embryonic arrest, embryonic lethal, EMS anterior extension extreme early emb, everted vulva, excessive blebbing early emb, exploded through vulva, lima bean arrest, maternal sterile, nucleus ref…	accumulated cell corpses, body elongation defective, cell corpse appearance delayed, embryonic lethal, engulfment failure by killer cell, lethal, pharynx extension defective, pharynx unattached, sterile	ABalapaa	NA	25.3205	embryo	OG0011157	cdl-1, Cbr-cdl-1	1:1	ENSG00000163950	675.569	327.67
WBGene00000468	ces-1	3	ZF_C2H2		0.69404	fungal resistance increased, pathogen resistance increased	apoptosis fails to occur, asymmetric cell division variant, cell cleavage variant, programmed cell death variant, spindle orientation variant, transgene expression reduced	ABaraapxpp, ABpxppappa, ABpxpapaaa, ABpxppaapa, ABalppappa/ABarappppa, Caapa, ABalpapppa/ABarapappa, MSpaapaa, ABpxpaapaa, ABpxaapapa, ABpxpapapa, ABalaapppa/ABalapaapa, ABalppppaa/ABpraaapaa, ABpxpaappa, ABprpapppa, ABprpappaa, ABalpapaaa/ABarappaaa, ABpxpaaaaa, ABalaaaala/ABalaapaaa, ABpxppappp, MSxapapa, ABpxapppaa, ABprpappa, MSpaaapa, ABalpppppa/ABpraaappa	DD, AWA, PVR, DA	1.9816	embryo	OG0003965	ces-1, Cbr-ces-1	1:1	ENSG00000215397, ENSG00000261678, ENSG00000165702	0	0
WBGene00000472	cey-1	3	CSD		0.179832	male tail morphology variant	N.A.	NA	NA	60.1484	embryo	OG0006992	cey-1, Cbr-cey-1	1:1	ENSG00000006047, ENSG00000060138, ENSG00000065978, ENSG00000231167	578.848	347.094
WBGene00000475	cey-4	3	CSD		0.315746	male tail morphology variant, tail morphology variant, transgene expression increased	physiology phenotype	NA	ADL, AWA, germline	20.8987	YA	OG0009567	cey-4, Cbr-cey-4	1:1	ENSG00000006047, ENSG00000060138, ENSG00000065978	797.951	212.292
WBGene00008362	cfim-2	1	RRM		0.476077	embryonic lethal, germ cell development variant, locomotion variant, oocyte morphology variant, oocytes disorganized, slow growth, sluggish, sterile, sterile progeny, tumorous germline	N.A.	ABplpappaa	ALA, Excretory_cell, SIA	4.8502	embryo	OG0003222	cfim-2, Cbr-cfim-2	1:1	ENSG00000111605, ENSG00000149532	156.432	148.672
WBGene00000479	cgh-1	2	HEL		0.553257	accumulated germline cell corpses, adult lethal, alae absent, apoptosis increased, cell death variant, cell membrane organization biogenesis variant, chromosome condensation variant, cytokinesis fails early emb, cytoplasmic processing body variant, diakinesis progression during oogenesis variant, diplotene progression during oogenesis variant, embryo osmotic integrity defective early emb, embryon…	dendritic termini number reduced, pattern of transgene expression variant, reduced brood size, retarded heterochronic variations, sterile	NA	germline	35.509	YA	OG0002121	cgh-1, Cbr-cgh-1	1:1	ENSG00000110367	72.541	357.982
WBGene00010369	chd-1	2	HEL		0.234782	N.A.	N.A.	NA	NA	1.6116	embryo	OG0007270	chd-1, Cbr-chd-1	1:1	ENSG00000153922, ENSG00000173575	139.16	NA
WBGene00000483	che-1	3	ZF_C2H2		0.972419	alkaline pH chemotaxis variant, embryonic lethal, neuronal cell fate specification variant	alkaline pH chemotaxis variant, ammonium chloride chemotaxis defective, amphid neuron morphology variant, aqueous compound discrimination defective, bromide chemotaxis defective, cAMP chemotaxis defective, cell differentiation variant, chemotaxis variant, chloride chemotaxis defective, inner labial morphology variant, iodide chemotaxis defective, ivermectin resistant, lithium chemotaxis defective…	NA	ASE	0.1972	embryo	OG0006576	che-1, Cbr-che-1	1:1	ENSG00000124613, ENSG00000165512, ENSG00000166526, ENSG00000172006, ENSG00000181638, ENSG00000182318, ENSG00000182983, ENSG00000185730, ENSG00000187607, ENSG00000196152, ENSG00000233757, ENSG00000249459, ENSG00000250571, ENSG00000264668, ENSG00000269693, ENSG00000180532, ENSG00000103199	0	0
WBGene00010839	chl-1	2	HEL		0.808651	embryonic lethal	lethal, sterile	NA	NA	0.656219	embryo	OG0007985	chl-1, Cbr-chl-1	1:1	ENSG00000013573, ENSG00000111788, ENSG00000214826	53.2954	NA
WBGene00000770	cpb-1	1	RRM		0.982869	germ cell development variant, oocyte meiotic maturation variant, oocytes small, reduced brood size, spermatocyte meiosis variant	lethal, sterile	NA	NA	1.2749	embryo	OG0006969	cpb-1, Cbr-cpb-1	1:1	ENSG00000107864, ENSG00000113742, ENSG00000137449, ENSG00000283087	39.9716	75.902
WBGene00000771	cpb-2	1	RRM		0.970576	organism development variant	N.A.	NA	ADF	0.466007	L4	OG0004842	cpb-2, Cbr-cpb-2	1:1	ENSG00000107864, ENSG00000113742, ENSG00000137449	0	0
WBGene00000772	cpb-3	1	RRM		0.937994	accumulated germline cell corpses, apoptosis increased, apoptosis variant, division axis defective, embryonic lethal, maternal sterile, organism development variant	apoptosis increased, dendritic termini number reduced, embryonic lethal, fewer germ cells, germ cell development variant, pachytene arrested germline nuclei, reduced brood size, spermatogenesis to oogenesis switch defective	NA	I5, germline	4.6935	embryo	OG0004670	cpb-3, Cbr-cpb-3	1:1	ENSG00000214575, ENSG00000260836, ENSG00000277445, ENSG00000282755	261.542	144.648
WBGene00000774	cpf-2	1	RRM		0.282581	dead eggs laid, developmental delay, embryonic lethal, gonad development variant, lethal, male somatic gonad development variant, maternal sterile, multivulva, no induction of antimicrobial peptide expression after infection, pattern of transgene expression variant, receptor mediated endocytosis defective, RNAi resistant, somatic transgene silencing variant, transgene expression increased	N.A.	NA	NA	6.7578	embryo	OG0003143	cpf-2, Cbr-cpf-2	1:1	ENSG00000101811, ENSG00000177613	216.636	7.25
WBGene00000787	cps-6	4	NUCL		0.456933	apoptosis variant, cell death variant, DNA metabolism variant	apoptosis reduced, apoptotic DNA degradation defective, cell corpse appearance delayed	NA	germline	2.5402	embryo	OG0004648	cps-6, Cbr-cps-6	1:1	ENSG00000167136, ENSG00000157036	30.5955	5.762
WBGene00044329	cpsf-4	1	ZF_CCCHZF_CCHC		0.308841	aldicarb resistant, dead eggs laid, embryonic lethal, excess maternal pronucleus early emb, germ cell development variant, gonad development variant, large cytoplasmic granules early emb, larval lethal, lethal, male gonad development variant, male somatic gonad development variant, mRNA levels increased, multiple nuclei early emb, multivulva, P0 spindle rotation failure early emb, pattern of tran…	N.A.	NA	NA	6.2767	embryo	OG0010984	cpsf-4, CBG30465	1:1	ENSG00000160917, ENSG00000187959	613.391	167.202
WBGene00000794	crn-1	4	NUCL		0.525144	anterior pharynx extra cells, apoptosis increased, apoptosis variant, cell corpse appearance delayed, cell cycle timing defective early emb, cell position defective, division axis defective, embryonic lethal, embryonic lethal late emb, exploded through vulva, late embryonic arrest, locomotion variant, maternal sterile, mitochondria alignment variant, neuronal cell fate specification variant, patt…	N.A.	MSxap, ABalapaa	NA	8.20279	embryo	OG0002958	crn-1, Cbr-crn-1	1:1	ENSG00000168496, ENSG00000178295	283.255	157.28
WBGene00000796	crn-3	4	NUCL		0.32495	apoptosis variant, embryonic lethal, larval arrest, no induction of antimicrobial peptide expression after infection, patchy coloration, pattern of transgene expression variant, receptor mediated endocytosis defective, slow growth	larval arrest	NA	germline	2.80231	embryo	OG0002672	crn-3, Cbr-crn-3	1:1	ENSG00000171824	267.958	222.222
WBGene00000798	crn-5	4	NUCL		0.365529	apoptosis variant, early larval arrest, extended life span, foraging behavior variant, larval arrest, lethal, patchy coloration, slow growth, transgene subcellular localization variant	N.A.	NA	germline, pm7	4.28065	embryo	OG0004289	crn-5, Cbr-crn-5	1:1	ENSG00000077348	48.8541	59.504
WBGene00017641	csr-1	2	PAZPIWI		0.939019	anaphase bridging, chromosome alignment variant, chromosome morphology variant, dauer lifespan extended, embryonic arrest, embryonic lethal, fewer germ cells, kinetochore organization variant, larval arrest, meiotic chromosome segregation variant, mitotic chromosome segregation variant, nuclear appearance variant, protein subcellular localization variant, reduced brood size, sterile, sterile prog…	lethal, sterile, transgene subcellular localization variant	NA	germline	5.46637	YA	OG0004185	csr-1, Cbr-csr-1	1:1	NA	106.591	69.016
WBGene00022025	cus-2	1	RRM		0.416111	dumpy, embryonic lethal, germ cell development variant, locomotion variant, masculinization of germline, oocyte morphology variant, oocytes disorganized, protein aggregation variant, sterile, tumorous germline	N.A.	NA	germline	1.15752	embryo	OG0003407	cus-2, Cbr-cus-2	1:1	ENSG00000102241	141.134	NA
WBGene00000889	cyn-13	1	RRM		0.290642	apoptosis variant, embryonic lethal, organism oxidative stress resistant, transgene expression increased	N.A.	NA	NA	10.4903	embryo	OG0011576	cyn-13, Cbr-cyn-13	1:1	ENSG00000084072	105.604	135.272
WBGene00017025	D1037.1	1	DSRBD		0.380663	N.A.	N.A.	NA	germline	0.8841	embryo	OG0008927	D1037.1, CBG12024	1:1	ENSG00000159140	143.602	29.844
WBGene00008363	D1046.2	3	ZF_C2H2		0.575905	egg laying variant, exploded through vulva, larval arrest, locomotion variant, pattern of transgene expression variant, receptor mediated endocytosis defective	lethal, sterile	NA	RIH	4.0005	embryo	OG0006876	D1046.2, CBG21722	1:1	NA	60.2041	213.024
WBGene00008417	D2030.7	3	ZF_C2H2		0.824206	transgene expression reduced	N.A.	NA	germline	3.5771	embryo	OG0007280	D2030.7, CBG26580	1:1	NA	93.267	223.712
WBGene00044610	D2092.10	3	ZF_C2H2		0.990873	N.A.	N.A.	NA	NA	0.0307	embryo	OG0003269	D2092.10, CBG12688	1:1	NA	0	0
WBGene00001094	dars-1	4	tRNA		0.273553	apoptosis reduced, avoids bacterial lawn, cell differentiation variant, cell membrane organization biogenesis variant, diplotene region organization variant, embryonic lethal, extended life span, germ cell compartment expansion variant, gonad morphology variant, gonad vesiculated, larval arrest, lethal, maternal sterile, nuclear appearance variant, nuclei small, oocyte morphology variant, oocyte …	N.A.	NA	NA	6.93609	YA	OG0006251	dars-1, Cbr-dars-1	1:1	ENSG00000115866	426.363	151.756
WBGene00001095	dars-2	4	tRNA		0.610484	embryonic lethal, larval arrest, maternal sterile, reduced brood size, sterile	lethal, sterile	NA	NA	0.739653	embryo	OG0013923	dars-2, Cbr-dars-2	1:1	ENSG00000117593	18.7521	74.974
WBGene00000935	daz-1	1	RRM		0.954297	pattern of transgene expression variant, receptor mediated endocytosis defective, sterile progeny	N.A.	NA	germline	8.1003	embryo	OG0011760	daz-1, Cbr-daz-1	1:1	ENSG00000092345, ENSG00000152430, ENSG00000187191, ENSG00000188120, ENSG00000205916, ENSG00000205944	533.941	229.682
WBGene00021277	ddx-10	2	HEL		0.377968	embryonic lethal, larval arrest, late larval arrest, protruding vulva, reduced brood size, slow growth, sterile, sterile F1	N.A.	NA	germline, M_cell	1.4215	embryo	OG0004644	ddx-10, CBG03992	1:1	ENSG00000178105	NA	NA
WBGene00018967	ddx-15	2	HEL		0.28766	cell proliferation increased, developmental delay postembryonic, early larval arrest, embryonic lethal, excess intestinal cells, exploded through vulva, germ cell development variant, gonad morphology variant, larval arrest, lethal, locomotion variant, masculinization of germline, maternal sterile, oocyte morphology variant, oocytes disorganized, pattern of transgene expression variant, protrudin…	lethal, sterile	NA	NA	4.3188	embryo	OG0007942	ddx-15, Cbr-ddx-15	1:1	ENSG00000140829, ENSG00000204560, ENSG00000067596, ENSG00000109606, ENSG00000206486, ENSG00000226171, ENSG00000231377, ENSG00000233049, ENSG00000233418, ENSG00000233561, ENSG00000227222	NA	NA
WBGene00010260	ddx-17	2	HEL		0.284275	dendritic termini number reduced, embryonic lethal, larval arrest, Q neuroblast lineage migration variant, sick, slow growth	lethal, sterile	ABaxx	NA	12.5222	embryo	OG0007031	ddx-17, Cbr-ddx-17	1:1	ENSG00000100201, ENSG00000108654	983.498	NA
WBGene00011580	ddx-19	2	HEL		0.539149	N.A.	N.A.	ABarppxaa, ABarppxp, ABpxappa, ABpxapppp, ABpxapapaa, ABarppxpa, ABpxappp, ABpxapp, ABarppxpp	germline	2.02834	YA	OG0009116	ddx-19, Cbr-ddx-19	1:1	ENSG00000109832, ENSG00000157349, ENSG00000168872, ENSG00000260537	44.9063	102.062
WBGene00017162	ddx-23	2	HEL		0.301107	cell cell contacts abnormal in four cell embryo, cell proliferation increased, dead eggs laid, embryonic lethal, excess intestinal cells, excessive blebbing early emb, exploded through vulva, gonad development variant, large cytoplasmic granules early emb, larval arrest, locomotion variant, oocyte morphology variant, oocytes disorganized, pattern of transgene expression variant, polar body reabso…	N.A.	NA	NA	2.1198	embryo	OG0002448	ddx-23, Cbr-ddx-23	1:1	ENSG00000174243	97.7083	83.792
WBGene00022148	ddx-27	2	HEL		0.336852	early larval arrest, larval arrest, slow growth	embryonic lethal, lethal, sterile	NA	M_cell, germline	1.4554	embryo	OG0010775	ddx-27, Cbr-ddx-27	1:1	ENSG00000124228	NA	NA
WBGene00022056	ddx-35	2	HEL		0.580599	N.A.	N.A.	NA	NA	0.9207	embryo	OG0006047	ddx-35, Cbr-ddx-35	1:1	ENSG00000101452	NA	NA
WBGene00018776	ddx-46	2	HEL		0.280916	embryonic lethal, exploded through vulva, larval arrest, locomotion variant, maternal sterile, oocytes stacked, pattern of transgene expression variant, protruding vulva, receptor mediated endocytosis defective, sick, slow growth, small, sterile, sterile progeny	lethal, sterile	NA	NA	1.0153	embryo	OG0007497	ddx-46, CBG16678	1:1	ENSG00000145833	NA	NA
WBGene00011032	ddx-52	2	HEL		0.398474	transgene expression increased	hypoxia resistant	NA	germline	1.2254	embryo	OG0006042	ddx-52, Cbr-ddx-52	1:1	ENSG00000278053, ENSG00000277594	NA	NA
WBGene00000995	die-1	3	ZF_C2H2		0.384044	anterior enclosure defective, comma arrest emb, dorsal intercalation defective, embryonic cell fate specification variant, embryonic lethal, hypodermis development variant, larval lethal, lima bean arrest, multivulva, organism morphology variant, pattern of transgene expression variant, receptor mediated endocytosis defective, seam cell morphology variant, sister cell division timing asynchrony r…	dumpy, embryonic lethal, lethal, loss of asymmetry ASE, loss of asymmetry AWC, male mating defective, sterile	ABpxapp, ABaraax, ABalapx, ABalpax	AIA, hyp3, AIZ, CEP, RIA, OLL, ADE, AUA, AIB, AVK, ILso	10.9469	embryo	OG0004433	die-1, Cbr-die-1	1:1	NA	22.2064	24.472
WBGene00008549	din-1	1	RRM		0.175984	developmental timing variant, dumpy, embryonic lethal, larval lethal, level of transgene expression variant, multivulva, organism morphology variant, reduced brood size, slow growth, sterile, vulvaless	cholesterol depletion resistant, clear, constipated, dauer defective, distal tip cell reflex failure, egg laying defective, embryonic arrest, fat content increased, lethal, organism morphology variable, reduced brood size, small, sterile	NA	NA	3.5105	embryo	OG0001931	din-1, Cbr-din-1	1:1	ENSG00000065526	38.4911	23.13
WBGene00001028	dnj-10	1	ZF_CCHC		0.313746	embryonic lethal, larval arrest, late larval arrest, sick	lethal, sterile	NA	germline	1.24442	YA	OG0012586	dnj-10, Cbr-dnj-10	1:1	ENSG00000103423, ENSG00000276726	83.3975	115.77
WBGene00001035	dnj-17	3	ZF_C2H2		0.390006	embryonic lethal, lethal, maternal sterile	N.A.	NA	germline	1.44454	embryo	OG0005367	dnj-17, Cbr-dnj-17	1:1	ENSG00000168724	109.058	61.11
WBGene00016200	dpff-1	3	ZF_C2H2		0.241012	male tail morphology variant	ethanol resistant	NA	AVJ	4.3593	embryo	OG0012538	dpff-1, Cbr-dpff-1	1:1	ENSG00000011332, ENSG00000133884, ENSG00000205683	194.43	NA
WBGene00001079	dpy-20	3	ZF_C2H2		0.967638	dumpy, hyperinduction of antimicrobial peptide expression after infection, RNAi resistant, somatic transgene silencing variant, transgene expression increased, transgene expression reduced	amplitude of sinusoidal movement decreased, backing decreased, backward point velocity decreased, body posture amplitude decreased, body posture wavelength decreased, body width variant, coiling frequency decreased, dumpy, forward locomotion increased, forward point velocity decreased, frequency of body bend variant, head bend angle variant, lethal, nose movement variant, nose rounded, path curva…	NA	NA	0.581837	L2	OG0010718	dpy-20, Cbr-dpy-20	1:1	NA	0	0
WBGene00008400	drh-3	2	HEL		0.488866	anaphase bridging, apoptosis increased, cell cycle timing defective early emb, cell position defective, chemical hypersensitive, chromosome alignment variant, chromosome morphology variant, division axis defective, DNA damage checkpoint variant, DNA damage response variant, embryonic arrest, embryonic lethal, failure to hatch, fewer germ cells, gametogenesis variant, germ cell ionizing radiation …	endomitotic oocytes, fertility reduced, fewer germ cells, germline RNAi resistant, lethal, RNAi resistant, small RNA germline expression variant, small RNA somatic expression variant, sterile	NA	germline	1.58695	embryo	OG0003363	drh-3, Cbr-drh-3	1:1	ENSG00000107201, ENSG00000108771, ENSG00000115267, ENSG00000187790	42.439	61.848
WBGene00011730	drr-2	1	RRM		0.268632	extended life span, translation variant	N.A.	NA	NA	7.6674	embryo	OG0010242	drr-2, Cbr-drr-2	1:1	ENSG00000106682	214.662	144.264
WBGene00009163	drsh-1	1	DSRBDNUCL		0.519736	asymmetric cell division variant, cell cycle timing defective early emb, cell position defective, division axis defective, embryonic lethal, miRNA expression variant, neuronal cell fate specification variant, pattern of transgene expression variant	endomitotic oocytes, lethal, sterile, transposon silencing variant	NA	NA	1.24445	embryo	OG0001760	drsh-1, Cbr-drsh-1	1:1	ENSG00000113360	91.2931	45.992
WBGene00013201	dus-2	1	DSRBD		0.410962	N.A.	N.A.	NA	germline	0.7769	embryo	OG0007708	dus-2, Cbr-dus-2	1:1	ENSG00000167264	19.2456	NA
WBGene00013128	dxbp-1	3	ZF_C2H2		0.317482	asymmetric cell division variant, cell cycle timing defective early emb, cell position defective, division axis defective, embryonic lethal, exploded through vulva, germ cell development variant, larval arrest, locomotion variant, neuronal cell fate specification variant, oocyte morphology variant, oocytes disorganized, organism morphology variant, pattern of transgene expression variant, reduced…	N.A.	NA	NA	3.00041	embryo	OG0013508	dxbp-1, Cbr-dxbp-1	1:1	ENSG00000151657	NA	NA
WBGene00017098	E02D9.1	1	KH		0.276198	larval arrest, locomotion variant, molt defect, protruding vulva, slow growth, sterile F1, sterile progeny	lethal, sterile	NA	NA	4.2219	embryo	OG0005271	E02D9.1, CBG29945	1:1	ENSG00000168078	437.22	307.716
WBGene00001337	ears-1	4	GF		0.261815	avoids bacterial lawn, cell cycle timing defective early emb, cell position defective, division axis defective, embryonic lethal, larval lethal, neuronal cell fate specification variant, pattern of transgene expression variant, pleiotropic defects severe early emb, relative cell cycle timing defective early emb, slow growth, transgene expression increased	N.A.	NA	NA	3.62284	YA	OG0002678	ears-1, Cbr-ears-1	1:1	ENSG00000136628	107.578	16.44
WBGene00011036	edc-3	4	Sm/Lsm		0.562295	dauer constitutive	extended life span	NA	FLP, germline, ALM_PLM	3.75407	embryo	OG0009602	edc-3, Cbr-edc-3	1:1	NA	205.78	211.032
WBGene00011696	eea-1	3	ZF_C2H2		0.378939	coelomocyte endocytosis defective	N.A.	MSxpapaa	pm1_pm2, germline, Pharyngeal_intestinal_valve, pm3_pm4_pm5, Coelomocytes	1.1009	embryo	OG0012138	eea-1, Cbr-eea-1	1:1	ENSG00000102189, ENSG00000163820, ENSG00000188282	71.5541	19.664
WBGene00017138	EEED8.10	1	RRM		0.288062	N.A.	ATP levels reduced, manganese induced oxidative stress response, mitochondria alignment variant, mitochondria morphology variant, mitochondrial DNA copy number variant, mitochondrial metabolism variant, mRNA levels increased	NA	RID, DA, AVL, RIV, DB	2.3599	embryo	OG0004314	EEED8.10, CBG02386	1:1	ENSG00000161040	51.3215	95.892
WBGene00015680	egal-1	4	NUCL		0.459713	exploded through vulva, locomotion variant, molt defect, nuclear positioning variant	lethal, sterile	MSaaaaaa	BWM_headrow1_in, GLR, BWM_headrow1_out, pm6, pm3_pm4_pm5, mc2, Excretory_cell, Coelomocytes	4.5552	embryo	OG0008433	egal-1, Cbr-egal-1	1:1	ENSG00000178997	4.93476	11.218
WBGene00001207	egl-43	3	ZF_C2H2		0.812987	actin cytoskeleton dynamics phenotype, anchor cell invasion variant, blistered, cell development variant, cell fate specification variant, early larval arrest, egg laying defective, egg laying variant, exploded through vulva, gonad development variant, maternal sterile, multiple anchor cells, multivulva, pattern of transgene expression variant, protein degradation variant, protruding vulva, recep…	antibody staining reduced, egg laying defective, egg laying imipramine resistant, HSN migration variant, lethal, male mating efficiency reduced, neuron development variant, sterile, transient bloating	MSxpa, ABalpaappa/ABaraaappa, ABpxapaaaa, MSxaa	ADL, pm6, IL1, AWA, Posterior_arcade_cell, ASH, ASG, ADE, FLP, CEP, Anterior_arcade_cell, OLL, ASK, ADF, OLQ, AWB, ASI	2.7694	embryo	OG0007342	egl-43, Cbr-egl-43	1:1	ENSG00000085276, ENSG00000142611	0	0
WBGene00001210	egl-46	3	ZF_C2H2		0.578358	dendrite branching variant, egg laying defective, larval lethal, protein degradation variant, sick, slow growth, transgene expression reduced	amplitude of sinusoidal movement variant, antibody staining reduced, axon morphology variant, axon outgrowth variant, axon trajectory variant, backward locomotion variant, backward point velocity variant, bloated, body posture amplitude increased, body posture wavelength increased, carbon dioxide avoidance variant, cell differentiation variant, cell fate specification variant, cell proliferation …	ABpxpaappa, ABalpppppa/ABpraaappa, ABpxpapapa, ABpxppaapa, ABpxapaaapa, ABaraapxpp, ABalaaaala/ABalaapaaa, ABpxppappp, MSpaaapa, ABpxpapaaa, ABprpapppa, MSxapapa, Caapa, ABpxpaaaaa, ABalapaaaa/ABalappapa, ABarppxapp, ABpxppappa, ABalpappaa/ABarapapaa, ABalpapppa/ABarapappa	CEP, RIC, FLP, AVE, AVL, PVR, URX, ALM_BDU, ADE	18.2389	embryo	OG0010553	egl-46, Cbr-egl-46	1:1	ENSG00000168348, ENSG00000173404	0	0
WBGene00044651	egrh-3	3	ZF_C2H2		0.524379	N.A.	N.A.	NA	NA	1.9477	embryo	OG0007735	egrh-3, Cbr-egrh-3	1:1	ENSG00000124613, ENSG00000166526, ENSG00000269693, ENSG00000198298, ENSG00000278129, ENSG00000120738, ENSG00000122877, ENSG00000135625, ENSG00000179388, ENSG00000184937, ENSG00000167635, ENSG00000184517, ENSG00000188227, ENSG00000005801, ENSG00000018869, ENSG00000081665, ENSG00000083814, ENSG00000106261, ENSG00000117010, ENSG00000118620, ENSG00000120784, ENSG00000122386, ENSG00000130544, ENSG0000…	15.2978	8.828
WBGene00021351	eif-2alpha	4	GF		0.379076	embryonic lethal, growth variant, larval arrest, pleiotropic defects severe early emb, rays displaced, sick, slow embryonic development, variable cell division timing	development phenotype, developmental delay, lethal, organism stress response variant, sterile	NA	NA	4.85414	embryo	OG0004630	eif-2alph, Cbr-eif-2alpha	1:1	ENSG00000134001	NA	NA
WBGene00001259	emb-5	4	GF		0.295443	avoids bacterial lawn, embryonic lethal, larval arrest, organism development variant, sick, slow embryonic development, slow growth, sterile, transgene expression increased, transgene expression reduced, variable cell division timing	cell division precocious, cell division slow, embryonic development variant, gastrulation variant, gonad development variant, gut granule birefringence misplaced, lethal, lima bean arrest	NA	NA	4.5586	embryo	OG0012449	emb-5, Cbr-emb-5	1:1	ENSG00000109111	245.258	51.004
WBGene00011480	enpl-1	4	GF		0.358288	chromosome segregation variant, cleavage furrow initiation defective early emb, early larval arrest, embryonic lethal, fat content reduced, germ cell morphology variant, larval arrest, larval lethal, locomotion variant, mitotic chromosome segregation variant, pattern of transgene expression variant, receptor mediated endocytosis defective, reduced brood size, slow growth, spindle position orienta…	lethal, sterile	MSpaaaap, MSaaaapp, ABarpapapx/ABplaaaapx, MSaaaapa, ABaraaaaax, ABalpaapap/ABaraaapap, ABaraapaaa, ABalpaappa/ABaraaappa, MSaappa, ABaraapxpp, ABalpappap, ABarapapap, MSaaapaa, MSaaapp, ABaraapxpa, MSpaaapa, MSxapapp, MSxaapap, MSxapapa, ABalpapppp/ABarapappp, ABaraaaapa, MSxapaaa, ABaraapxap, ABalpaaaaa/ABarapaaaa, MSxapaap, ABalpaapaa/ABaraaapaa, MSpaaapp, ABalpaaaap/ABarapaaap	Pharyngeal_intestinal_valve, pm1_pm2, g2, mc1, pm8, pm3_pm4_pm5, pm7, pm6, mc2, mc3	46.0405	embryo	OG0004973	enpl-1, Cbr-enpl-1	1:1	ENSG00000080824, ENSG00000096384, ENSG00000166598, ENSG00000183199	782.16	NA
WBGene00001324	eor-1	3	ZF_C2H2		0.259911	larval lethal	cell differentiation variant, gene expression level reduced, protein expression variant, protein interaction variant, transgene expression reduced	NA	NA	1.9899	embryo	OG0009018	eor-1, Cbr-eor-1	1:1	ENSG00000112365, ENSG00000085274	74.0214	39.598
WBGene00008456	eral-1	1	KH		0.628087	N.A.	N.A.	NA	NA	1.54306	embryo	OG0003409	eral-1, Cbr-eral-1	1:1	ENSG00000132591	127.317	NA
WBGene00001332	eri-1	4	NUCL		0.544282	L2 arrest, larval lethal, transgene expression reduced, transgene expression undetectable	antibody staining variant, embryonic lethal, exo-RNAi response variant, germ cell development variant, germ cell physiology variant, hermaphrodite self sterile, high incidence male progeny, mRNA levels increased, reduced brood size, RNA expression variant, RNAi enhanced, siRNA expression variant, sperm morphology variant, spindle defective early emb, sterile	NA	ALM_PLM, germline, PVP	2.44733	embryo	OG0012345	eri-1, Cbr-eri-1	1:1	ENSG00000104626	51.815	104.68
WBGene00001340	etr-1	1	RRM		0.382005	accumulated germline cell corpses, apoptosis increased, apoptosis variant, blistered, cell membrane organization biogenesis variant, dumpy, egg laying variant, embryonic lethal, germ cell compartment morphology variant, germline nuclear positioning variant, gonad morphology variant, hermaphrodite fertility reduced, larval lethal, lethal, locomotion variant, lysosome-related organelle morphology v…	lethal, sterile	MSxpappa/MSxppapp, MSxpaaap/MSxpapap, MSxapppa, MSxpppp	AVE, AVB, SMD, AVA, hyp1_hyp2, hmc, mu_int_mu_anal	3.6627	embryo	OG0008445	etr-1, Cbr-etr-1	1:1	ENSG00000048740, ENSG00000149187, ENSG00000101489, ENSG00000140488, ENSG00000159409, ENSG00000161082	71.0606	129.124
WBGene00001368	exc-7	1	RRM		0.578984	cell proliferation increased, excess intestinal cells, excretory canal short	aldicarb resistant, excretory canal morphology variant, pale	ABaraaaapa, ABalpapppa/ABarapappa, ABalpappaa/ABarapapaa, MSxapapa	RME, DB, AIM, FLP, IL1, CAN, Excretory_gland, AIN, g2, AVH, ADE, hmc_homolog, AVD, AIA, Anterior_arcade_cell, OLL, ILsh_OLLsh_OLQsh, hyp1_hyp2, CEPsh, IL2, pm1_pm2, MC, CEP, ADEsh, ILso, RIC, hyp1V, CEPso, AIZ, hyp3, DA, Posterior_arcade_cell, I5, AVJ, AIY, URB_and_URA	3.9679	embryo	OG0007337	exc-7, Cbr-exc-7	1:1	ENSG00000066044, ENSG00000107105, ENSG00000162374, ENSG00000196361, ENSG00000157870	0	4.338
WBGene00009731	exo-1	4	NUCL		0.77981	N.A.	DNA damage induced focus formation variant, DNA recombination variant	NA	germline	2.11248	embryo	OG0007908	exo-1, Cbr-exo-1	1:1	ENSG00000174371	89.3192	48.296
WBGene00012966	exos-1	4	NUCL		0.345107	embryonic lethal, sick, slow growth, small, sterile progeny	N.A.	NA	germline	3.73509	embryo	OG0011955	exos-1, Cbr-exos-1	1:1	ENSG00000171311	52.802	102.9
WBGene00022232	exos-2	4	GF		0.448227	late larval arrest	lethal, sterile	NA	NA	2.21903	embryo	OG0004704	exos-2, Cbr-exos-2	1:1	ENSG00000130713	71.0606	115.26
WBGene00010325	exos-3	4	GF		0.378296	apoptosis fails to occur, cell cycle progression variant, cell cycle timing defective early emb, chemical hypersensitive, cytoplasmic processing body variant, germ cell ionizing radiation response variant, growth variant, intestinal degeneration, larval arrest, mRNA surveillance defective, neuronal cell fate specification variant, nonsense mRNA accumulation, organism hypersensitive ionizing radia…	lethal, slow growth, sterile	NA	germline	8.48989	embryo	OG0004313	exos-3, Cbr-exos-3	1:1	ENSG00000107371	79.4497	285.252
WBGene00007201	exos-4.1	4	NUCL		0.34449	dead eggs laid, early larval arrest, embryonic lethal, germ cell development variant, gonad development variant, larval arrest, male gonad development variant, male somatic gonad development variant, organism morphology variant, pattern of transgene expression variant, reduced brood size, slow development, slow growth, small	lethal, sterile	NA	M_cell, germline	4.2686	embryo	OG0012772	tin-9.2, exos-4.1, Cbr-exos-4.1	1:1	ENSG00000178896	160.38	119.082
WBGene00000202	exos-4.2	4	GF		0.588005	embryonic lethal, late larval lethal	lethal, sterile	NA	NA	2.60192	embryo	OG0010868	exos-4.2, Cbr-exos-4.2	1:1	ENSG00000223496	11.8434	25.098
WBGene00009289	exos-7	4	GF		0.325749	cytoplasmic processing body variant, embryonic lethal, larval arrest, mRNA surveillance defective, nonsense mRNA accumulation, pattern of transgene expression variant, receptor mediated endocytosis defective, slow growth, transgene expression increased, transgene subcellular localization variant	N.A.	NA	NA	2.0737	embryo	OG0004752	exos-7, Cbr-exos-7	1:1	ENSG00000075914	86.3583	44.1
WBGene00018305	exos-8	4	GF		0.312284	early larval arrest, sick	N.A.	NA	germline	3.13052	embryo	OG0013401	exos-8, Cbr-exos-8	1:1	ENSG00000120699	87.8388	234.602
WBGene00018154	exos-9	4	NUCL		0.280543	cell membrane organization biogenesis variant, dead eggs laid, early larval arrest, embryonic lethal, germ cell compartment expansion variant, germ cell compartment morphology variant, germline nuclear positioning variant, giant oocytes, gonad development variant, gonad morphology variant, larval arrest, maternal sterile, no induction of antimicrobial peptide expression after infection, nuclei en…	N.A.	NA	germline	2.07379	embryo	OG0009830	exos-9, Cbr-exos-9	1:1	ENSG00000123737, ENSG00000120699	79.9432	205.612
WBGene00017210	F07E5.5	1	ZF_CCHC		0.377345	locomotion variant, patchy coloration, pattern of transgene expression variant, protruding vulva, receptor mediated endocytosis defective, slow growth, sterile progeny	N.A.	NA	M_cell, germline	3.0835	embryo	OG0008528	F07E5.5, CBG20443	1:1	ENSG00000131732	34.0499	20.046
WBGene00017297	F09E10.7	2	NTF2		0.833899	N.A.	N.A.	NA	CEP, RIC, ADE, RIM	0.47672	L1	OG0009212	F09E10.7, CBG16427	1:1	NA	0	0
WBGene00008640	F10B5.3	3	ZF_C2H2		0.965725	pattern of transgene expression variant, receptor mediated endocytosis defective, reduced brood size, sterile progeny	lethal, sterile	NA	SIB	0.593337	L3	OG0010736	F10B5.3, CBG00742	1:1	NA	0	0
WBGene00017347	F10E7.5	4	GF		0.310236	clear, pattern of transgene expression variant, receptor mediated endocytosis defective, sick, slow growth, transgene subcellular localization variant	N.A.	NA	M_cell, germline	18.8413	embryo	OG0007020	F10E7.5, CBG13068	1:1	ENSG00000053372	240.323	324.242
WBGene00017372	F10G7.9	1	ZF_CCCH		0.225411	N.A.	N.A.	NA	germline	1.9443	embryo	OG0012200	F10G7.9, CBG04293	1:1	NA	63.6584	47.522
WBGene00017651	F21A9.2	3	ZF_C2H2		0.800586	N.A.	N.A.	NA	AVG, DB, DD, DA	0.8468	embryo	OG0012129	F21A9.2, CBG12020	1:1	NA	2.96086	3.356
WBGene00009014	F21D5.9	3	ZF_C2H2		0.718309	transgene expression reduced	N.A.	ABprpappaa, ABalaapppa/ABalapaapa, ABalppapa/ABarapppa, ABpxppaaaa, ABalpapapa/ABarappapa, ABpxpaaaaa, ABalpapap/ABarappap, ABpxpppaaa, ABalaappap/ABalppaaap, ABpxppaaa, MSxpaap, ABpxpaapa, ABalppapaa/ABarapppaa, ABalppappa/ABarappppa, ABalapppaa, ABalpppaaa/ABpraaaaaa	CAN, ASJ, AIA, DA, SMB, AUA	3.1131	embryo	OG0006302	F21D5.9, CBG16456	1:1	NA	0.493476	0
WBGene00017814	F26A10.2	3	ZF_C2H2		0.531064	locomotion variant, maternal sterile, pattern of transgene expression variant, receptor mediated endocytosis defective, slow growth, sterile progeny	N.A.	ABarpappax/ABplaaapax	AWC, SIA, CEP, PVQ_and_possibly_PVC, AIY, AIM, URB_and_URA, PVT, RIV, ADL, RIM, AIB, RIA, AVB, AIN, ALA, RMG, AIZ, SMB, RIS, DVC, BAG, SMD, AIA, IL1, RIG, AVG, RMD, IL2, PVP, ASI	5.2221	embryo	OG0010028	F26A10.2, CBG16748	1:1	ENSG00000141946	0	0
WBGene00005011	F26F4.8	3	ZF_C2H2		0.541239	N.A.	N.A.	NA	NA	1.0676	embryo	OG0010529	F26F4.8, CBG30260	1:1	NA	3.45433	13.882
WBGene00009189	F27D4.4	1	ZF_CCCH		0.316812	transgene expression increased	N.A.	NA	germline, M_cell	4.46988	embryo	OG0003399	F27D4.4, CBG00292	1:1	ENSG00000065548	235.882	256.4
WBGene00009190	F27D4.6	3	ZF_C2H2		0.358465	N.A.	N.A.	NA	NA	1.1999	embryo	OG0000720	F27D4.6, CBG00288	1:1	NA	1.9739	0.544
WBGene00009365	F33H1.4	3	ZF_C2H2		0.351104	cytoplasmic processing body variant, embryonic lethal, larval arrest, late larval arrest, locomotion variant, sick, sterile, transgene subcellular localization variant	lethal, sterile	NA	germline	2.76402	embryo	OG0004870	F33H1.4, CBG00931	1:1	NA	98.2018	30.63
WBGene00018140	F37B4.10	3	ZF_C2H2		0.261745	N.A.	N.A.	NA	NA	3.7949	embryo	OG0007190	F37B4.10, CBG01159	1:1	NA	29.6086	108.938
WBGene00018420	F44E2.7	3	ZF_C2H2		0.303803	transgene expression reduced	lethal, sterile	NA	germline	3.53105	embryo	OG0008027	F44E2.7, CBG06908	1:1	NA	226.999	145.608
WBGene00018475	F45E12.5	4	GF		0.243934	embryonic lethal, fewer germ cells, no oocytes, nuclear appearance variant, sperm excess, sterile progeny, transgene expression increased	N.A.	NA	NA	2.6737	embryo	OG0013759	F45E12.5, Cbr-mrpl-14	1:1	ENSG00000203724, ENSG00000180992	NA	92.816
WBGene00009771	F46B6.6	4	GF		0.39797	pattern of transgene expression variant, receptor mediated endocytosis defective, slow growth	N.A.	NA	germline, pm3_pm4_pm5, BWM_headrow1_out, pm7, BWM_headrow1_in	0.962516	L2	OG0012089	F46B6.6, CBG19373	1:1	ENSG00000085760	38.9846	61.728
WBGene00018511	F46F11.8	3	ZF_C2H2		0.591714	N.A.	N.A.	28_cell_or_earlier	germline, PVT, DB, DVC	4.76832	embryo	OG0013031	F46F11.8, CBG14898	1:1	NA	223.545	372.286
WBGene00009922	F52B5.3	2	HEL		0.740046	embryonic lethal	N.A.	NA	germline	2.04004	embryo	OG0003433	F52B5.3, CBG04082	1:1	ENSG00000047188	149.523	69.852
WBGene00009923	F52B5.7	3	ZF_C2H2		0.399418	N.A.	N.A.	NA	NA	4.4383	embryo	OG0002789	F52B5.7, CBG04083	1:1	NA	24.6738	168.694
WBGene00009993	F53F4.11	4	GF		0.303394	developmental delay, early larval arrest, embryonic lethal, extended life span, larval arrest, larval lethal, maternal sterile, protein subcellular localization variant, protruding vulva, slow growth, transgene expression variant	N.A.	NA	M_cell	4.97992	L1	OG0005566	F53F4.11, CBG11519	1:1	ENSG00000171490	179.625	170.718
WBGene00010046	F54D1.1	1	KH		0.985776	dauer lifespan extended	N.A.	NA	NA	0.441638	L4	OG0013474	F54D1.1, CBG06045	1:1	NA	0	0
WBGene00010061	F54E12.2	2	HEL		0.633801	embryonic lethal	N.A.	NA	ADL, germline, DD	2.55891	YA	OG0002122	F54E12.2, CBG03965	1:1	ENSG00000116830, ENSG00000071794	196.404	48.554
WBGene00018959	F56D1.1	3	ZF_C2H2		0.542036	sterile progeny	lethal, sterile	NA	germline	3.49583	embryo	OG0003599	F56D1.1, CBG02409	1:1	ENSG00000130856, ENSG00000066827	86.3583	234.854
WBGene00019011	F57C9.4	3	ZF_C2H2		0.39901	embryonic lethal, sister cell division timing asynchrony reduced	N.A.	NA	germline	1.4541	embryo	OG0003422	F57C9.4, CBG03948	1:1	NA	108.565	63.702
WBGene00010222	F57G12.2	3	ZF_C2H2		0.752131	N.A.	N.A.	NA	Pharyngeal_intestinal_valve, CEPsh, ILso, Anterior_arcade_cell, Posterior_arcade_cell, pm1_pm2, CEPso, AMso, ILsh_OLLsh_OLQsh	1.6792	embryo	OG0010668	F57G12.2, CBG16217	1:1	NA	0	0
WBGene00010264	F58G1.2	3	ZF_C2H2		0.731733	sterile F1	N.A.	NA	NA	1.50669	embryo	OG0004562	F58G1.2, CBG02756	1:1	ENSG00000020256, ENSG00000179930, ENSG00000198026, ENSG00000197020, ENSG00000274746	91.2931	100.004
WBGene00050931	F59B2.14	3	ZF_C2H2		0.970276	N.A.	lethal, sterile	NA	Excretory_gland	0.0334	embryo	OG0002712	F59B2.14, CBG06835	1:1	NA	0	0
WBGene00001497	fars-1	4	GF		0.26392	avoids bacterial lawn, cell membrane organization biogenesis variant, chromosome condensation variant, diplotene progression during oogenesis variant, diplotene region organization variant, embryo osmotic integrity defective early emb, embryonic lethal, embryonic terminal arrest variable emb, excess maternal pronucleus early emb, germ cell compartment anucleate, germ cell compartment expansion va…	early larval arrest, early larval lethal, lethal	NA	NA	3.03324	embryo	OG0011275	fars-1, Cbr-fars-1	1:1	ENSG00000179115	183.08	223.766
WBGene00013361	fars-2	4	GF		0.474361	transgene expression reduced	N.A.	NA	germline	1.51771	YA	OG0011598	fars-2, Cbr-fars-2	1:1	ENSG00000145982	53.7889	90.366
WBGene00001498	fars-3	4	GF		0.303909	avoids bacterial lawn, embryonic lethal, hypoxia resistant, larval arrest, maternal sterile, pleiotropic defects severe early emb, protein aggregation variant, slow growth, sterile progeny, transgene expression increased, transgene subcellular localization variant	N.A.	NA	NA	3.35393	YA	OG0001814	fars-3, Cbr-fars-3	1:1	ENSG00000116120	260.062	78.014
WBGene00012639	fezf-1	3	ZF_C2H2		0.93265	N.A.	lethal, sterile	ABpxpaaaaa	Excretory_duct_and_pore	0.1163	embryo	OG0013700	fezf-1, Cbr-fezf-1	1:1	ENSG00000165702, ENSG00000128610, ENSG00000153266	0	NA
WBGene00001423	fib-1	4	GF		0.319631	cytoplasmic processing body variant, diakinesis region organization variant, diplotene region organization variant, embryonic lethal, extended life span, germ cell compartment expansion variant, gonad degenerate, gonad migration variant, gonad small, larval arrest, larval lethal, maternal sterile, nuclei small, oocyte number decreased, pachytene region organization variant, rachis absent, rachis …	N.A.	NA	Intestine_middle, germline, pm7, M_cell, Intestine_middle_and_posterior	18.0156	L4	OG0008675	fib-1, Cbr-fib-1	1:1	ENSG00000105202, ENSG00000188573, ENSG00000280548	994.848	554.85
WBGene00001439	fkh-7	3	ZF_C2H2		0.493545	extended life span, life span phenotype	lethal, sterile	ABalpappa/ABarapapa, ABalpaapa/ABaraaapa, ABaraaaa, ABalpaaa/ABarapaa, ABaraax, ABaraapxa	hmc_homolog, PVT, Rectal_gland, hmc, GLR	1.9681	embryo	OG0004147	fkh-7, Cbr-fkh-7	1:1	ENSG00000049768, ENSG00000114861, ENSG00000128573, ENSG00000137166	17.2717	118.238
WBGene00001484	fox-1	1	RRM		0.445801	egg laying variant	N.A.	MSaaaapa, MSaaaapp, MSpaaapp	SIB, AVK, CAN, PVT, pm7, PVP, AIY, pm3_pm4_pm5, RIB, ILsh_OLLsh_OLQsh, RIA, AIA, RIM, CEPsh, AIZ, AIN, AIB, AVJ, DVC, SIA, RIV, RIG, ADEsh, SMD, pm6, pm8, BAG, GLR, CEPso, AIM, AVB	3.6385	embryo	OG0008177	fox-1, Cbr-fox-1	1:1	ENSG00000078328, ENSG00000100320, ENSG00000167281, ENSG00000277564	4.44129	43.204
WBGene00010453	fozi-1	3	ZF_C2H2		0.935802	cell fate specification variant, transgene expression undetectable cell specific	loss of asymmetry ASE, neuronal cell fate specification variant	NA	AVJ, PVT, DD	0.630055	L2	OG0012555	fozi-1, Cbr-fozi-1	1:1	NA	0	0.282
WBGene00007534	fubl-1	1	KH		0.19992	hyperinduction of antimicrobial peptide expression after infection, pathogen adherence increased, RNAi resistant, somatic transgene silencing variant, transgene expression increased	N.A.	NA	NA	3.906	embryo	OG0007026	fubl-1, Cbr-fubl-1	1:1	ENSG00000088247, ENSG00000107164, ENSG00000162613	129.784	NA
WBGene00022738	fubl-2	1	KH		0.250716	N.A.	N.A.	NA	Excretory_cell, ASJ, RMG	5.7196	embryo	OG0012636	fubl-2, Cbr-fubl-2	1:1	ENSG00000088247, ENSG00000107164, ENSG00000162613	259.569	NA
WBGene00001744	gars-1	4	GF		0.364286	avoids bacterial lawn, cortical dynamics defective early emb, cytoplasmic processing body variant, embryonic lethal, germ cell compartment expansion variant, germ cell compartment morphology variant, germline nuclear positioning variant, gonad vesiculated, hypoxia resistant, larval arrest, maternal sterile, nuclei enlarged, oocyte number decreased, organism development variant, pachytene region o…	N.A.	NA	germline	3.73579	YA	OG0002039	gars-1, Cbr-gars-1	1:1	ENSG00000106105	606.482	135.162
WBGene00020442	gen-1	4	NUCL		0.362887	cell proliferation increased, DNA damage checkpoint variant, DNA damage induced focus formation variant, embryonic lethal, excess intestinal cells, larval arrest, larval lethal, lethal, locomotion variant, maternal sterile, organism morphology variant, protruding vulva, reduced brood size, slow growth, sterile, sterile progeny	N.A.	NA	germline	3.83341	embryo	OG0013325	gen-1, Cbr-gen-1	1:1	ENSG00000134899, ENSG00000270181	322.24	152.076
WBGene00009246	gfm-1	4	GF		0.397201	avoids bacterial lawn, clear, early larval arrest, embryonic lethal, larval arrest, maternal sterile, pattern of transgene expression variant, receptor mediated endocytosis defective, slow growth	lethal, sterile	NA	BWM_headrow1_out, BWM_headrow2_in, BWM_headrow2_out, BWM_headrow1_in, Intestine_middle_and_posterior, germline, Intestine_anterior, Intestine_middle	1.92871	L2	OG0004830	gfm-1, Cbr-gfm-1	1:1	ENSG00000168827, ENSG00000164347	36.5172	NA
WBGene00001595	gld-1	1	KH		0.956626	avoids bacterial lawn, cell cycle timing defective early emb, cell fate transformation, cell membrane organization biogenesis variant, cell morphology variant, cell position defective, development phenotype, diplotene absent during oogenesis, diplotene region organization variant, division axis defective, ectopic expression transgene, embryonic arrest, embryonic lethal, feminization of XX and XO …	amplitude of sinusoidal movement variant, body posture amplitude decreased, body posture wavelength decreased, ectopic body wall muscle, ectopic neuron, feminization of germline, gamma ray induced apoptosis increased, germ cell arrest, hermaphrodite self sterile, masculinization of germline, meiotic progression during oogenesis variant, mRNA levels reduced, no oocytes, nose movement variant, oocy…	NA	germline	21.404	embryo	OG0002773	gld-1, Cbr-gld-1	1:1	ENSG00000112531	1.48043	268.966
WBGene00001597	gld-3	1	KH		0.939373	accumulated germline cell corpses, adult pigmentation variant, apoptosis reduced, apoptosis variant, cell membrane organization biogenesis variant, embryonic lethal, feminization of germline, germ cell compartment size variant, germ cell development variant, germline nuclear positioning variant, gut granule development variant, intestinal development variant, lethal, masculinization of germline, …	feminization of germline, germline proliferation variant	NA	germline	4.93156	embryo	OG0007018	gld-3, Cbr-gld-3	1:1	NA	471.27	244.824
WBGene00013734	gldi-8	3	ZF_C2H2		0.194323	embryonic lethal, lethal, multivulva, transgene expression increased, transgene expression reduced, vulva development variant, vulval cell lineage variant	lethal, sterile	NA	NA	2.4536	embryo	OG0003070	gldi-8, CBG20120	1:1	ENSG00000066422	NA	NA
WBGene00001601	glh-4	1	HELZF_CCHC		0.856888	protein aggregation variant, transgene subcellular localization variant	N.A.	NA	germline	1.38747	YA	OG0008923	glh-4, Cbr-glh-4	1:1	ENSG00000152670	80.9301	18.062
WBGene00006936	glp-4	4	GF		0.468886	apoptosis reduced, avoids bacterial lawn, cell differentiation variant, cytoplasmic processing body variant, diplotene region organization variant, embryonic lethal, germ cell compartment expansion variant, germ cell compartment multinucleate, germline nuclear positioning variant, larval arrest, lethal, maternal sterile, molt defect, mRNA surveillance defective, nonsense mRNA accumulation, nuclea…	21U RNA expression variant, alae variant, electrophoretic variant protein, environmental stimuli induced gene expression variant, exploded through vulva, fat content reduced, gene expression level reduced, germ cell development variant, germline proliferation variant, lethal, meiotic progression during oogenesis variant, miRNA expression variant, mRNA levels reduced, no germ line, non reflexed go…	NA	Intestine_far_posterior, Intestine_anterior, Intestine_middle, germline, Intestine_middle_and_posterior	3.40055	YA	OG0001809	glp-4, Cbr-glp-4	1:1	ENSG00000137411, ENSG00000204394, ENSG00000096171, ENSG00000224264, ENSG00000226589, ENSG00000231116, ENSG00000231945, ENSG00000206476, ENSG00000223494, ENSG00000227686, ENSG00000230985, ENSG00000234032, ENSG00000236178	NA	NA
WBGene00017929	grld-1	1	RRM		0.233515	transgene expression reduced	N.A.	NA	NA	3.4261	embryo	OG0010863	grld-1, Cbr-grld-1	1:1	ENSG00000162775, ENSG00000259956	185.054	NA
WBGene00001740	gro-1	3	ZF_C2H2		0.459286	larval arrest, maternal sterile, organism development variant, reduced brood size	avoids bacterial lawn, extended life span, general pace of development variant, growth rate variant, organism heat response variant, protein expression increased	NA	germline	1.42526	embryo	OG0010258	gro-1, Cbr-gro-1	1:1	ENSG00000043514	10.8565	44.364
WBGene00010677	gtbp-1	1	RRM		0.329914	germline transgene silencing variant, long, maternal effect sterile, multivulva, no induction of antimicrobial peptide expression after infection, organism hypersensitive ionizing radiation, protein aggregation variant, shortened life span, spontaneous mutation rate increased, transgene induced cosuppression variant	hermaphrodite sterile, protein aggregation variant	NA	germline	10.1474	embryo	OG0003919	gtbp-1, Cbr-gtbp-1	1:1	ENSG00000138757, ENSG00000145907	590.691	NA
WBGene00019157	H05C05.1	1	RRM		0.325261	N.A.	N.A.	NA	NA	2.994	embryo	OG0008410	H05C05.1, CBG22485	1:1	NA	6.41519	0.87
WBGene00001821	ham-2	3	ZF_C2H2		0.701792	male tail morphology variant	antibody staining reduced, egg laying defective, egg laying variant, HSN migration variant, serotonin deficient	ABarpappax/ABplaaapax, ABarpapppx/ABplaaappx, ABalaapapp/ABalppaapp, ABpxppppp, ABpxaapaaa, ABpxpppppp, ABpxapapaa, ABpxpaapap, ABalapxppp, ABpxppppap, ABalppapap/ABarapppap, ABarpapapx/ABplaaaapx, ABalpaappa/ABaraaappa, ABplpapppa, Cpapa, ABalapaaap/ABalappapp, ABalpaappp/ABaraaappp	Anterior_arcade_cell, T, Posterior_arcade_cell, AMsh	4.5348	embryo	OG0008067	ham-2, Cbr-ham-2	1:1	NA	0	0
WBGene00002001	hars-1	4	GF		0.316605	avoids bacterial lawn, cell differentiation variant, distal tip cell morphology variant, egg morphology variant, embryonic lethal, fertility reduced, gonad morphology variant, gonad small, hypoxia resistant, larval arrest, lethal, lysosome-related organelle morphology variant, no induction of antimicrobial peptide expression after infection, no oocytes, oocyte morphology variant, pattern of trans…	larval arrest, lethal, sterile	NA	hmc_homolog, hmc	2.4863	embryo	OG0010893	hars-1, Cbr-hars-1	1:1	ENSG00000112855, ENSG00000170445	149.523	118.276
WBGene00001824	hbl-1	3	ZF_C2H2		0.396602	adult cuticle development variant, adult lethal, alae secretion variant, alae variant, breaks in alae, cell differentiation variant, developmental timing variant, dumpy, egg laying variant, embryonic lethal, epithelial cell development variant, epithelial system development variant, epithelial system morphology variant, everted vulva, exploded through vulva, fewer seam cells, larval arrest, larva…	alae variant, developmental timing variant, excess seam cells, gene expression level high, gene expression level reduced, lethal, precocious alae, precocious seam cell fusion, presynaptic component localization variant, retarded heterochronic variations, sterile, synaptic remodeling variant	MSxpapaa, ABpxapaaapa, ABarppxapp	RIH, AVB, RIB, AVH, DA, AVG, AIM, BAG, AVE, DB, SIA, RIC, ALA, PVQ_and_possibly_PVC, SIB, SMB, OLQ, ALM_BDU	37.6603	embryo	OG0009894	hbl-1, Cbr-hbl-1	1:1	ENSG00000084093, ENSG00000115568, ENSG00000148143, ENSG00000151612, ENSG00000163795, ENSG00000168813, ENSG00000130182	0	5.426
WBGene00001840	hel-1	2	HEL		0.258476	ABa ABp EMS synchronous division early emb, accumulated germline cell corpses, adult lethal, apoptosis variant, cell cycle slow early emb, cell membrane organization biogenesis variant, chromosome condensation variant, clear, cytoplasmic processing body variant, embryonic lethal, embryonic lethal late emb, EMS anterior extension fails early emb, germ cell compartment expansion variant, germ cell …	N.A.	NA	NA	31.7778	embryo	OG0009336	hel-1, Cbr-hel-1	1:1	ENSG00000123136, ENSG00000198563, ENSG00000215425, ENSG00000225073, ENSG00000225859, ENSG00000229496, ENSG00000230624, ENSG00000235439, ENSG00000237889	747.617	523.588
WBGene00021905	helq-1	2	HEL		0.387759	dead eggs laid, gonad development variant, pattern of transgene expression variant, reduced brood size	DNA damage induced focus formation variant, organism hypersensitive interstrand cross link agents, organism hypersensitive X ray irradiation, reduced brood size	NA	germline	0.5428	embryo	OG0006012	helq-1, Cbr-helq-1	1:1	ENSG00000051341, ENSG00000163312	16.2847	NA
WBGene00001867	him-8	3	ZF_C2H2		0.641265	apoptosis increased	crossover defective, DNA recombination variant, dumpy, high incidence male progeny, lethal, male fertility reduced, meiotic DNA double strand break formation increased, protein subcellular localization variant, sterile, XXX progeny	NA	I5, germline	3.42023	embryo	OG0015521	him-8, Cbr-him-8	1:1	NA	101.163	238.95
WBGene00009553	hinf-1	3	ZF_C2H2		0.353846	embryonic lethal, larval arrest, protruding vulva, reduced brood size, sterile, transgene expression increased	N.A.	NA	DB, hmc_homolog	8.6368	embryo	OG0007675	hinf-1, Cbr-hinf-1	1:1	ENSG00000172273	NA	NA
WBGene00001999	hrpa-1	1	RRM		0.180431	avoids bacterial lawn, cell proliferation increased, embryonic lethal, excess intestinal cells, exploded through vulva, extended life span, fertility reduced, growth variant, larval arrest, late larval arrest, lethal, long, oocyte morphology variant, oogenesis variant, protruding vulva, reduced brood size, sick, slow growth, sterile, transgene subcellular localization variant	lethal, sterile	NA	NA	15.1954	embryo	OG0006792	hrpa-1, Cbr-hrpa-1	1:1	ENSG00000122566, ENSG00000135486, ENSG00000139675, ENSG00000170144, ENSG00000177733, ENSG00000071626, ENSG00000213300	678.53	NA
WBGene00019249	hrpa-2	1	RRM		0.359687	N.A.	N.A.	NA	pm7, BWM_headrow1_in, BWM_headrow1_out, pm3_pm4_pm5	7.7025	embryo	OG0004003	hrpa-2, Cbr-hrpa-2	1:1	ENSG00000122566, ENSG00000135486, ENSG00000139675, ENSG00000170144, ENSG00000177733	19.739	NA
WBGene00020936	hrpf-1	1	RRM		0.286625	alternative splicing variant, cell position defective, division axis defective, neuronal cell fate specification variant, pattern of transgene expression variant	N.A.	NA	NA	3.8449	embryo	OG0004666	hrpf-1, Cbr-hrpf-1	1:1	ENSG00000096746, ENSG00000126945, ENSG00000132463, ENSG00000169045, ENSG00000169813	228.973	175.378
WBGene00022253	hrpf-2	1	RRM		0.268577	embryonic lethal, sick, small	N.A.	NA	germline	3.7537	embryo	OG0003445	hrpf-2, Cbr-hrpf-2	1:1	ENSG00000096746, ENSG00000126945, ENSG00000132463, ENSG00000169045, ENSG00000169813	135.706	100.084
WBGene00017816	hrpk-1	1	KH		0.335552	cell cycle timing defective early emb, cell position defective, division axis defective, embryonic lethal, extended life span, high incidence male progeny, meiosis variant, neuronal cell fate specification variant, pattern of transgene expression variant	N.A.	NA	NA	6.2552	embryo	OG0004259	hrpk-1, Cbr-hrpk-1	1:1	ENSG00000165119	395.768	NA
WBGene00016624	hrpl-1	1	RRM		0.307547	reduced brood size	N.A.	NA	NA	1.4546	embryo	OG0003707	hrpl-1, Cbr-hrpl-1	1:1	ENSG00000104824, ENSG00000143889, ENSG00000268083, ENSG00000282947	23.1934	NA
WBGene00002000	hrpr-1	1	RRM		0.207214	accumulated germline cell corpses, apoptosis variant, asymmetric cell division variant, cell membrane organization biogenesis variant, chromosome condensation variant, diakinesis region organization variant, diplotene region organization variant, division axis defective, embryonic lethal, germ cell compartment anucleate, germ cell compartment expansion variant, germ cell compartment multinucleate…	N.A.	NA	NA	18.1671	embryo	OG0007859	hrpr-1, Cbr-hrpr-1	1:1	ENSG00000125944, ENSG00000135316, ENSG00000148584, ENSG00000151962, ENSG00000163694, ENSG00000256453, ENSG00000282958	369.614	NA
WBGene00020110	hsp-75	4	GF		0.400404	hypersensitive to protein aggregation induced paralysis, organism development variant, protein aggregation variant, transgene expression increased, transgene subcellular localization variant, unfolded protein response variant	N.A.	NA	germline, mc2	2.62485	embryo	OG0003622	hsp-75, Cbr-hsp-75	1:1	ENSG00000126602	NA	NA
WBGene00002152	iars-1	4	GF		0.245414	avoids bacterial lawn, cell differentiation variant, embryonic lethal, extended life span, general pace of development defective early emb, hypoxia resistant, larval arrest, lethal, maternal sterile, pattern of transgene expression variant, RAB-11 recycling endosome localization variant, RAB-11 recycling endosome morphology variant, receptor mediated endocytosis defective, slow growth, sterile pr…	N.A.	NA	NA	2.92781	YA	OG0004204	iars-1, Cbr-iars-1	1:1	ENSG00000196305, ENSG00000067704	63.165	27.996
WBGene00002153	iars-2	4	GF		0.569718	cell differentiation variant, dauer lifespan extended, hypoxia resistant, pattern of transgene expression variant, protein metabolism variant, receptor mediated endocytosis defective, relative cell cycle timing defective early emb, slow growth, thin, transgene expression increased	N.A.	NA	germline	0.994675	YA	OG0011302	iars-2, Cbr-iars-2	1:1	ENSG00000196305, ENSG00000067704	24.6738	272.438
WBGene00002061	ife-3	4	GF		0.445845	cortical dynamics defective early emb, embryonic lethal, pleiotropic defects severe early emb, reduced brood size	lethal, masculinization of germline, maternal effect lethal emb, slow growth, sterile	NA	germline	12.4121	embryo	OG0003355	ife-3, Cbr-ife-3	1:1	ENSG00000151247, ENSG00000175766	382.938	105.364
WBGene00002062	ife-4	4	GF		0.34343	embryonic lethal	bag of worms, brood size variant, egg laying defective, egg laying variant	NA	URB_and_URA, DD, FLP, CAN	4.3088	embryo	OG0013820	ife-4, Cbr-ife-4	1:1	ENSG00000135930	15.7912	47.932
WBGene00002066	ifg-1	4	GF		0.287946	accumulated germline cell corpses, apoptosis increased, apoptosis variant, diakinesis progression during oogenesis variant, diplotene region organization variant, ectopic expression antibody, embryonic lethal, extended life span, fat content reduced, fertility reduced, germ cell compartment expansion variant, germ cell development variant, germline nuclear positioning variant, gonad degenerate, g…	extended life span, larval arrest	ABaxx, ABpxpa, MSxp, ABpxpp, ABpxax, Cx, ABarpx	germline	8.2677	embryo	OG0002260	ifg-1, Cbr-ifg-1	1:1	ENSG00000075151, ENSG00000114867, ENSG00000110321	89.8127	76.136
WBGene00010908	imph-1	1	KH		0.513171	miRNA expression variant, sick	N.A.	NA	RIC, RIG, ASG, ASH, URX, ASJ, AWC, AIB, AVD, ADL, AFD, RIV, AVK, AVG, Excretory_cell, ASE, SMB, AUA, AWA, BAG, germline, ASK, ASI, RMD, AIN, AIA, PVT	2.64788	YA	OG0011768	imph-1, Cbr-imph-1	1:1	ENSG00000073792, ENSG00000136231, ENSG00000159217	6.41519	NA
WBGene00002147	ire-1	4	NUCL		0.368092	developmental delay, ER stress response variant, fat content increased, growth variant, intestinal development variant, intestinal vacuole, L2 arrest, lethal, level of transgene expression variant, life span phenotype, mitochondria morphology variant, mRNA levels reduced, pharyngeal morphology variant, pore forming toxin hypersensitive, protein degradation variant, shortened life span, sick, slug…	developmental delay, drug induced gene expression variant, energy expenditure variant, hypoxia resistant, hypoxia response variant, intestine dark, L1 arrest, larval arrest, lethal, lipid hydrolysis regulation variant, mRNA levels increased, mRNA levels reduced, mRNA splicing variant, neuron calcium transient levels variant, organism starvation hypersensitive, pathogen susceptibility increased, p…	NA	g1A, mu_int_mu_anal, g2, germline	1.87864	embryo	OG0006532	ire-1, Cbr-ire-1	1:1	ENSG00000134398, ENSG00000178607	127.81	116.62
WBGene00002169	isw-1	2	HEL		0.442422	ectopic expression transgene, embryonic lethal, exploded through vulva, growth rate variant, high temperature induced L1 arrest, larval arrest, larval lethal, lethal, level of transgene expression variant, male tail morphology variant, multivulva, organism hypersensitive ionizing radiation, organism UV hypersensitive, protruding vulva, reduced brood size, RNAi resistant, shortened life span, sick…	N.A.	ABpxpp, MSxaa, ABpxaap, ABpxppaa, ABaraax, ABarapa, ABpxpaa	NA	4.5474	embryo	OG0006313	isw-1, Cbr-isw-1	1:1	ENSG00000102038, ENSG00000153147	336.057	75.172
WBGene00019334	K02F3.12	2	HEL		0.32792	N.A.	lethal, sterile	NA	NA	1.2447	embryo	OG0005595	K02F3.12, CBG24191	1:1	ENSG00000197299, ENSG00000108469, ENSG00000165392, ENSG00000004700	49.8411	43.472
WBGene00010619	K07A1.15	4	Sm/Lsm		0.372181	N.A.	N.A.	NA	NA	6.7769	embryo	OG0011692	K07A1.15, CBG03715	1:1	ENSG00000181817	16.7782	57.222
WBGene00019509	K07H8.9	1	KH		0.845087	larval arrest, sterile progeny	lethal, sterile	NA	NA	1.14755	L3	OG0006677	K07H8.9, CBG01583	1:1	ENSG00000112232, ENSG00000121774, ENSG00000131773	4.93476	0.15
WBGene00019537	K08D12.3	1	ZF_CCHC		0.187723	avoids bacterial lawn, embryonic lethal, larval arrest, lethal, locomotion variant, maternal sterile, protein aggregation variant, sick, slow growth, transgene subcellular localization variant	N.A.	NA	NA	51.3395	embryo	OG0010587	K08D12.3, CBG13587	1:1	ENSG00000169714, ENSG00000187969	986.952	298.366
WBGene00019611	K10B3.5	3	ZF_C2H2		0.489873	transgene expression reduced	N.A.	ABalapx	NA	1.3237	embryo	OG0011850	K10B3.5, CBG14134	1:1	NA	0.986952	3.412
WBGene00010732	K10C3.5	4	GF		0.490479	N.A.	N.A.	NA	germline, M_cell	0.885167	YA	OG0006348	K10C3.5, CBG03843	1:1	ENSG00000140598	59.2171	46.144
WBGene00019651	K11D12.12	3	ZF_C2H2		0.500374	transgene expression reduced	N.A.	NA	NA	1.40822	embryo	OG0013680	K11D12.12, CBG08659	1:1	NA	13.8173	56.028
WBGene00010770	K11D2.4	3	ZF_C2H2		0.752901	N.A.	N.A.	NA	NA	0.989192	YA	OG0011756	K11D2.4, CBG08722	1:1	ENSG00000140548, ENSG00000178175	0	0.782
WBGene00019691	K12H6.12	3	ZF_C2H2		0.828557	transgene expression reduced	N.A.	NA	AWC, ASK, AWB, ASG, AFD, ASI, ADF, AWA	0.3376	embryo	OG0003083	K12H6.12, CBG19597	1:1	NA	1.48043	7.874
WBGene00002238	kars-1	4	tRNA		0.375622	ammonium chloride chemotaxis defective, avoids bacterial lawn, cytoplasmic processing body variant, diakinesis region organization variant, diplotene region organization variant, embryonic lethal, extended life span, germ cell compartment anucleate, germ cell compartment expansion variant, germ cell compartment morphology variant, germ cell compartment multinucleate, germ cell partition morpholog…	N.A.	NA	germline, M_cell, pm7, Intestine_middle_and_posterior	9.53358	YA	OG0008586	kars-1, Cbr-kars-1	1:1	ENSG00000065427	427.35	207.934
WBGene00018990	klf-1	3	ZF_C2H2		0.809907	apoptosis increased, fat content increased, reduced brood size, transgene expression reduced	N.A.	NA	NA	0.5436	embryo	OG0008409	klf-1, Cbr-klf-1	1:1	ENSG00000067082, ENSG00000102349, ENSG00000102554, ENSG00000109787, ENSG00000118263, ENSG00000118922	0	0.36
WBGene00009998	klf-2	3	ZF_C2H2		0.87583	locomotion variant	N.A.	MSaaaapp	Pharyngeal_intestinal_valve, Tail_hypodermis, pm6, pm7, Rectal_gland	0.9015	embryo	OG0008968	klf-2, Cbr-klf-2	1:1	ENSG00000105610, ENSG00000127528, ENSG00000136826, ENSG00000067082, ENSG00000102349, ENSG00000102554, ENSG00000109787, ENSG00000118263, ENSG00000118922, ENSG00000119138, ENSG00000129911, ENSG00000169926, ENSG00000275746	0	0
WBGene00003480	klf-3	3	ZF_C2H2		0.795116	antimicrobial gene expression increased, exploded through vulva, fat content increased, germ cell development variant, gonad development variant, larval lethal, lethal, locomotion variant, male gonad development variant, male somatic gonad development variant, mitochondria morphology variant, pattern of transgene expression variant, protein degradation variant, reduced brood size, sterile, steril…	fat associated bodies increased, fat associated body size increased, lipid composition variant, lipid metabolism variant, progressive muscle detachment, progressive paralysis, reduced brood size	ABalaapa	Intestine_anterior, P_cells, hyp4_hyp5_hyp6, Intestine_far_posterior, hyp7_AB_lineage, B_F_K_Kp_U_Y	1.9525	embryo	OG0005356	klf-3, Cbr-klf-3	1:1	ENSG00000105610, ENSG00000127528, ENSG00000136826, ENSG00000171872, ENSG00000283039, ENSG00000102349, ENSG00000109787, ENSG00000118922, ENSG00000019549	0	0
WBGene00013970	klu-1	3	ZF_C2H2		0.854789	N.A.	N.A.	NA	AIM, AUA	1.03449	L1	OG0005857	klu-1, Cbr-klu-1	1:1	ENSG00000182318, ENSG00000250571, ENSG00000161940, ENSG00000184937, ENSG00000085644, ENSG00000103199, ENSG00000103343, ENSG00000131848, ENSG00000140265, ENSG00000154957, ENSG00000160908, ENSG00000162714, ENSG00000166261, ENSG00000166529, ENSG00000167840, ENSG00000172466, ENSG00000173275, ENSG00000186496, ENSG00000186812, ENSG00000186814, ENSG00000187987, ENSG00000197037, ENSG00000197062, ENSG0000…	NA	NA
WBGene00022592	klu-2	3	ZF_C2H2		0.923831	axon midline crossing variant, cord commissures fail to reach target, ventral cord patterning variant	lethal, sterile	NA	URB_and_URA, RIC, RIB	0.748446	L1	OG0006935	klu-2, Cbr-klu-2	1:1	ENSG00000184937	NA	NA
WBGene00002244	laf-1	2	HEL		0.278429	embryonic lethal, feminization of germline, larval arrest, P granule abnormal, pleiotropic defects severe early emb	N.A.	NA	NA	4.0717	embryo	OG0009732	laf-1, Cbr-laf-1	1:1	ENSG00000215301, ENSG00000067048, ENSG00000152670	5.92171	44.012
WBGene00020097	larp-1	1	La		0.271301	dumpy, embryonic lethal, exploded through vulva, larval arrest, lethal, oocyte accumulation, pachytene arrested germline nuclei, protruding vulva, reduced brood size, slow growth, small, sterile	cytoplasmic processing body variant, dead eggs laid, embryo small, mRNA levels increased, oocyte accumulation, oocyte morphology variant, oogenesis variant, P granule abnormal, protein expression absent, protein expression increased, protein phosphorylation variant, Q neuroblast lineage migration variant, reduced brood size, slow growth	NA	germline, M_cell	9.174	embryo	OG0003156	larp-1, Cbr-larp-1	1:1	ENSG00000138709, ENSG00000155506	26.6477	66.226
WBGene00004147	larp-5	1	La		0.400933	N.A.	dendritic termini number reduced	NA	ILso, B_F_K_Kp_U_Y, hyp3, AIN, Excretory_duct_and_pore, RMG	6.5925	embryo	OG0008869	larp-5, Cbr-larp-5	1:1	ENSG00000107929, ENSG00000161813	218.61	89.302
WBGene00003073	lars-1	4	GF		0.319722	cell differentiation variant, cell membrane organization biogenesis variant, diplotene region organization variant, embryonic lethal, foraging behavior variant, germ cell compartment expansion variant, gonad morphology variant, gonad vesiculated, hypoxia resistant, larval arrest, larval lethal, lethal, maternal sterile, no induction of antimicrobial peptide expression after infection, nuclei enla…	N.A.	Cxa	germline	3.227	embryo	OG0003554	lars-1, Cbr-lars-1	1:1	ENSG00000133706	111.526	59.208
WBGene00003074	lars-2	4	GF		0.584053	cell cycle timing defective early emb, developmental delay postembryonic, division axis defective, embryonic lethal, maternal sterile, neuronal cell fate specification variant, pattern of transgene expression variant, reduced brood size, slow growth	germ cell differentiation variant, lethal, sterile	NA	germline	0.611374	YA	OG0004544	lars-2, Cbr-lars-2	1:1	ENSG00000011376	89.8127	39.604
WBGene00019407	lect-2	3	ZF_C2H2		0.526938	body wall muscle myosin organization defective	dendrite development variant	Dxxp, Cxpppa, ABarpaaa, Cxaa, Cxpa, Exx, Dxxa	BWM_far_posterior, mu_sph, AVG, BWM_posterior	2.6891	embryo	OG0006114	lect-2, Cbr-lect-2	1:1	ENSG00000145826	NA	NA
WBGene00020263	let-355	2	HEL		0.442928	asymmetric cell division variant, axon fasciculation variant, axon midline crossing variant, cord commissures fail to reach target, division axis defective, fat content increased, locomotion variant, organism development variant, patchy coloration, pattern of transgene expression variant, protruding vulva, receptor mediated endocytosis defective, relative cell cycle timing defective early emb, si…	gametogenesis variant, germline proliferation variant, lethal, sterile	NA	germline	2.7582	embryo	OG0004164	let-355, Cbr-let-355	1:1	ENSG00000005100	NA	NA
WBGene00006492	let-391	3	ZF_C2H2		0.381157	transgene expression reduced	early larval arrest, larval lethal, late larval lethal, lethal, sterile	NA	NA	3.49268	embryo	OG0007317	let-391, Cbr-let-391	1:1	NA	NA	NA
WBGene00002850	let-716	4	GF		0.357934	cytoplasmic processing body variant, early larval lethal, egg laying variant, embryonic lethal, fewer germ cells, gonad development variant, larval arrest, male gonad development variant, male somatic gonad development variant, mRNA surveillance defective, no oocytes, nonsense mRNA accumulation, nuclear appearance variant, pattern of transgene expression variant, slow growth, sperm morphology var…	early larval lethal	NA	M_cell, germline	1.7571	embryo	OG0002379	let-716, Cbr-let-716	1:1	ENSG00000148843	165.808	43.244
WBGene00003002	lin-13	3	ZF_C2H2		0.246877	everted vulva, larval arrest, multivulva, organism morphology variant, protein subcellular localization variant, protruding vulva, sterile, sterile F1, transgene expression increased, transgene expression reduced, unfolded protein response variant	early larval lethal, ectopic expression transgene, larval arrest, male mating defective, male morphology variant, multivulva, neuronal cell fate specification variant, shortened life span, sterile	NA	NA	3.6806	embryo	OG0001087	lin-13, Cbr-lin-13	1:1	ENSG00000102935, ENSG00000142528, ENSG00000198795	38.4911	11.41
WBGene00003012	lin-26	3	ZF_C2H2		0.437513	anterior enclosure defective, comma arrest emb, dorsal intercalation defective, embryonic lethal, larval lethal, lethal, lysosome-related organelle morphology variant, male tail morphology variant, neuron development variant, one point five fold arrest emb, protein subcellular localization variant, RAB-11 recycling endosome morphology variant, seam cell morphology variant, transgene expression in…	amphid sheath cell development variant, cell degeneration, dauer defective, dumpy, dye filling defect, embryonic lethal, fat, hermaphrodite mating variant, hypodermal cell physiology variant, hypodermis development variant, larval lethal, male mating defective, nuclear appearance variant, P lineages variant, protein expression reduced cell specific, protruding vulva, scrawny, small, socket cell d…	ABarpapppx/ABplaaappx, ABarpaapap/ABarpaappx, ABpxappap, ABpxapapp, Cxaa, ABarpapapx/ABplaaaapx, ABarppxp, ABarpaaaap/ABarpaaapa, ABplpapppa, ABarpappax/ABplaaapax, ABpxapapa, ABpxpppap, ABpxaappa, ABpxpppapa, ABpxpppppp, ABpxapapaa, ABarpaapx, ABpxapap, ABarppxpp, ABarppxaa, ABarpappp/ABplaaapp, ABpxappaa, ABarppxpa, ABarpapap/ABplaaaap	Tail_hypodermis, CEPso, hyp1_hyp2, B_F_K_Kp_U_Y, T, Excretory_duct_and_pore, ILso, hyp3	7.3439	embryo	OG0005348	lin-26, Cbr-lin-26	1:1	NA	318.292	169.912
WBGene00003014	lin-28	1	CSDZF_CCHC		0.214328	developmental timing variant, egg laying variant, everted vulva, exploded through vulva, fewer seam cells, miRNA expression variant, precocious alae, transgene expression reduced, transgene expression variant	axodendritic polarity variant, cell division precocious, lethal, precocious alae, precocious heterochronic variations, protein RNA interaction variant, sterile	NA	NA	3.3254	embryo	OG0006123	lin-28, Cbr-lin-28	1:1	ENSG00000131914, ENSG00000187772	41.9455	55.504
WBGene00003015	lin-29	3	ZF_C2H2		0.877313	body wall muscle sarcomere morphology variant, dauer lifespan extended, developmental timing variant, egg laying defective, egg laying variant, exploded through vulva, gene expression level high, gene expression level reduced, gonad development variant, larval lethal, linker cell migration variant, locomotion variant, male gonad development variant, male somatic gonad development variant, male ta…	adult cuticle development variant, alae absent, axodendritic polarity variant, bag of worms, developmental timing variant, egg laying defective, egg laying imipramine resistant, egg laying levamisole resistant, egg laying phentolamine resistant, egg laying serotonin resistant, egg laying variant, everted vulva, extra cell division postembryonic, gene expression level high, gene expression level r…	NA	NA	1.17003	L3	OG0004555	lin-29, Cbr-lin-29	1:1	ENSG00000126746, ENSG00000160094, ENSG00000171425, ENSG00000171443, ENSG00000213015	0	0
WBGene00013006	lin-38	3	ZF_C2H2		0.53894	embryonic lethal, sterile F1	early larval arrest, fertility reduced, lethal, sterile	NA	NA	1.7514	embryo	OG0011707	lin-38, Cbr-lin-38	1:1	NA	2.46738	NA
WBGene00003033	lin-48	3	ZF_C2H2		0.930594	lethal, transgene expression increased, transgene expression reduced	cell division variant male, ectopic cell, hindgut morphology variant, lethal, lineage variant, male tail development variant, male tail morphology variant, spicule morphology variant	NA	B_F_K_Kp_U_Y, Excretory_duct_and_pore, ILso, CEPso, AMso, Rectal_gland	0.4885	embryo	OG0005206	lin-48, Cbr-lin-48	1:1	ENSG00000105261, ENSG00000125850, ENSG00000172818	0	0.172
WBGene00003044	lir-1	3	ZF_C2H2		0.279427	cuticle permeability increased, embryonic lethal, gene expression level reduced, ivermectin response variant, larval arrest, larval lethal, lethal, levamisole hypersensitive, locomotion variant, molt defect, paraquat hypersensitive, protein aggregation variant, slow growth, transgene expression reduced, transgene expression variant, transgene subcellular localization variant	N.A.	NA	hyp3, CEPso, ILso, Excretory_duct_and_pore, T	8.4597	embryo	OG0005349	lir-1, Cbr-lir-1	1:1	NA	65.6323	207.788
WBGene00003045	lir-2	3	ZF_C2H2		0.226671	transgene expression reduced	N.A.	NA	SIA	0.9981	embryo	OG0012003	lir-2, Cbr-lir-2	1:1	NA	11.35	44.76
WBGene00003046	lir-3	3	ZF_C2H2		0.403063	dauer lifespan extended	N.A.	NA	NA	0.7703	embryo	OG0006991	lir-3, Cbr-lir-3	1:1	NA	2.46738	5.33
WBGene00016391	lonp-1	4	GF		0.388203	extended life span, larval arrest, protein expression increased, protein subcellular localization variant, transgene expression increased	lethal, sterile	NA	germline	3.21674	embryo	OG0005276	lonp-1, Cbr-lonp-1	1:1	ENSG00000102910, ENSG00000196365	NA	NA
WBGene00013541	lonp-2	4	GF		0.820938	N.A.	N.A.	NA	Intestine_anterior, Intestine_middle_and_posterior, Intestine_middle, Intestine_far_posterior	0.634523	L2	OG0007841	lonp-2, Cbr-lonp-2	1:1	ENSG00000102910, ENSG00000196365	NA	NA
WBGene00009937	lsl-1	3	ZF_C2H2		0.857115	embryonic lethal	lethal, sterile	NA	germline	3.54903	embryo	OG0010394	lsl-1, Cbr-lsl-1	1:1	ENSG00000204644	197.39	273.062
WBGene00003076	lsm-1	4	Sm/Lsm		0.260426	cytoplasmic processing body variant, embryonic lethal, larval arrest, lethal, reduced brood size, sick, slow growth, transgene subcellular localization variant	adult lethal, embryonic arrest, embryonic lethal, fewer germ cells, larval arrest, lethal, locomotion reduced, organism heat response variant, organism starvation hypersensitive, pathogen susceptibility increased, reduced brood size, shortened life span, small, sterile, thermotolerance reduced	NA	NA	13.1985	embryo	OG0012926	lsm-1, Cbr-lsm-1	1:1	ENSG00000175324	197.884	205.344
WBGene00003077	lsm-3	4	Sm/Lsm		0.294574	cytoplasmic processing body variant, embryonic lethal, reduced brood size, slow growth, transgene subcellular localization variant	adult lethal, embryonic arrest, embryonic lethal, larval arrest, locomotion reduced, organism starvation hypersensitive, pathogen susceptibility increased, reduced brood size, shortened life span, small, thermotolerance reduced	NA	NA	10.1392	embryo	OG0010842	lsm-3, Cbr-lsm-3	1:1	ENSG00000170860	272.399	219.388
WBGene00003078	lsm-4	4	Sm/Lsm		0.233678	embryonic lethal, extended life span, germ cell development variant, larval arrest, locomotion variant, multivulva, organism morphology variant, pattern of transgene expression variant, receptor mediated endocytosis defective, reduced brood size, shortened life span, slow growth, sterile	N.A.	NA	NA	16.0308	embryo	OG0012953	lsm-4, Cbr-lsm-4	1:1	ENSG00000130520	360.731	25.992
WBGene00003079	lsm-5	4	Sm/Lsm		0.254241	apoptosis fails to occur, apoptosis reduced, diplotene absent during oogenesis, embryonic lethal, germ cell compartment expansion absent, germ cell compartment expansion variant, gonad morphology variant, gonad small, gonad vesiculated, no oocytes, nuclei small, oocyte morphology variant, oocyte number decreased, oocytes disorganized, pachytene progression during oogenesis variant, pachytene regi…	N.A.	NA	NA	6.25628	embryo	OG0007485	lsm-5, Cbr-lsm-5	1:1	ENSG00000106355	126.823	100.862
WBGene00003080	lsm-6	4	Sm/Lsm		0.358281	cell proliferation increased, division axis defective, embryonic lethal, excess intestinal cells, larval arrest, larval lethal, locomotion variant, organism morphology variant, reduced brood size, relative cell cycle timing defective early emb, roller, sick, slow growth, sterile	embryonic lethal, lethal, sterile	NA	NA	20.1968	embryo	OG0010765	lsm-6, Cbr-lsm-6	1:1	ENSG00000164167	112.019	109.91
WBGene00003081	lsm-7	4	Sm/Lsm		0.260726	age associated fluorescence increased, avoids bacterial lawn, cell proliferation increased, embryonic lethal, excess intestinal cells, gonad migration variant, larval arrest, oocytes disorganized, organism development variant, reduced brood size, shortened life span, sick, slow growth, sterile, transgene induced cosuppression variant, tumorous germline	N.A.	NA	NA	27.1267	embryo	OG0013695	lsm-7, Cbr-lsm-7	1:1	ENSG00000130332	171.73	152.244
WBGene00003082	lsm-8	4	Sm/Lsm		0.304826	embryonic lethal, larval arrest, reduced brood size, sterile	N.A.	NA	NA	16.5318	embryo	OG0004702	lsm-8, Cbr-lsm-8	1:1	ENSG00000128534	159.886	254.682
WBGene00016890	lst-5	3	ZF_C2H2		0.855819	N.A.	N.A.	ABarppxapp	ALM_PLM, ALM_BDU, I5, hmc	0.415111	L4	OG0011996	lst-5, Cbr-lst-5	1:1	ENSG00000124613, ENSG00000083812, ENSG00000112365, ENSG00000249471	0	NA
WBGene00019751	M03D4.4	3	ZF_C2H2		0.629096	cleavage furrow defective early emb, cytokinesis defective early emb, multiple nuclei early emb, polar body extrusion defective early emb	N.A.	Cxpppp, MSxppap, MSxpppp, MSxpappa/MSxppapp, MSxapppp, Cxpxap, MSxpaaa, MSxpaaaa, MSxpapp, MSxpapa, Dxxp, MSxappp, Cxppa, MSxapppa, Cxppaa, Cxpaa, Cxpaaa, Cxpppa, Cxpapp	hmc, mc1, BWM_headrow1_out, GLR, hmc_homolog, BWM_headrow1_in, pm7, BWM_posterior	8.0064	embryo	OG0004431	M03D4.4, CBG05518	1:1	ENSG00000136451	0.493476	0
WBGene00003415	mars-1	4	tRNA		0.335256	cell differentiation variant, embryonic lethal, extended life span, hypoxia resistant, larval arrest, maternal sterile, paraquat resistant, protein expression reduced, slow growth, translation variant	dauer constitutive, lethal, mid larval lethal, sterile	NA	germline, Intestine_middle_and_posterior	3.11502	YA	OG0006500	mars-1, Cbr-mars-1	1:1	ENSG00000166986	200.845	135.902
WBGene00011240	mask-1	1	KH		0.225058	N.A.	N.A.	NA	NA	2.2272	embryo	OG0002636	mask-1, Cbr-mask-1	1:1	ENSG00000131503, ENSG00000132466, ENSG00000254996	298.06	NA
WBGene00019347	mbl-1	1	ZF_CCCH		0.757421	N.A.	alternative splicing defective, dendritic termini number reduced	NA	PVT, FLP, DD, ALM_BDU, AVB, AVK, DVA, CEP, RID, CAN, PVP, SMB, SIA, AVG, AVD, PVR, ALM_PLM, DA, hmc, SIB, PVQ_and_possibly_PVC, CEPsh, ALA, AIA, DVC, AVL, DB, AVA, AVJ, RIV, Pharyngeal_intestinal_valve, AVH	3.1345	embryo	OG0007041	mbl-1, Cbr-mbl-1	1:1	ENSG00000076770, ENSG00000139793, ENSG00000152601	0	0.222
WBGene00013096	mcd-1	3	ZF_C2H2		0.294551	apoptosis fails to occur, dauer lifespan extended, larval arrest, larval lethal, lethal, protruding vulva, reduced brood size, sterile	N.A.	NA	NA	2.3719	embryo	OG0003697	mcd-1, Cbr-mcd-1	1:1	NA	68.5932	54.752
WBGene00003154	mcm-2	4	GF		0.591824	age associated fluorescence increased, avoids bacterial lawn, embryonic lethal, extended life span, larval arrest, maternal sterile, protruding vulva, shortened life span, sick, sister chromatid segregation defective early emb, slow growth, sterile, sterile progeny	N.A.	ABalppp/ABpraaa, ABprpapp, ABpxppp, ABpxax, MSxpa, ABpxapa, MSxap, ABalppa, ABpxapp, MSxp, ABarapa, ABpxpp, 28_cell_or_earlier, ABpxpa, ABaxx, MSxapa, MSxa, ABalppap/ABarappp, ABalpax	NA	15.0602	embryo	OG0004896	mcm-2, Cbr-mcm-2	1:1	ENSG00000073111	384.418	178.19
WBGene00003172	mec-8	1	RRM		0.392033	embryonic lethal, lethal, reduced brood size	alternative splicing defective, ammonium chloride chemotaxis defective, amphid neuron morphology variant, cephalic sensillum morphology variant, cilia morphology variant, dauer formation variant, deirid sensillum morphology variant, distal tip cell migration variant, dye filling defect, ivermectin resistant, male mating efficiency reduced, mechanosensation variant, mechanosensory system variant, …	ABarppxp, ABarpapapx/ABplaaaapx, ABpxaappa, ABarpapppx/ABplaaappx, ABarppxpa, ABpxapapa, ABarppx, ABarpaapx, ABarpappp/ABplaaapp, ABarpaapap/ABarpaappx	T, CEPso, OLQ, Tail_hypodermis, FLP, ALM_PLM, AFD, BAG, hyp3, IL1, IL2, PVQ_and_possibly_PVC, Anterior_arcade_cell	8.5071	embryo	OG0010463	mec-8, Cbr-mec-8	1:1	ENSG00000157110, ENSG00000166831	82.904	57.448
WBGene00020284	mel-46	2	HEL		0.347453	maternal effect lethal emb, pattern of transgene expression variant, receptor mediated endocytosis defective, slow growth, transgene expression reduced	aldicarb resistant, late larval lethal, lethal, maternal effect lethal emb, pharyngeal pumping reduced, presynaptic component localization variant, sterile, transgene expression variant	NA	germline	1.1701	embryo	OG0002529	mel-46, Cbr-mel-46	1:1	ENSG00000064703	202.819	18.306
WBGene00013307	melo-1	1	RRM		0.404449	embryonic lethal	N.A.	NA	AIB, IL2, ADF, AWA, ADL, ASG, AWB, ASH, RMG, ASK, BAG, ASJ	7.4714	embryo	OG0010197	melo-1, CBG21517	1:1	ENSG00000132424, ENSG00000174891	275.853	NA
WBGene00003218	mep-1	3	ZF_C2H2		0.208806	apoptosis increased, cell differentiation variant, cell fate transformation, ectopic expression antibody, ectopic expression transgene, epithelial morphology variant, exploded through vulva, gonad development variant, intestinal cell morphology variant, L1 arrest, larval arrest, larval lethal, lethal, maternal sterile, mRNA levels increased, multivulva, no induction of antimicrobial peptide expre…	lethal, sterile	NA	NA	8.9122	embryo	OG0003172	mep-1, Cbr-mep-1	1:1	ENSG00000066827, ENSG00000005889, ENSG00000067646, ENSG00000147180	72.0475	57.378
WBGene00003228	mex-1	1	ZF_CCCH		0.929389	cell fate transformation, dauer lifespan extended, division axis defective, ectopic expression transgene, embryonic lethal, exploded through vulva, mRNA expression ectopic, no Intestine, no pharynx, sister cell division timing asynchrony reduced, sterile progeny, transgene expression undetectable, variable cell division timing	AB lineage variant, cell fate transformation, embryonic lethal, excess pharyngeal cells, maternal effect lethal emb, muscle excess, no Intestine, P granule localization defective	NA	NA	15.0977	embryo	OG0005877	mex-1, Cbr-mex-1	1:1	NA	626.221	136.334
WBGene00003229	mex-3	1	KH		0.594512	anterior enclosure defective, cell cycle timing defective early emb, cell fate transformation, cell position defective, comma arrest emb, division axis defective, ectopic expression antibody, ectopic expression transgene, ectopic hypodermis, embryonic arrest, embryonic cell fate specification variant, embryonic development variant, embryonic lethal, embryonic lethal late emb, excess hypodermal ce…	AB lineage variant, cell fate transformation, D lineage variant, excess hypodermal cells, maternal effect lethal emb, muscle excess, P granule localization defective	ABpxapappp, ABpxapppa	ILso, ADEsh, Anterior_arcade_cell, DA, Pharyngeal_intestinal_valve, hyp1_hyp2, ILsh_OLLsh_OLQsh, ALM_BDU, CEP, germline, hyp1V, Posterior_arcade_cell, Excretory_gland, M_cell, CEPso	19.7664	embryo	OG0003413	mex-3, Cbr-mex-3	1:1	ENSG00000176624, ENSG00000181588, ENSG00000183496, ENSG00000254726	1467.6	587.876
WBGene00008061	mina-1	1	KH		0.942746	general pace of development defective early emb, high incidence male progeny	N.A.	NA	NA	3.2556	embryo	OG0006371	mina-1, Cbr-mina-1	1:1	NA	386.885	NA
WBGene00003373	mlh-1	4	GF		0.475021	embryonic lethal, spontaneous mutation rate increased, sterile	N.A.	NA	germline	1.9	embryo	OG0003653	mlh-1, Cbr-mlh-1	1:1	ENSG00000076242	142.615	33.9
WBGene00003380	mnm-2	3	ZF_C2H2		0.850647	axon guidance variant, neuron morphology variant	N.A.	ABarpapa/ABplaaaa, ABpxppaaa, ABarpappa/ABplaaapa, ABaraapxpp, ABpxaappa, ABarpapaa/ABplaaaaa, ABpxppaaaa, ABpxaapa, ABpxpaapa	SIB, RIH, URX, ALM_BDU, AWA	1.2546	embryo	OG0010052	mnm-2, Cbr-mnm-2	1:1	ENSG00000172006, ENSG00000169131, ENSG00000177932, ENSG00000178187, ENSG00000178338, ENSG00000184939, ENSG00000196263, ENSG00000198298, ENSG00000234284, ENSG00000278129	0	0
WBGene00003388	moe-3	1	ZF_CCCH		0.739101	oocyte meiotic maturation variant, reduced brood size	N.A.	NA	Tail_hypodermis, hyp1_hyp2, ADEsh, Seam_cells, hyp4_hyp5_hyp6, B_F_K_Kp_U_Y, Excretory_duct_and_pore, CEPso, hyp1V, ILso, P_cells, AMso, hyp3, hyp7_AB_lineage	3.9679	embryo	OG0011629	moe-3, Cbr-moe-3	1:1	ENSG00000128016, ENSG00000152518, ENSG00000185650	0	0
WBGene00003389	mog-1	2	HEL		0.308027	cell proliferation increased, dumpy, embryonic arrest, embryonic lethal, excess intestinal cells, germ cell development variant, larval lethal, masculinization of germline, oocytes disorganized, organism morphology variant, pattern of transgene expression variant, receptor mediated endocytosis defective, tumorous germline	hermaphrodite self sterile, masculinization of germline, maternal effect lethal emb, sperm excess	NA	germline	1.67353	embryo	OG0003675	mog-1, Cbr-mog-1	1:1	ENSG00000140829, ENSG00000204560, ENSG00000067596, ENSG00000109606, ENSG00000206486, ENSG00000226171, ENSG00000231377, ENSG00000233049, ENSG00000233418, ENSG00000233561, ENSG00000227222	271.905	49.656
WBGene00003392	mog-4	2	HEL		0.42752	cell proliferation increased, dead eggs laid, embryonic arrest, embryonic lethal, excess intestinal cells, germ cell development variant, gonad development variant, growth variant, large cytoplasmic granules early emb, larval arrest, larval lethal, lethal, male gonad development variant, male somatic gonad development variant, masculinization of germline, maternal sterile, molt defect, no inducti…	germ cell morphology variant, hermaphrodite self sterile, masculinization of germline, maternal effect lethal emb, somatic gonad morphology variant, sperm excess, spermatogenesis to oogenesis switch defective, sterile, vulvaless	NA	germline	1.6168	embryo	OG0002435	mog-4, Cbr-mog-4	1:1	ENSG00000140829, ENSG00000204560, ENSG00000067596, ENSG00000109606, ENSG00000206486, ENSG00000226171, ENSG00000231377, ENSG00000233049, ENSG00000233418, ENSG00000233561, ENSG00000227222	80.9301	26.652
WBGene00003393	mog-5	2	HEL		0.313659	apoptosis fails to occur, apoptosis reduced, cell proliferation increased, diplotene absent during oogenesis, early embryonic lethal, embryonic arrest, embryonic lethal, excess intestinal cells, exploded through vulva, germ cell compartment expansion absent, germ cell compartment expansion variant, germ cell development variant, gonad morphology variant, gonad small, gonad vesiculated, larval arr…	germ cell morphology variant, hermaphrodite self sterile, masculinization of germline, maternal effect lethal emb, mechanosensation variant, sperm excess, sperm recruitment variant, spermatogenesis to oogenesis switch defective, sterile	NA	germline	1.50926	embryo	OG0003830	mog-5, Cbr-mog-5	1:1	ENSG00000140829, ENSG00000204560, ENSG00000067596, ENSG00000109606, ENSG00000206486, ENSG00000226171, ENSG00000231377, ENSG00000233049, ENSG00000233418, ENSG00000233561, ENSG00000227222	103.137	68.386
WBGene00017997	mrpl-1	4	GF		0.323566	development phenotype, developmental delay, embryonic lethal, extended life span, larval arrest, levamisole resistant, locomotor coordination variant, no induction of antimicrobial peptide expression after infection, paraquat resistant, pattern of transgene expression variant, receptor mediated endocytosis defective, reduced brood size, slow growth, transgene expression increased	antibody staining reduced, electrophysiology phenotype, embryonic lethal, levamisole resistant, protein expression reduced, reduced brood size, slow growth, transgene expression reduced	NA	mc2	4.3506	embryo	OG0012716	mrpl-1, Cbr-mrpl-1	1:1	ENSG00000169288	NA	NA
WBGene00010458	mrpl-10	4	GF		0.280932	avoids bacterial lawn, cytoplasmic processing body variant, dead eggs laid, early larval arrest, embryonic lethal, gonad development variant, larval arrest, lethal, no induction of antimicrobial peptide expression after infection, pattern of transgene expression variant, receptor mediated endocytosis defective, reduced brood size, slow growth, small, sterile, transgene expression increased, trans…	N.A.	NA	pm7, germline	3.02312	embryo	OG0009332	mrpl-10, Cbr-mrpl-10	1:1	ENSG00000159111	63.165	NA
WBGene00015133	mrpl-11	4	GF		0.33427	early larval lethal, embryonic lethal, larval arrest, lysosome-related organelle morphology variant, pattern of transgene expression variant, RAB-11 recycling endosome localization variant, RAB-11 recycling endosome morphology variant, receptor mediated endocytosis defective, slow growth, transgene subcellular localization variant	lethal, sterile	NA	germline, pm7, Rectal_gland	8.76073	embryo	OG0005135	mrpl-11, Cbr-mrpl-11	1:1	ENSG00000174547	82.4105	NA
WBGene00008769	mrpl-13	4	GF		0.310283	cell cycle timing defective early emb, cell position defective, division axis defective, embryonic lethal, neuronal cell fate specification variant, pattern of transgene expression variant	N.A.	NA	germline	8.5474	embryo	OG0004530	mrpl-13, Cbr-mrpl-13	1:1	ENSG00000172172	117.447	NA
WBGene00022373	mrpl-15	4	GF		0.299342	cell cycle timing defective early emb, cell position defective, division axis defective, embryonic lethal, larval arrest, neuronal cell fate specification variant, pattern of transgene expression variant, protein metabolism variant, slow development, slow embryonic development, slow growth, transgene expression increased	N.A.	NA	NA	2.4875	embryo	OG0003113	mrpl-15, Cbr-mrpl-15	1:1	ENSG00000137547	55.2693	NA
WBGene00011412	mrpl-16	4	GF		0.330329	early larval lethal, embryonic lethal, extended life span, larval arrest, organism development variant, reduced brood size, slow growth, transgene expression increased	N.A.	NA	NA	1.70285	YA	OG0009760	mrpl-16, Cbr-mrpl-16	1:1	ENSG00000166902	96.2279	NA
WBGene00021829	mrpl-17	4	GF		0.287813	division axis defective, embryonic lethal, larval arrest, pattern of transgene expression variant, receptor mediated endocytosis defective, slow growth, transgene subcellular localization variant	lethal, sterile	NA	NA	3.14871	embryo	OG0004103	mrpl-17, Cbr-mrpl-17	1:1	ENSG00000158042	79.4497	NA
WBGene00022470	mrpl-19	4	GF		0.323332	cell cycle timing defective early emb, embryonic lethal	lethal, sterile	NA	NA	2.2245	embryo	OG0010064	mrpl-19, Cbr-mrpl-19	1:1	ENSG00000115364	49.3476	NA
WBGene00018932	mrpl-2	4	GF		0.432735	cell secretion variant, distal tip cell migration variant, larval arrest, long, pattern of transgene expression variant, receptor mediated endocytosis defective, reduced brood size, slow growth, transgene expression increased, transgene expression reduced, transgene expression variant	N.A.	NA	germline, pm7	2.7683	embryo	OG0005894	mrpl-2, Cbr-mrpl-2	1:1	ENSG00000161016, ENSG00000112651	43.4259	NA
WBGene00012992	mrpl-20	4	GF		0.350866	embryonic lethal, reduced brood size, transgene expression increased	N.A.	NA	germline	3.17922	embryo	OG0008565	mrpl-20, Cbr-mrpl-20	1:1	NA	35.0368	NA
WBGene00023422	mrpl-21	4	GF		0.408324	organism development variant, slow growth	N.A.	NA	germline, pm3_pm4_pm5	2.0861	embryo	OG0011686	mrpl-21, CBG30851	1:1	ENSG00000197345	33.5564	NA
WBGene00012645	mrpl-22	4	GF		0.35586	embryonic lethal, larval arrest, reduced brood size, sterile, transgene expression increased	lethal, sterile	NA	pm3_pm4_pm5	2.18055	L1	OG0008000	mrpl-22, Cbr-mrpl-22	1:1	ENSG00000082515	11.8434	NA
WBGene00020348	mrpl-23	4	GF		0.322157	embryonic lethal, exploded through vulva, growth rate variant, larval arrest, lethal, pattern of transgene expression variant, protein metabolism variant, protruding vulva, receptor mediated endocytosis defective, reduced brood size, sick, slow growth, sterile, transgene expression increased	N.A.	NA	pm7	5.4788	embryo	OG0014367	mrpl-23, Cbr-mrpl-23	1:1	ENSG00000214026, ENSG00000276345	45.8933	NA
WBGene00016249	mrpl-32	4	GF		0.360243	early larval lethal, embryonic lethal, larval arrest, protruding vulva, reduced brood size, slow growth, sterile, thin, transgene expression increased	N.A.	NA	pm7, germline	4.128	embryo	OG0007235	mrpl-32, Cbr-mrpl-32	1:1	ENSG00000106591	19.2456	NA
WBGene00010812	mrpl-35	4	GF		0.370623	chromosome segregation variant karyomeres early emb, early larval arrest, larval arrest	N.A.	NA	Intestine_middle_and_posterior	4.4467	embryo	OG0007885	mrpl-35, Cbr-mrpl-35	1:1	ENSG00000132313	34.5433	NA
WBGene00010783	mrpl-36	4	GF		0.564533	late larval arrest, slow growth	N.A.	NA	NA	30.1991	embryo	OG0008502	mrpl-36, Cbr-mrpl-36	1:1	ENSG00000171421	189.988	NA
WBGene00020717	mrpl-4	4	GF		0.366891	embryonic lethal, larval arrest, locomotion variant, lysosome-related organelle morphology variant, maternal sterile, no induction of antimicrobial peptide expression after infection, pattern of transgene expression variant, RAB-11 recycling endosome localization variant, RAB-11 recycling endosome morphology variant, receptor mediated endocytosis defective, slow growth, transgene expression incre…	N.A.	NA	mc2, pm7	2.3019	embryo	OG0006444	mrpl-4, Cbr-mrpl-4	1:1	ENSG00000105364	42.439	NA
WBGene00016989	mrpl-48	4	GF		0.301494	embryonic lethal, larval arrest, pattern of transgene expression variant, receptor mediated endocytosis defective, reduced brood size, slow growth	N.A.	NA	pm7	2.25503	embryo	OG0007801	mrpl-48, Cbr-mrpl-48	1:1	ENSG00000175581	NA	NA
WBGene00011883	mrpl-50	4	GF		0.242722	clear, embryonic lethal, extended life span, larval arrest, pattern of transgene expression variant, protruding vulva, receptor mediated endocytosis defective, reduced brood size, slow growth, small, sterile	N.A.	NA	NA	3.3589	embryo	OG0005752	mrpl-50, Cbr-mrpl-50	1:1	ENSG00000136897	25.1673	NA
WBGene00009128	mrpl-54	4	GF		0.40923	embryonic lethal, exploded through vulva, larval arrest, lethal, pattern of transgene expression variant, protein metabolism variant, receptor mediated endocytosis defective, reduced brood size, slow growth, sterile, sterile progeny, thin, transgene expression increased	N.A.	NA	pm7, mc2	3.1757	embryo	OG0002775	mrpl-54, Cbr-mrpl-54	1:1	ENSG00000183617	46.8802	NA
WBGene00015025	mrpl-9	4	GF		0.33098	embryonic lethal, slow embryonic development, variable cell division timing	antibody staining increased, fertilization defective hermaphrodite, gonad morphology variant, sperm absent, spermatogenesis defective hermaphrodite, spermatogenesis variant, sterile F1	NA	NA	5.18692	embryo	OG0005265	mrpl-9, Cbr-mrpl-9	1:1	ENSG00000143436	112.019	NA
WBGene00012556	mrps-10	4	GF		0.381329	accumulated germline cell corpses, apoptosis variant, cell membrane organization biogenesis variant, clear, diplotene region organization variant, embryonic lethal, germ cell compartment anucleate, germ cell compartment expansion variant, gonad vesiculated, larval arrest, maternal sterile, nuclei enlarged, oocyte morphology variant, oocyte number decreased, oocytes lack nucleus, pachytene region …	N.A.	NA	germline	4.54121	embryo	OG0004437	mrps-10, Cbr-mrps-10	1:1	ENSG00000048544	121.395	NA
WBGene00012244	mrps-11	4	GF		0.252953	embryonic lethal, pattern of transgene expression variant, receptor mediated endocytosis defective, slow growth	N.A.	NA	NA	6.3991	embryo	OG0008852	mrps-11, Cbr-mrps-11	1:1	ENSG00000164587, ENSG00000181991	53.2954	NA
WBGene00011391	mrps-12	4	GF		0.300253	embryonic lethal, larval arrest, reduced brood size, sterile	N.A.	NA	pm7	8.6709	embryo	OG0011605	mrps-12, Cbr-mrps-12	1:1	ENSG00000128626, ENSG00000283018	8.88257	NA
WBGene00011334	mrps-14	4	GF		0.464231	clear, embryonic lethal, larval arrest, lethal, locomotion variant, reduced brood size, slow growth, sterile	N.A.	ABpxpaaapp	ALM_PLM, URB_and_URA, BAG, pm7, ASK, OLQ, AVK, AVB	4.1579	embryo	OG0011659	mrps-14, Cbr-mrps-14	1:1	ENSG00000120333	75.0084	NA
WBGene00010624	mrps-15	4	GF		0.349749	embryonic lethal	N.A.	NA	germline	2.1381	embryo	OG0006627	mrps-15, Cbr-mrps-15	1:1	NA	22.6999	NA
WBGene00018961	mrps-16	4	GF		0.364192	embryonic lethal, pattern of transgene expression variant, receptor mediated endocytosis defective, slow growth	N.A.	NA	NA	3.837	embryo	OG0013857	mrps-16, Cbr-mrps-16	1:1	ENSG00000182180	131.758	NA
WBGene00020499	mrps-18.C	4	GF		0.330773	clear, embryonic lethal, larval arrest, pattern of transgene expression variant, receptor mediated endocytosis defective, slow growth, sterile progeny	N.A.	NA	pm6	7.69473	embryo	OG0008570	mrps-18.C, Cbr-mrps-18.C	1:1	ENSG00000163319	NA	NA
WBGene00022583	mrps-18A	4	GF		0.275572	embryonic lethal, growth variant, tail withered	N.A.	NA	germline, pm7	4.26346	embryo	OG0011982	mrps-18A, CBG30308	1:1	ENSG00000096080	107.084	NA
WBGene00011759	mrps-18B	4	GF		0.3428	cytoplasmic processing body variant, embryonic lethal, larval arrest, lethal, pattern of transgene expression variant, protruding vulva, receptor mediated endocytosis defective, reduced brood size, sterile, thin, transgene expression increased, transgene subcellular localization variant	N.A.	NA	germline	3.1821	embryo	OG0009346	mrps-18B, Cbr-mrps-18B	1:1	ENSG00000204568, ENSG00000203624, ENSG00000223775, ENSG00000226111, ENSG00000227420, ENSG00000229861, ENSG00000233813	59.2171	NA
WBGene00016142	mrps-18C	4	GF		0.291921	early larval lethal, embryonic lethal, larval arrest, maternal sterile, organism development variant, pattern of transgene expression variant, receptor mediated endocytosis defective, reduced brood size, slow growth, sterile, thin	N.A.	NA	pm7	1.81315	YA	OG0006409	mrps-18C, Cbr-mrps-18C	1:1	ENSG00000114686	92.7735	NA
WBGene00020718	mrps-2	4	GF		0.327754	clear, embryonic lethal, larval arrest, pattern of transgene expression variant, receptor mediated endocytosis defective, sick, slow growth, transgene expression increased, transgene expression reduced	N.A.	NA	NA	3.3768	embryo	OG0012673	mrps-2, Cbr-mrps-2	1:1	ENSG00000122140	45.8933	NA
WBGene00017924	mrps-21	4	GF		0.371102	embryonic lethal, larval arrest, pattern of transgene expression variant, receptor mediated endocytosis defective, reduced brood size, slow growth	N.A.	NA	pm7	9.631	embryo	OG0010850	mrps-21, Cbr-mrps-21	1:1	ENSG00000266472	32.5694	NA
WBGene00008452	mrps-5	1	DSRBD		0.286512	embryonic lethal, extended life span, growth variant, larval arrest, no induction of antimicrobial peptide expression after infection, pattern of transgene expression variant, receptor mediated endocytosis defective, reduced brood size, slow growth, transgene expression increased	N.A.	NA	BWM_headrow1_out, BWM_headrow1_in	2.8141	embryo	OG0005528	mrps-5, Cbr-mrps-5	1:1	ENSG00000144029, ENSG00000214743	198.377	77.504
WBGene00020037	mrps-6	4	GF		0.362141	larval arrest, protein metabolism variant, thin, transgene expression increased	N.A.	NA	germline, Intestine_middle_and_posterior	4.1773	embryo	OG0005652	mrps-6, Cbr-mrps-6	1:1	ENSG00000243927	45.3998	NA
WBGene00013324	mrps-7	4	GF		0.364397	N.A.	N.A.	NA	BWM_headrow1_out, BWM_headrow1_in	1.74206	embryo	OG0010195	mrps-7, Cbr-mrps-7	1:1	ENSG00000125445	58.7237	NA
WBGene00017319	mrps-9	4	GF		0.348032	embryonic lethal, extended life span, growth rate variant, larval arrest, paraquat resistant, pattern of transgene expression variant, protruding vulva, receptor mediated endocytosis defective, reduced brood size, sick, slow growth, sterile, transgene expression increased, variable cell division timing	N.A.	NA	germline	2.08603	embryo	OG0011415	mrps-9, Cbr-mrps-9	1:1	ENSG00000135972	127.81	NA
WBGene00020625	mrrf-1	4	GF		0.612707	N.A.	N.A.	NA	RIC, hyp1V, hyp3	2.19297	embryo	OG0005586	mrrf-1, Cbr-mrrf-1	1:1	ENSG00000148187, ENSG00000224236	41.9455	NA
WBGene00003423	msi-1	1	RRM		0.802179	organism development variant	N.A.	NA	BAG, RIA, IL1, URB_and_URA, CEP, DD, RMD, RIG, AIZ, RME, RIM	1.85177	L1	OG0007770	msi-1, Cbr-msi-1	1:1	ENSG00000135097, ENSG00000153944	2.46738	12.208
WBGene00012342	mtr-4	2	HEL		0.341281	cell proliferation increased, early larval lethal, embryonic lethal, excess intestinal cells, excess maternal pronucleus early emb, exploded through vulva, germ cell development variant, gonad development variant, gonad morphology variant, growth variant, larval arrest, lethal, locomotion variant, male gonad development variant, male somatic gonad development variant, masculinization of germline,…	dendritic termini number reduced	NA	germline	3.0719	embryo	OG0003251	mtr-4, Cbr-mtr-4	1:1	ENSG00000039123	93.267	58.546
WBGene00019800	mtss-1	4	GF		0.311958	N.A.	N.A.	NA	germline	8.72375	embryo	OG0008036	mtss-1, Cbr-mtss-1	1:1	ENSG00000106028, ENSG00000262771	128.304	133.536
WBGene00003504	mut-7	4	NUCL		0.653713	embryonic lethal, germline transgene silencing variant, larval arrest, RNAi resistant, somatic transgene silencing variant, transgene expression increased	endo siRNA binding variant, endogenous transposase levels increased, germline RNAi resistant, germline transgene silencing variant, high incidence male progeny, increased susceptibility to viral infection, larval arrest, nuclear import defective, RNAi resistant, siRNA expression variant, sterile, transposon mutator, transposon silencing variant	NA	germline	2.10049	embryo	OG0006249	mut-7, Cbr-mut-7	1:1	ENSG00000187609	186.041	57.762
WBGene00021534	mvk-1	4	GF		0.364697	age associated fluorescence increased, clear, embryonic lethal, intracellular lipid surveillance response abnormal, larval arrest, locomotion variant, lysosome-related organelle morphology variant, RAB-11 recycling endosome morphology variant, shortened life span, transgene expression increased, transgene subcellular localization variant	lethal, sterile	NA	RIM, Excretory_duct_and_pore, AUA, RIA, AMso, AVD, AIA, DD, DVC, AVA, RMD, RIV, DVA, AIZ, RIG	3.4313	embryo	OG0005242	mvk-1, Cbr-mvk-1	1:1	ENSG00000110921	132.252	108.24
WBGene00012478	mxt-1	1	KH		0.646958	N.A.	lethal, sterile	MSxapppa, MSxpaaap/MSxpapap, MSxpappa/MSxppapp	BWM_headrow2_in, BWM_headrow1_out, pm1_pm2, Excretory_cell, BWM_anterior, BWM_headrow1_in, pm3_pm4_pm5, BWM_headrow2_out, mc2	2.1252	embryo	OG0005833	mxt-1, Cbr-mxt-1	1:1	NA	0.493476	NA
WBGene00003815	nars-1	4	tRNA		0.41474	apoptosis reduced, cell differentiation variant, diakinesis region organization variant, diplotene progression during oogenesis variant, diplotene region organization variant, embryonic lethal, germ cell compartment expansion variant, germ cell compartment morphology variant, germline nuclear positioning variant, gonad vesiculated, hypoxia resistant, larval arrest, maternal sterile, mRNA levels i…	early larval arrest, early larval lethal, late larval lethal, lethal, sterile	NA	Excretory_cell, M_cell, AMsh, germline	4.44143	YA	OG0004501	nars-1, Cbr-nars-1	1:1	ENSG00000134440, ENSG00000137513	285.723	399.818
WBGene00013447	nars-2	4	tRNA		0.496179	N.A.	N.A.	NA	NA	0.491871	YA	OG0007370	nars-2, Cbr-nars-2	1:1	ENSG00000134440, ENSG00000137513	27.6347	35.65
WBGene00021682	natc-3	4	Sm/Lsm		0.330319	N.A.	N.A.	NA	NA	3.5354	embryo	OG0006220	natc-3, CBG03909	1:1	ENSG00000183011	NA	NA
WBGene00009141	ncbp-2	1	RRM		0.231342	alae morphology variant, cell position defective, cytoplasmic processing body variant, division axis defective, embryonic lethal, exploded through vulva, germ cell development variant, gonad migration variant, larval arrest, late larval arrest, lethal, masculinization of germline, maternal sterile, miRNA expression variant, mRNA levels increased, neuronal cell fate specification variant, oocyte m…	N.A.	NA	NA	4.7284	embryo	OG0007294	ncbp-2, Cbr-ncbp-2	1:1	ENSG00000114503, ENSG00000170935	88.8257	33.748
WBGene00011408	nifk-1	1	RRM		0.418299	cytoplasmic processing body variant, distal tip cell migration variant, early larval arrest, early larval lethal, egg laying variant, larval arrest, maternal sterile, no induction of antimicrobial peptide expression after infection, organism development variant, pattern of transgene expression variant, receptor mediated endocytosis defective, slow embryonic development, slow growth, sterile, ster…	N.A.	NA	M_cell, germline, Intestine_middle_and_posterior	7.90986	embryo	OG0009755	nifk-1, Cbr-nifk-1	1:1	ENSG00000155438	230.453	NA
WBGene00017778	nono-1	1	RRM		0.192118	exploded through vulva, growth rate variant, larval arrest, larval lethal, multivulva, reduced brood size, sterile	N.A.	NA	NA	4.2148	embryo	OG0010108	nono-1, Cbr-nono-1	1:1	ENSG00000116560, ENSG00000121390, ENSG00000147140	121.889	NA
WBGene00003784	nos-2	1	ZF_CCHC		0.85942	embryonic lethal, germ cell development variant, germline proliferation variant, gonad development variant, male gonad development variant, male somatic gonad development variant, no germ line, P granule localization defective, pattern of transgene expression variant, protein methylation variant, spermatogenesis to oogenesis switch defective, sterile, sterile progeny, transgene subcellular locali…	crossover defective, embryonic lethal, high incidence male progeny, no germ line, sterile progeny	28_cell_or_earlier	germline	26.6852	embryo	OG0008585	nos-2, Cbr-nos-2	1:1	NA	878.388	458.212
WBGene00003785	nos-3	1	ZF_CCHC		0.30567	feminization of XX and XO animals, sterile progeny	masculinization of germline, spermatogenesis to oogenesis switch defective	NA	germline	2.9437	embryo	OG0012919	nos-3, Cbr-nos-3	1:1	ENSG00000198646	28.6216	115.402
WBGene00013347	nova-1	1	KH		0.238028	N.A.	N.A.	NA	NA	6.9114	embryo	OG0003759	nova-1, Cbr-nova-1	1:1	ENSG00000104967, ENSG00000139910	192.949	NA
WBGene00017004	nrd-1	1	RRM		0.264413	asymmetric cell division variant, division axis defective, embryonic lethal, mRNA levels increased, multivulva, RAB-11 recycling endosome localization variant, relative cell cycle timing defective early emb, transgene subcellular localization variant	N.A.	NA	NA	4.3493	embryo	OG0006189	nrd-1, Cbr-nrd-1	1:1	ENSG00000156304, ENSG00000213079	370.107	59.852
WBGene00019862	nrde-3	2	PAZPIWI		0.387287	N.A.	cytoplasmic RNAi defective, mRNA levels increased, nuclear RNAi defective, pre mRNA levels increased, RNAi enhanced	NA	NA	5.945	embryo	OG0003029	nrde-3, Cbr-nrde-3	1:1	NA	46.8802	32.382
WBGene00003827	ntl-4	1	RRM		0.210508	Bacillus thuringiensis toxin hypersensitive, embryonic lethal, maternal sterile, no induction of antimicrobial peptide expression after infection, pore forming toxin hypersensitive, slow growth, sluggish, transgene expression increased, transgene expression reduced	N.A.	NA	NA	5.3988	embryo	OG0006703	ntl-4, Cbr-ntl-4	1:1	ENSG00000080802	2.96086	84.998
WBGene00019510	nucl-1	1	RRM		0.337679	cell differentiation variant, embryonic lethal, slow growth, transgene induced cosuppression variant	N.A.	NA	germline, Intestine_middle_and_posterior, M_cell, Intestine_middle	8.96697	YA	OG0010872	nucl-1, CBG01584	1:1	ENSG00000115053	1020.51	NA
WBGene00003834	nxf-1	2	NTF2		0.553497	adult lethal, embryonic arrest, embryonic lethal, lethal, mRNA export variant	N.A.	NA	URX	3.43939	L1	OG0002820	nxf-1, Cbr-nxf-1	1:1	ENSG00000126952, ENSG00000147206, ENSG00000162231, ENSG00000269405, ENSG00000269437	0.493476	1.288
WBGene00003835	nxf-2	2	NTF2		0.81816	embryonic lethal	N.A.	NA	germline	2.2888	embryo	OG0011610	nxf-2, Cbr-nxf-2	1:1	ENSG00000126952, ENSG00000147206, ENSG00000162231, ENSG00000269405, ENSG00000269437	58.7237	217.772
WBGene00003836	nxt-1	2	NTF2		0.238612	aster defective early emb, cytoplasmic processing body variant, early embryonic lethal, embryonic lethal, engulfment variant, excess maternal pronucleus early emb, larval arrest, larval lethal, locomotion variant, maternal sterile, mRNA export variant, no induction of antimicrobial peptide expression after infection, pattern of transgene expression variant, protruding vulva, receptor mediated end…	N.A.	NA	NA	9.16603	embryo	OG0007375	nxt-1, Cbr-nxt-1	1:1	ENSG00000101888, ENSG00000132661	423.896	247.292
WBGene00003845	odd-1	3	ZF_C2H2		0.894923	early larval arrest, feeding behavior variant, head cavity, intestinal morphology variant, pharyngeal pumping variant	N.A.	Exxx	Intestine_middle	1.1139	embryo	OG0012759	odd-1, Cbr-odd-1	1:1	ENSG00000143867, ENSG00000164920	0	0
WBGene00003846	odd-2	3	ZF_C2H2		0.794888	early larval arrest, feeding behavior variant, head cavity, intestinal morphology variant, larval arrest, larval lethal, lethal, locomotion variant, pharyngeal pumping variant, reduced brood size, slow growth	lethal, sterile	MSxpaap, MSaappa, ABpxppppaa, MSxap, ABprpapppp, MSaaapp	Rectal_gland, Intestine_middle, Intestine_far_posterior, Pharyngeal_intestinal_valve, Intestine_anterior	1.5481	embryo	OG0009926	odd-2, Cbr-odd-2	1:1	ENSG00000143867, ENSG00000164920	0	0
WBGene00003903	pab-2	1	RRM		0.188908	embryonic lethal, reduced brood size, sterile	lethal, physiology phenotype, sterile	NA	NA	16.9659	embryo	OG0012653	pab-2, Cbr-pab-2	1:1	ENSG00000070756, ENSG00000090621, ENSG00000101104, ENSG00000151846, ENSG00000174740, ENSG00000184388, ENSG00000186288, ENSG00000254535	62.178	20.518
WBGene00003904	pabp-2	1	RRM		0.192368	cell cycle timing defective early emb, cell differentiation variant, cell position defective, cell proliferation increased, division axis defective, embryonic lethal, excess intestinal cells, foraging behavior variant, larval arrest, locomotion variant, neuronal cell fate specification variant, no induction of antimicrobial peptide expression after infection, pattern of transgene expression varia…	N.A.	NA	NA	33.2661	embryo	OG0004095	pabp-2, Cbr-pabp-2	1:1	ENSG00000100836, ENSG00000205022, ENSG00000258643	268.451	532.038
WBGene00003909	pag-3	3	ZF_C2H2		0.799877	N.A.	axon guidance variant, backward kinker, locomotion variant, pattern of gene expression variant, transgene expression increased	ABalaaapal/ABalaaappr, ABalppapap/ABarapppap, ABalaappap/ABalppaaap, ABalapaaap/ABalappapp, ABalappaap	ALM_PLM, URB_and_URA, AVJ, MC, ALM_BDU, pm1_pm2, AVD, AVH, CAN, PVR, PVQ_and_possibly_PVC, RIG, RMG, DVC, RID, AVE	0.8993	embryo	OG0013030	pag-3, Cbr-pag-3	1:1	ENSG00000162676, ENSG00000165702	0	0
WBGene00004189	pars-1	4	GF		0.307591	apoptosis fails to occur, apoptosis reduced, avoids bacterial lawn, cell differentiation variant, chromosome condensation variant, diakinesis region organization variant, diplotene progression during oogenesis variant, embryo osmotic integrity defective early emb, embryonic lethal, foraging behavior variant, germ cell compartment anucleate, germ cell compartment expansion variant, hypoxia resista…	N.A.	NA	Posterior_arcade_cell, hyp3, ILso, pm6, Anterior_arcade_cell	4.1367	embryo	OG0008019	pars-1, Cbr-pars-1	1:1	ENSG00000136628	178.638	145.718
WBGene00004190	pars-2	4	GF		0.283626	clear, developmental delay postembryonic, hypoxia resistant, pattern of transgene expression variant, protein expression reduced, receptor mediated endocytosis defective, sick, slow growth, thin, translation variant	N.A.	NA	pm7	0.614031	YA	OG0002447	pars-2, Cbr-pars-2	1:1	ENSG00000162396	32.076	27.196
WBGene00011908	pash-1	1	DSRBD		0.652931	alae variant, embryonic lethal, exploded through vulva, larval arrest, locomotion variant, miRNA expression variant, multivulva, organism morphology variant, protruding vulva	alae absent, breaks in alae, embryonic lethal, exploded through vulva, miRNA biogenesis defective, pharynx unattached, protrusion at vulval region, shortened life span, transposon silencing variant	ABaraapxpa, MSpaaaa, MSxapaaa, MSaaaaa, MSaaaapa, ABalpapppp/ABarapappp, ABalpaapaa/ABaraaapaa, ABalpaapa/ABaraaapa, ABalpaapap/ABaraaapap, MSxapaa, MSaaaap, MSaaapaa, MSxaapa	germline	1.78226	embryo	OG0003114	pash-1, Cbr-pash-1	1:1	ENSG00000128191	83.3975	69.288
WBGene00003933	pat-9	3	ZF_C2H2		0.533839	dumpy, embryonic lethal, larval arrest, larval lethal, lethal, locomotion variant, muscle birefringence variant, organism morphology variant, paralyzed arrested elongation two fold, transgene expression reduced	body muscle displaced, body wall muscle actin organization defective, paralyzed arrested elongation two fold	Cxppa, MSxpapp, Cxpap, MSxapppa, Cxpapp, MSxapppp, Cxpa, MSxapp, Cxpaa, MSxpppa, Dxxp, MSxpaaap/MSxpapap, MSxappp, Cxpppa, Cxpxap, Cxpapa, Cxpp, MSxpaap, Cxppp, MSpappa, Cxppaa, ABpxpppppa, Dxxa, Cxpaaa, MSxpappa/MSxppapp, Cxpppp, MSxpppp, MSxppap	BWM_far_posterior, BWM_posterior, mu_sph, hyp3, BWM_anterior, mu_int_mu_anal	6.4212	embryo	OG0010419	pat-9, Cbr-pat-9	1:1	ENSG00000181444	0	0.34
WBGene00007042	pbrm-1	3	ZF_C2H2		0.221374	developmental delay postembryonic, division axis defective, embryonic lethal, gonad arm morphology variant, gonad development variant, larval arrest, larval lethal, locomotion variant, multivulva, no gut granules, organism morphology variant, organism UV hypersensitive, phasmid socket absent, protruding vulva, reduced brood size, slow growth, sterile, transgene expression reduced, vulvaless	ethanol resistant, exploded through vulva, gonad arm morphology variant, gonad development variant, larval arrest, lethal, phasmid socket absent, protruding vulva	NA	NA	8.6089	embryo	OG0004541	pbrm-1, Cbr-pbrm-1	1:1	ENSG00000163939	337.538	37.352
WBGene00003978	pes-4	1	KH		0.609086	N.A.	N.A.	MSxaapap, MSxapaap, MSxapapp, MSxapap, MSaaaapp	RIA, BWM_headrow1_in, Rectal_gland, RMD, DD, RIH, Excretory_duct_and_pore, AVB, pm1_pm2, mc3, RIS, mc2, Pharyngeal_intestinal_valve, BWM_headrow1_out, AVL, RIB, mc1, pm3_pm4_pm5, IL2, AIM, Posterior_arcade_cell, RME	3.3508	embryo	OG0012371	pes-4, Cbr-pes-4	1:1	ENSG00000090097, ENSG00000169564, ENSG00000183570, ENSG00000197111	0.493476	0.058
WBGene00009314	phm-2	1	RRM		0.38574	N.A.	aging variant, avoids bacterial lawn, brood size variant, extended life span, failure to hatch, hermaphrodite fertility variant, increased pathogen accumulation, larval lethal, late stage egg laid, pharyngeal muscle morphology variant, reproductive longevity extended, scrawny, sterile	NA	NA	1.4983	embryo	OG0010322	phm-2, CBG04377	1:1	ENSG00000130254, ENSG00000137776, ENSG00000160633	1.48043	NA
WBGene00004027	pie-1	1	ZF_CCCH		0.908092	avoids bacterial lawn, cell fate transformation, division axis defective, ectopic expression transgene, embryonic lethal, endoderm absent, male tail morphology variant, muscle missing, no Intestine, no pharynx, organism development variant, organism morphology variant, P lineages variant, pattern of transgene expression variant, shortened life span, sister cell division timing asynchrony reduced,…	C lineage variant, cell fate specification variant, cell fate transformation, ectopic expression transgene, embryonic lethal, excess intestinal cells, excess pharyngeal cells, histone methylation variant, lethal, level of transgene expression variant, maternal effect lethal emb, P granule localization defective, pattern of transgene expression variant, sterile	NA	germline	10.7264	embryo	OG0003438	pie-1, Cbr-pie-1	1:1	NA	590.691	97.37
WBGene00004064	pms-2	4	GF		0.61683	embryonic lethal, spontaneous mutation rate increased, transgene expression increased, transgene expression reduced	N.A.	NA	germline	0.736268	YA	OG0004927	pms-2, Cbr-pms-2	1:1	ENSG00000064933, ENSG00000122512	55.2693	70.768
WBGene00013144	pno-1	1	KH		0.296367	embryonic lethal, maternal sterile, patchy coloration, protruding vulva, slow growth, sterile progeny, transgene expression undetectable	N.A.	NA	NA	7.1004	embryo	OG0006980	pno-1, Cbr-pno-1	1:1	ENSG00000115946	111.032	NA
WBGene00020964	polq-1	2	HEL		0.743137	N.A.	clear larva, DNA damage induced focus formation variant, DNA repair variant, egg laying defective, enzyme activity reduced, larval lethal, lethal, locomotion variant, male behavior variant, male morphology variant, male physiology variant, male pigmentation variant, male sexual development variant, multivulva, neuron development variant, organism hypersensitive interstrand cross link agents, orga…	NA	AIY, germline, RID, hyp3, CAN	0.491144	YA	OG0002449	polq-1, Cbr-polq-1	1:1	ENSG00000051341, ENSG00000130997, ENSG00000163312	85.3714	15.372
WBGene00007603	popl-4	4	GF		0.496264	patchy coloration, protruding vulva, slow growth, sterile progeny	N.A.	NA	germline	7.73144	embryo	OG0009637	popl-4, Cbr-popl-4	1:1	ENSG00000105171	NA	NA
WBGene00004096	pqm-1	3	ZF_C2H2		0.760519	level of transgene expression variant, pathogen susceptibility increased, transgene expression increased, transgene expression reduced	lethal, life span phenotype, protein subcellular localization variant, sterile	NA	Intestine_far_posterior, Rectal_gland, Intestine_middle, Intestine_anterior, Intestine_middle_and_posterior	2.40944	L1	OG0013753	pqm-1, Cbr-pqm-1	1:1	NA	0	0
WBGene00004111	pqn-21	3	ZF_C2H2		0.277337	transgene expression increased	N.A.	NA	NA	1.836	embryo	OG0003678	pqn-21, Cbr-pqn-21	1:1	NA	125.343	84.282
WBGene00018567	prdm-14	3	ZF_C2H2		0.948588	N.A.	N.A.	NA	NA	0.0562	embryo	OG0014415	prdm-14, CBG00198	1:1	ENSG00000061455, ENSG00000110851, ENSG00000130711, ENSG00000147596	NA	NA
WBGene00004178	prg-1	2	PAZPIWI		0.818704	cell fate specification variant, fertility reduced, germline proliferation variant, gonad development variant, gonad morphology variant, gonad small	21U RNA expression variant, dauer nictation behavior variant, electrophoretic variant protein, endogenous transposase levels increased, gametogenesis variant, gene expression variant, germline proliferation variant, male fertility reduced, mRNA levels increased, reduced brood size, RNA expression variant, RNAi enhanced, siRNA expression variant, spermatid activation defective, spermatogenesis def…	NA	germline	7.0458	embryo	OG0001216	prg-1, Cbr-prg-1	1:1	ENSG00000125207, ENSG00000134627, ENSG00000184571, ENSG00000197181, ENSG00000275051	420.442	110.406
WBGene00004187	prp-8	1	RRM		0.249327	avoids bacterial lawn, cell proliferation increased, clear, diplotene region organization variant, embryonic lethal, excess intestinal cells, germ cell compartment expansion variant, gonad migration variant, gonad vesiculated, larval arrest, locomotion variant, maternal sterile, molt defect, nuclear appearance variant, nuclei enlarged, oocyte morphology variant, oocyte number decreased, oocytes s…	embryonic lethal, exploded through vulva, high incidence male progeny, larval lethal, lethal, mRNA levels reduced, mRNA splicing variant, multivulva, protruding vulva, reduced brood size, slow growth, sterile	NA	NA	8.6066	embryo	OG0007856	prp-8, Cbr-prp-8	1:1	ENSG00000174231, ENSG00000274442	119.915	64.498
WBGene00011758	prp-9	3	ZF_C2H2		0.238294	cell proliferation increased, distal tip cell migration variant, embryonic lethal, excess intestinal cells, germ cell development variant, gonad development variant, gonad migration variant, gonad morphology variant, large cytoplasmic granules early emb, locomotion variant, lysosome-related organelle morphology variant, male gonad development variant, male somatic gonad development variant, mater…	N.A.	NA	NA	3.75244	embryo	OG0005927	prp-9, CBG04748	1:1	ENSG00000183431	NA	NA
WBGene00006946	prx-10	4	GF		0.495362	cell differentiation variant, early larval lethal, embryonic lethal, hypoxia resistant, slow growth	fat associated bodies increased, protein subcellular localization variant	NA	germline, pm7	0.7403	embryo	OG0010262	prx-10, Cbr-prx-10	1:1	ENSG00000116874	55.7628	NA
WBGene00004207	ptb-1	1	RRM		0.676014	N.A.	N.A.	NA	AVH, ADL, AVA, ASE, PVT, RIG, AFD, ALA, AIB, ASJ, AVJ, AVG, ASH, AVL, DVC, AWA, mu_int_mu_anal, AIM, PVP, ASI, AVB, AIY, RMG, ADF, RIS, URX, PVQ_and_possibly_PVC, AUA, AIA, mu_sph, RIM, AIN, AWB, ASG, AVK, AIZ, AVE, DVA, ASK	2.8702	embryo	OG0011166	ptb-1, Cbr-ptb-1	1:1	ENSG00000011304, ENSG00000117569, ENSG00000119314	0	0.726
WBGene00014165	puf-12	1	PUF		0.305697	early larval arrest, egg laying variant, sterile	N.A.	NA	germline, M_cell	4.5029	embryo	OG0005724	puf-12, Cbr-puf-12	1:1	ENSG00000080608	125.836	88.312
WBGene00004241	puf-5	1	PUF		0.915472	abnormal dissolution of RNA condensate, cytokinesis fails early emb, egg morphology variant, embryonic arrest, endomitotic oocytes, failure to hatch, gametogenesis variant, meiotic progression during oogenesis variant, multiple nuclei early emb, nuclear appearance variant, nuclear positioning variant, nuclei small, nucleolus variant, oocytes small, oocytes stacked, oogenesis variant, protein expr…	N.A.	NA	germline	16.3068	embryo	OG0001629	puf-5, Cbr-puf-5	1:1	ENSG00000055917, ENSG00000134644	2717.08	720.724
WBGene00004244	puf-8	1	PUF		0.920976	fat content increased, fewer germ cells, masculinization of germline, maternal sterile, multivulva, population fitness phenotype, proximal germ cell proliferation variant, tumorous germline	sterile	NA	germline	2.32448	YA	OG0012951	puf-8, Cbr-puf-8	1:1	ENSG00000055917, ENSG00000134644	258.582	107.64
WBGene00004245	puf-9	1	PUF		0.318968	alae absent, breaks in alae, clear, exploded through vulva, lethal, locomotion variant, no induction of antimicrobial peptide expression after infection, nuclear positioning variant, precocious alae, seam cell fusion variant, slow growth, sluggish	alae morphology variant, exploded through vulva, miRNA expression variant, seam cell fusion variant, transgene expression variant	NA	NA	3.91	embryo	OG0012489	puf-9, Cbr-puf-9	1:1	ENSG00000055917, ENSG00000134644	25.6608	41.914
WBGene00016197	pxl-1	1	ZF_CCHC		0.613608	body wall muscle sarcomere morphology variant, early larval lethal, embryonic lethal, L1 arrest, larval arrest, locomotion variant, mitochondria alignment variant, pharyngeal muscle morphology variant, protein expression reduced, pumping absent, slow growth	antibody staining variant, L1 arrest, L1 lethal, muscle birefringence variant, pharyngeal muscle paralyzed, pumping absent	NA	BWM_middle, BWM_far_posterior, BWM_headrow2_in, BWM_posterior, BWM_headrow1_in, BWM_anterior, BWM_headrow1_out, BWM_headrow2_out	2.7939	embryo	OG0010115	pxl-1, Cbr-pxl-1	1:1	ENSG00000089159, ENSG00000110031, ENSG00000140682	2.96086	1.432
WBGene00001336	qars-1	4	GF		0.318005	avoids bacterial lawn, embryonic lethal, extended life span, hypoxia resistant, larval arrest, paraquat resistant, pleiotropic defects severe early emb, slow growth, transgene expression increased	N.A.	NA	germline, ADL, ASK, ASH, ASI, ADF, ASJ	2.9286	embryo	OG0011011	qars-1, Cbr-qars-1	1:1	ENSG00000172053	131.758	99.694
WBGene00019824	R02D3.7	3	ZF_C2H2		0.438118	N.A.	N.A.	NA	germline	5.1821	embryo	OG0009422	R02D3.7, CBG22545	1:1	NA	172.717	182.168
WBGene00019884	R05D3.12	4	GF		0.538479	fewer germ cells, lethal, no oocytes, nuclear appearance variant, sterile progeny	N.A.	NA	germline	0.40731	YA	OG0009538	R05D3.12, CBG18156	1:1	ENSG00000077097, ENSG00000131747	26.6477	193.978
WBGene00019878	R05D3.3	3	ZF_C2H2		0.913692	N.A.	N.A.	NA	NA	0.4268	embryo	OG0012372	R05D3.3, CBG18161	1:1	NA	0	0
WBGene00019881	R05D3.8	1	RRM		0.387727	growth variant	N.A.	NA	germline	1.52328	embryo	OG0009515	R05D3.8, CBG25982	1:1	NA	36.0238	89.74
WBGene00011206	R10E4.11	3	ZF_C2H2		0.535568	dauer lifespan extended	N.A.	NA	NA	1.17968	embryo	OG0013863	R10E4.11, CBG12307	1:1	NA	11.8434	12.49
WBGene00020093	R144.3	3	ZF_C2H2		0.386589	dumpy, embryonic lethal, larval arrest, organism development variant, protein aggregation variant	N.A.	NA	germline	3.3409	embryo	OG0006356	R144.3, CBG16523	1:1	NA	78.4627	168.33
WBGene00021538	rabs-5	3	ZF_C2H2		0.515009	N.A.	coelomocyte endocytosis defective, lethal, receptor mediated endocytosis defective, sterile	NA	hmc, ALM_PLM, FLP, hmc_homolog, Excretory_duct_and_pore	0.5473	embryo	OG0006687	rabs-5, Cbr-rabs-5	1:1	ENSG00000131381	11.35	34.694
WBGene00013792	rad-54.B	2	HEL		0.706582	cell stress response variant, embryonic lethal, growth variant	N.A.	NA	NA	0.6159	embryo	OG0002273	rad-54.B, Cbr-rad-54.B	1:1	ENSG00000085999, ENSG00000197275, ENSG00000265817	NA	NA
WBGene00004298	rad-54.L	2	HEL		0.883455	accumulated germline cell corpses, cell corpse number decreased, cell stress response variant, germ cell resistant ionizing radiation, UV induced apoptosis decreased	apoptosis increased, cell gamma ray hypersensitive, chromosome decondensation variant, embryonic lethal, gonad arm morphology variant, lethal, maternal effect lethal emb, meiosis variant, meiotic chromosome organization variant, meiotic progression prophase variant, pachytene progression during oogenesis variant, sterile	NA	NA	0.827128	embryo	OG0009244	rad-54.L, Cbr-rad-54.L	1:1	ENSG00000085999, ENSG00000197275	NA	NA
WBGene00007761	rad-54.L2	2	HEL		0.487271	backing uncoordinated	axon regeneration defective, nuclear RNAi defective	NA	germline	2.1221	embryo	OG0011014	rad-54.L2, Cbr-rad-26	1:1	ENSG00000164080	NA	NA
WBGene00004305	ran-4	2	NTF2		0.45437	avoids bacterial lawn, cell cycle timing defective early emb, cell position defective, cytoplasmic processing body variant, developmental delay, division axis defective, embryonic lethal, larval arrest, level of transgene expression variant, locomotion variant, lysosome-related organelle morphology variant, maternal sterile, molt defect, neuronal cell fate specification variant, pattern of transg…	lethal, sterile	NA	Excretory_cell, germline	19.3936	embryo	OG0006036	ran-4, Cbr-ran-4	1:1	ENSG00000102898	936.124	357.34
WBGene00004679	rars-1	4	GF		0.26145	avoids bacterial lawn, diakinesis region organization variant, diplotene progression during oogenesis variant, embryonic lethal, extended life span, germ cell compartment expansion variant, germ cell compartment morphology variant, germline nuclear positioning variant, hypoxia resistant, large cytoplasmic granules early emb, larval arrest, maternal sterile, no induction of antimicrobial peptide e…	developmental delay, embryonic lethal, extended life span, fertility reduced, hypoxia resistant, hypoxia response attenuated, organism metabolism processing variant, reduced brood size, scrawny, slow development, sluggish, translation variant, tunicamycin response variant	NA	NA	4.33955	embryo	OG0004720	rars-1, Cbr-rars-1	1:1	ENSG00000113643, ENSG00000146282	235.882	155.066
WBGene00004680	rars-2	4	GF		0.651972	embryonic lethal, hypoxia resistant, slow growth, sterile	N.A.	NA	ASH, ASI, ADF, ASK, ASG, ADL, ASJ, AWC, ASE, germline	2.8289	embryo	OG0007554	rars-2, Cbr-rars-2	1:1	ENSG00000113643, ENSG00000146282	91.7866	123.86
WBGene00004315	rbd-1	1	RRM		0.380945	cuticle development variant, distal tip cell migration variant, dumpy, gonad development variant, larval arrest, larval lethal, late larval arrest, maternal sterile, molt defect, no induction of antimicrobial peptide expression after infection, protruding vulva, RNA processing variant, slow growth, vulval development incomplete	N.A.	NA	germline, M_cell	1.2113	embryo	OG0002570	rbd-1, Cbr-rbd-1	1:1	ENSG00000122965	88.8257	56.104
WBGene00013703	rbm-12	1	RRM		0.239794	division axis defective, neuronal cell fate specification variant, pattern of transgene expression variant	N.A.	NA	NA	1.6608	embryo	OG0003886	rbm-12, Cbr-rbm-12	1:1	ENSG00000183808, ENSG00000244462	65.1389	NA
WBGene00010233	rbm-17	1	RRM		0.361129	N.A.	N.A.	NA	NA	2.41029	embryo	OG0006502	rbm-17, Cbr-rbm-17	1:1	ENSG00000134453	116.954	NA
WBGene00011722	rbm-22	1	RRMZF_CCCH		0.265113	embryonic lethal, exploded through vulva, germ cell development variant, gonad development variant, growth rate variant, larval arrest, larval lethal, lethal, locomotion variant, male gonad development variant, male somatic gonad development variant, molt defect, no induction of antimicrobial peptide expression after infection, no oocytes, oocyte morphology variant, oocytes disorganized, pattern …	N.A.	NA	NA	7.00342	embryo	OG0006725	rbm-22, Cbr-rbm-22	1:1	ENSG00000086589	412.546	NA
WBGene00012245	rbm-25	1	RRM		0.281517	egg laying variant, embryonic lethal, exploded through vulva, larval arrest, level of protein expression variant, locomotion variant, oogenesis variant, pale, sick, slow growth, transgene expression variant	N.A.	NA	DVC, PVQ_and_possibly_PVC, CAN, AVG, DB, AVL, PVP, DA, AVD, PVR, DD, DVA	5.4267	embryo	OG0003765	rbm-25, Cbr-rbm-25	1:1	ENSG00000119707	256.608	NA
WBGene00015143	rbm-26	1	RRMZF_CCCH		0.251276	body wall muscle myosin organization defective, organism development variant, organism morphology variant, slow growth, transgene expression reduced, transgene expression variant, transgene induced cosuppression variant	N.A.	NA	NA	3.9764	embryo	OG0005097	rbm-26, Cbr-rbm-26	1:1	ENSG00000091009, ENSG00000139746, ENSG00000275740	52.3085	NA
WBGene00011043	rbm-28	1	RRM		0.426874	alae absent, breaks in alae, embryonic lethal, growth variant, intestinal degeneration, larval arrest, late larval arrest, maternal sterile, miRNA expression variant, mRNA levels increased, patchy coloration, pattern of transgene expression variant, precocious alae, protruding vulva, receptor mediated endocytosis defective, slow growth, vulvaless	N.A.	NA	M_cell, germline	1.5514	embryo	OG0011311	rbm-28, Cbr-rbm-28	1:1	ENSG00000106344	75.5019	NA
WBGene00008688	rbm-34	1	RRM		0.316553	body wall muscle myosin organization defective, cell proliferation increased, cytoplasmic processing body variant, egg laying variant, embryonic lethal, excess intestinal cells, exploded through vulva, germ cell development variant, larval arrest, locomotion variant, pattern of transgene expression variant, protruding vulva, receptor mediated endocytosis defective, sterile, transgene expression i…	N.A.	NA	M_cell, germline	3.5655	embryo	OG0006830	rbm-34, Cbr-rbm-34	1:1	ENSG00000188739	64.6454	NA
WBGene00021921	rbm-39	1	RRM		0.241852	breaks in alae, cell proliferation increased, dendritic termini number reduced, embryonic lethal, excess intestinal cells, exploded through vulva, growth variant, larval arrest, larval lethal, lethal, level of protein expression variant, locomotion variant, protruding vulva, reduced brood size, shortened life span, sick, sister cell division timing asynchrony reduced, slow growth, sterile, steril…	dendritic termini number reduced	NA	NA	6.9018	embryo	OG0004778	rbm-39, Cbr-rbm-39	1:1	ENSG00000100461, ENSG00000131051	145.575	NA
WBGene00021901	rbm-42	1	RRM		0.300736	lethal, reduced brood size, sick, sterile	N.A.	NA	NA	9.07646	embryo	OG0010268	rbm-42, Cbr-rbm-42	1:1	ENSG00000126254	165.315	NA
WBGene00020346	rbm-5	1	RRMZF_C2H2		0.276384	maternal sterile	N.A.	NA	germline	1.5218	embryo	OG0004308	rbm-5, Cbr-rbm-5	1:1	ENSG00000003756, ENSG00000004534, ENSG00000182872	223.545	NA
WBGene00012558	rbm-7	1	RRM		0.376836	larval arrest, transgene expression variant	slow growth	NA	germline	6.40176	embryo	OG0003350	rbm-7, Cbr-rbm-7	1:1	ENSG00000076053, ENSG00000185272, ENSG00000255663	149.523	NA
WBGene00016245	rbmx-2	1	RRM		0.414288	dead eggs laid, embryonic lethal, germ cell development variant, gonad development variant, gonad migration variant, gonad morphology variant, large cytoplasmic granules early emb, larval arrest, male gonad development variant, male somatic gonad development variant, no induction of antimicrobial peptide expression after infection, oocyte morphology variant, oocytes disorganized, patchy coloratio…	lethal, sterile	NA	germline	3.81283	embryo	OG0007557	rbmx-2, Cbr-rbmx-2	1:1	ENSG00000134597, ENSG00000227087	128.304	NA
WBGene00009477	rbpl-1	1	ZF_CCHC		0.311471	cell cycle timing defective early emb, cell position defective, cell proliferation increased, division axis defective, embryonic lethal, embryonic lethal late emb, gonad morphology variant, late embryonic arrest, lethal, neuronal cell fate specification variant, no induction of antimicrobial peptide expression after infection, organism oxidative stress resistant, pattern of transgene expression v…	lethal, sterile	Cx	germline	2.2131	embryo	OG0012755	rbpl-1, Cbr-rbpl-1	1:1	ENSG00000122257	300.527	NA
WBGene00004322	rcq-5	2	HEL		0.438283	germ cell hypersensitive ionizing radiation, organism hypersensitive ionizing radiation, shortened life span, spontaneous mutation rate increased	N.A.	NA	germline, RME	1.15391	embryo	OG0007762	rcq-5, Cbr-rcq-5	1:1	ENSG00000197299, ENSG00000108469, ENSG00000165392, ENSG00000004700	39.4781	37.832
WBGene00004323	rde-1	2	PAZPIWI		0.412839	embryonic lethal, nuclear number variant, pathogen susceptibility increased, RNAi resistant, RNAi response variant, somatic transgene silencing variant, transgene expression increased	increased susceptibility to viral infection, RNAi resistant, RNAi response variant, sick, somatic transgene silencing variant	NA	germline	1.03	embryo	OG0005689	rde-1, Cbr-rde-1	1:1	NA	23.1934	31.682
WBGene00010280	rde-12	2	HEL		0.283457	N.A.	RNAi resistant	NA	NA	2.962	embryo	OG0001503	rde-12, Cbr-rde-12	1:1	ENSG00000107625, ENSG00000165732	NA	NA
WBGene00004326	rde-4	1	DSRBD		0.48208	nuclear number variant, RNAi resistant, somatic transgene silencing variant, transgene expression increased, transgene silencing variant	exo-RNAi response variant, increased susceptibility to viral infection, RNAi resistant, RNAi response variant, sick, somatic transgene silencing variant, X cluster small RNA expression variant	NA	M_cell, germline	5.30496	embryo	OG0009734	rde-4, Cbr-rde-4	1:1	NA	280.295	84.85
WBGene00004335	ref-2	3	ZF_C2H2		0.718908	egg laying variant, fat content reduced, larval lethal, lineage variant, locomotion variant, protruding vulva, transgene expression reduced	egg laying variant, extra dopaminergic neuron, fewer glutamatergic neurons, larval lethal, lethal, locomotion variant, neuron number variant, neuronal cell fate specification variant, pattern of transgene expression variant, sterile	ABarapa, ABaraapxp, ABpxaapaaa, ABalaaapx, MSxpaa, ABalppa, ABalaaaala/ABalaapaaa, ABpxaapaa, ABalpaaap/ABarapaap, ABaraaaaa, ABpxpppaaa, ABpxpapaa, ABalaappa/ABalppaaa, ABaraapxpp, ABalaaaar, ABpxpapaaa, ABalpaaaa/ABarapaaa, ABalaax, ABarpaaa, ABalppapaa/ABarapppaa, ABarpaaaa, ABalapxpp, ABpxpapapa, ABalappaa, ABalapx	Excretory_gland, CEP, IL1, B_F_K_Kp_U_Y	1.9069	embryo	OG0001777	ref-2, Cbr-ref-2	1:1	ENSG00000043355, ENSG00000139800, ENSG00000152977, ENSG00000156925, ENSG00000174963	0.986952	0.066
WBGene00016260	rege-1	1	ZF_CCCH		0.696325	developmental delay, developmental timing variant, egg laying variant, embryonic lethal, engulfment variant, exploded through vulva, fat content reduced, pale, reduced brood size	developmental delay, developmental timing variant, fat content reduced, lethal, pale, reduced brood size, sterile	ABalappa, ABalapx, ABalaapa, ABaraax, ABalaapp, ABalaax, ABalppa, ABalaaaal/ABalaapaa	pm3_pm4_pm5, RIV, RIM, ASE, RIS, AVB, ASH, AWA, Pharyngeal_intestinal_valve, pm1_pm2, AFD, Tail_hypodermis, ASI, ADL, BAG, PVT, AIN, ASK, Anterior_arcade_cell, AUA, mc2, RIG, AIZ, AVK, AIA, AIY, AWC, Posterior_arcade_cell	1.5995	embryo	OG0009184	rege-1, Cbr-rege-1	1:1	ENSG00000100441, ENSG00000102053, ENSG00000102921, ENSG00000149289, ENSG00000163874, ENSG00000178199, ENSG00000205978	1.48043	NA
WBGene00008683	repo-1	3	ZF_C2H2		0.251019	body wall muscle myosin organization defective, cell proliferation increased, cytoplasmic processing body variant, egg laying variant, embryonic lethal, excess intestinal cells, exploded through vulva, germ cell development variant, larval arrest, locomotion variant, pattern of transgene expression variant, protruding vulva, receptor mediated endocytosis defective, slow embryonic development, ste…	lethal	NA	NA	12.206	embryo	OG0013721	repo-1, Cbr-repo-1	1:1	ENSG00000104897	114.98	191.778
WBGene00004355	rha-1	1	DSRBDHEL		0.346055	embryonic lethal, germ cell development variant, sterile, transgene induced cosuppression variant	N.A.	NA	Excretory_gland	1.6524	embryo	OG0009117	rha-1, Cbr-rha-1	1:1	ENSG00000135829, ENSG00000067248, ENSG00000163214, ENSG00000174953	181.106	28.176
WBGene00015525	rha-2	2	HEL		0.379267	body wall muscle myosin organization defective, cytoplasmic processing body variant, early larval arrest, early larval lethal, embryonic lethal, extended life span, larval arrest, mitochondrial membrane potential reduced, mRNA surveillance defective, no induction of antimicrobial peptide expression after infection, nonsense mRNA accumulation, pattern of transgene expression variant, receptor medi…	larval arrest	NA	germline, M_cell	1.0533	embryo	OG0006283	rha-2, Cbr-rha-2	1:1	ENSG00000150990	34.5433	29.06
WBGene00004408	rla-0	4	GF		0.293358	apoptosis reduced, avoids bacterial lawn, cell cycle timing defective early emb, cell membrane organization biogenesis variant, cell position defective, chromosome condensation variant, cytoplasmic processing body variant, diplotene absent during oogenesis, diplotene region organization variant, division axis defective, embryo osmotic integrity defective early emb, embryonic lethal, extended life…	lethal, sterile	MSxapppa, MSxapppp	M_cell, Intestine_anterior, Intestine_far_posterior, AMsh, Excretory_cell, Intestine_middle_and_posterior	169.327	L1	OG0007051	rla-0, Cbr-rla-0	1:1	ENSG00000089157	414.52	78.374
WBGene00004409	rla-1	4	GF		0.250557	embryonic lethal, pleiotropic defects severe early emb	N.A.	ABarpaapap/ABarpaappx, Cxaaax/Cxaapa, MSxapppa, MSxpappa/MSxppapp, MSxpaaap/MSxpapap, MSxapppp	Intestine_middle_and_posterior, M_cell, pm7	176.494	L1	OG0002784	rla-1, Cbr-rla-1	1:1	ENSG00000137818	505.813	143.442
WBGene00004410	rla-2	4	GF		0.26058	embryonic lethal, patchy coloration, protein aggregation variant, slow growth	N.A.	NA	Excretory_cell, Intestine_middle_and_posterior, Intestine_far_posterior, M_cell	220.226	L1	OG0010837	rla-2, Cbr-rla-2	1:1	ENSG00000177600	299.54	68.242
WBGene00010476	rnf-113	1	ZF_CCCH		0.339753	embryonic lethal, germ cell development variant, larval arrest, lethal, oocyte morphology variant, oocytes disorganized, slow embryonic development, sterile, transgene expression reduced, tumorous germline	N.A.	NA	NA	1.5882	embryo	OG0008012	rnf-113, Cbr-rnf-113	1:1	ENSG00000125352, ENSG00000139797	80.9301	77.046
WBGene00004384	rnp-1	1	RRMZF_CCHC		0.255176	sterile progeny	N.A.	NA	NA	6.3947	embryo	OG0005642	rnp-1, Cbr-rnp-1	1:1	ENSG00000173914, ENSG00000173933, ENSG00000239306, ENSG00000248643	301.021	256.046
WBGene00004387	rnp-4	1	RRM		0.178851	accumulated germline cell corpses, apoptosis increased, avoids bacterial lawn, cell proliferation increased, cytoplasmic processing body variant, embryonic lethal, embryonic lethal late emb, excess intestinal cells, exploded through vulva, germ cell compartment morphology variant, larval arrest, lethal, locomotion variant, masculinization of germline, maternal sterile, no induction of antimicrobi…	N.A.	NA	NA	28.1228	embryo	OG0011953	rnp-4, Cbr-rnp-4	1:1	ENSG00000265241	634.61	428.824
WBGene00004388	rnp-5	1	RRM		0.257987	cell proliferation increased, embryonic lethal, excess intestinal cells, germ cell development variant, larval lethal, locomotion variant, oocyte morphology variant, oocytes disorganized, sterile, tumorous germline	N.A.	NA	NA	17.318	embryo	OG0009527	rnp-5, Cbr-rnp-5	1:1	ENSG00000205937	327.668	218.408
WBGene00004389	rnp-6	1	RRM		0.234235	axon fasciculation variant, axon guidance variant, axon midline crossing variant, cord commissures fail to reach target, egg laying variant, embryonic lethal, exploded through vulva, germ cell development variant, larval lethal, lethal, locomotion variant, masculinization of germline, maternal sterile, oocyte morphology variant, oocytes disorganized, pattern of transgene expression variant, protr…	embryonic lethal, lethal	NA	NA	3.71827	embryo	OG0003735	rnp-6, Cbr-rnp-6	1:1	ENSG00000179950, ENSG00000274081	112.513	82.688
WBGene00004390	rnp-7	1	RRM		0.222213	avoids bacterial lawn, distal tip cell morphology variant, early larval lethal, embryonic arrest, embryonic lethal, general pace of development defective early emb, germ cell development variant, larval arrest, maternal sterile, protruding vulva, reduced brood size, sister cell division timing asynchrony reduced, slow embryonic development, slow growth, sterile, sterile progeny	N.A.	NA	NA	2.5136	embryo	OG0013694	rnp-7, Cbr-rnp-7	1:1	ENSG00000104852, ENSG00000184209	153.965	88.95
WBGene00007396	rnp-9	1	RRM		0.865469	accumulated germline cell corpses, embryonic lethal	N.A.	NA	ASE, URB_and_URA, PVT, SIB, RIA, AVB, ASG, AVD, Coelomocytes, PVR, RME, AWC, ALA, AVG, AVJ	0.323207	L1	OG0011903	rnp-9, Cbr-rnp-9	1:1	ENSG00000116001, ENSG00000151923	0	NA
WBGene00019624	rnst-2	4	NUCL		0.52191	N.A.	embryonic lethal, larval arrest	NA	Intestine_middle	13.1988	embryo	OG0008880	rnst-2, Cbr-rnst-2	1:1	ENSG00000026297, ENSG00000249141	NA	NA
WBGene00004405	rop-1	4	GF		0.635378	organism development variant	N.A.	NA	IL2, germline, Excretory_cell	2.21493	YA	OG0002952	rop-1, Cbr-rop-1	1:1	ENSG00000116747	85.3714	99.574
WBGene00009508	row-1	3	ZF_C2H2		0.343258	N.A.	N.A.	NA	DVA, ALM_BDU, AVK	4.6685	embryo	OG0011292	row-1, Cbr-row-1	1:1	ENSG00000056277, ENSG00000137871, ENSG00000143442, ENSG00000169548, ENSG00000275004	NA	NA
WBGene00021845	rpb-7	4	GF		0.336169	cell cycle timing defective early emb, cell position defective, division axis defective, early larval arrest, embryonic lethal, embryonic lethal late emb, engulfment variant, hatching variant, larval arrest, late embryonic arrest, maternal sterile, neuronal cell fate specification variant, no induction of antimicrobial peptide expression after infection, pattern of transgene expression variant, r…	N.A.	NA	NA	14.7729	embryo	OG0005321	rpb-7, Cbr-rpb-7	1:1	ENSG00000168002	373.068	268.96
WBGene00017830	rpb-8	4	GF		0.2866	distal tip cell migration variant, embryonic lethal, extended life span, growth rate variant, hatching variant, larval arrest, no induction of antimicrobial peptide expression after infection, organism development variant, pattern of transgene expression variant, protruding vulva, receptor mediated endocytosis defective, reduced brood size, slow growth, small, sterile, thin	N.A.	NA	germline, M_cell	17.1746	embryo	OG0007412	rpb-8, Cbr-rpb-8	1:1	ENSG00000163882	300.034	276.654
WBGene00014111	rpc-25	4	GF		0.407737	diplotene region organization variant, fewer eggs laid, germ cell compartment expansion variant, germ cell compartment morphology variant, germ cell compartment multinucleate, germ cell compartment small, gonad migration variant, larval arrest, larval development retarded, maternal sterile, oocyte morphology variant, oocyte number decreased, pachytene region organization variant, pattern of trans…	N.A.	NA	NA	1.57171	embryo	OG0008735	rpc-25, Cbr-rpc-25	1:1	ENSG00000100413	63.165	NA
WBGene00004412	rpl-1	4	GF		0.305448	apoptosis fails to occur, apoptosis reduced, avoids bacterial lawn, diplotene absent during oogenesis, embryo osmotic integrity defective early emb, embryonic lethal, extended life span, germ cell compartment expansion absent, germ cell compartment expansion variant, gonad small, gonad vesiculated, growth variant, intestinal degeneration, larval arrest, maternal sterile, no oocytes, nuclei small,…	lethal, sterile	NA	Excretory_cell, Intestine_anterior, M_cell, AMsh, Intestine_far_posterior, Intestine_middle_and_posterior	119.715	L4	OG0006133	rpl-1, Cbr-rpl-1	1:1	ENSG00000198755	93.267	71.916
WBGene00004421	rpl-10	4	GF		0.300742	avoids bacterial lawn, diplotene region organization variant, embryonic lethal, extended life span, foraging behavior variant, germ cell compartment expansion variant, germ cell compartment morphology variant, gonad vesiculated, growth rate variant, larval arrest, lysosome-related organelle morphology variant, maternal sterile, oocyte number decreased, pachytene region organization variant, patch…	N.A.	NA	Intestine_middle_and_posterior, AMsh, Intestine_middle, Excretory_cell, Intestine_anterior, Intestine_far_posterior, M_cell	220.655	L1	OG0006529	rpl-10, Cbr-rpl-10	1:1	ENSG00000147403, ENSG00000165496, ENSG00000233913	644.48	279.302
WBGene00004424	rpl-12	4	GF		0.20697	apoptosis fails to occur, apoptosis reduced, cell secretion variant, diplotene absent during oogenesis, embryonic lethal, germ cell compartment expansion absent, germ cell compartment expansion variant, gonad small, gonad vesiculated, larval lethal, maternal sterile, no oocytes, nuclei small, oocyte number decreased, pachytene progression during oogenesis variant, pachytene region organization va…	lethal, sterile	NA	Intestine_middle_and_posterior, M_cell	123.054	L4	OG0006620	rpl-12, Cbr-rpl-12	1:1	ENSG00000197958	1236.65	864.642
WBGene00004425	rpl-13	4	GF		0.291903	apoptosis reduced, cytoplasmic processing body variant, diplotene absent during oogenesis, embryonic lethal, foraging behavior variant, germ cell compartment expansion absent, germ cell compartment expansion variant, gonad small, growth rate variant, larval arrest, maternal sterile, no oocytes, nuclei small, oocyte number decreased, pachytene progression during oogenesis variant, pachytene region…	N.A.	NA	AMsh, Intestine_far_posterior, M_cell, Intestine_anterior, Excretory_cell, Intestine_middle_and_posterior	182.958	L1	OG0005550	rpl-13, Cbr-rpl-13	1:1	ENSG00000167526	177.158	235.828
WBGene00004426	rpl-14	4	GF		0.276428	avoids bacterial lawn, diplotene region organization variant, early larval arrest, embryonic lethal, germ cell compartment expansion variant, germ cell compartment morphology variant, giant oocytes, gonad vesiculated, larval arrest, lysosome-related organelle morphology variant, maternal sterile, molt defect, nuclei enlarged, oocyte number decreased, pachytene region organization variant, pleiotr…	lethal, sterile	NA	Intestine_middle, Intestine_anterior, Intestine_middle_and_posterior, M_cell, Excretory_cell, Intestine_far_posterior	190.958	L4	OG0003551	rpl-14, Cbr-rpl-14	1:1	ENSG00000188846, ENSG00000139239	314.344	32.312
WBGene00004427	rpl-15	4	GF		0.292744	apoptosis fails to occur, apoptosis reduced, diplotene absent during oogenesis, embryonic lethal, germ cell compartment expansion absent, germ cell compartment expansion variant, gonad small, gonad vesiculated, larval arrest, larval lethal, maternal sterile, molt defect, no oocytes, nuclei small, oocyte number decreased, pachytene progression during oogenesis variant, pachytene region organizatio…	N.A.	NA	Intestine_middle, Intestine_middle_and_posterior, Excretory_cell, AMsh, Intestine_anterior, M_cell, Intestine_far_posterior	252.271	L1	OG0006803	rpl-15, Cbr-rpl-15	1:1	ENSG00000174748	159.886	83.32
WBGene00004428	rpl-16	4	GF		0.288663	avoids bacterial lawn, embryonic lethal, larval arrest, pleiotropic defects severe early emb, slow growth	N.A.	NA	Intestine_middle_and_posterior, Intestine_far_posterior, AMsh, Excretory_cell, Intestine_anterior, M_cell	145.981	L1	OG0011772	rpl-16, Cbr-rpl-16	1:1	ENSG00000142541	205.286	84.442
WBGene00004429	rpl-17	4	GF		0.273461	apoptosis fails to occur, apoptosis reduced, avoids bacterial lawn, axon fasciculation variant, axon midline crossing variant, cord commissures fail to reach target, cytoplasmic processing body variant, diplotene absent during oogenesis, embryonic lethal, extended life span, germ cell compartment expansion absent, germ cell compartment expansion variant, gonad small, gonad vesiculated, larval arr…	lethal, sterile	NA	Intestine_far_posterior, Excretory_cell, AMsh, Intestine_anterior, Intestine_middle_and_posterior, M_cell	192.895	L4	OG0008440	rpl-17, Cbr-rpl-17	1:1	ENSG00000215472, ENSG00000265681, ENSG00000243979	88.3322	50.11
WBGene00004430	rpl-18	4	GF		0.288133	apoptosis reduced, avoids bacterial lawn, cell membrane organization biogenesis variant, cytoplasmic processing body variant, diplotene region organization variant, early larval arrest, embryonic lethal, germ cell compartment expansion variant, growth rate variant, larval arrest, maternal sterile, molt defect, mRNA surveillance defective, nonsense mRNA accumulation, nuclei enlarged, oocyte number…	N.A.	NA	Intestine_middle_and_posterior, M_cell, Intestine_far_posterior, Intestine_anterior, AMsh, Excretory_cell	147.754	L1	OG0010217	rpl-18, Cbr-rpl-18	1:1	ENSG00000063177	137.68	51.146
WBGene00004431	rpl-19	4	GF		0.275719	apoptosis fails to occur, apoptosis reduced, cell membrane organization biogenesis variant, chromosome condensation variant, dead eggs laid, diplotene absent during oogenesis, diplotene region organization variant, embryonic lethal, embryonic terminal arrest variable emb, extended life span, fat associated bodies increased, germ cell compartment expansion variant, germ cell compartment morphology…	N.A.	NA	Intestine_middle_and_posterior, Intestine_anterior, Excretory_cell, M_cell, Intestine_far_posterior, AMsh	182.868	L1	OG0013692	rpl-19, Cbr-rpl-19	1:1	ENSG00000108298	141.628	48.594
WBGene00004413	rpl-2	4	GF		0.279381	avoids bacterial lawn, cell differentiation variant, chromosome condensation variant, cytoplasmic processing body variant, diplotene region organization variant, early larval arrest, embryonic lethal, foraging behavior variant, germ cell compartment expansion variant, germ cell compartment morphology variant, gonad vesiculated, growth rate variant, larval arrest, lethal, locomotion variant, mater…	N.A.	NA	Intestine_middle, Excretory_cell, M_cell, Intestine_far_posterior, Intestine_middle_and_posterior, Intestine_anterior, AMsh	241.301	L1	OG0008813	rpl-2, Cbr-rpl-2	1:1	ENSG00000161016, ENSG00000112651	128.797	30.724
WBGene00004432	rpl-20	4	GF		0.297441	apoptosis reduced, avoids bacterial lawn, cell membrane organization biogenesis variant, diplotene region organization variant, embryonic lethal, germ cell compartment expansion variant, germ cell compartment morphology variant, gonad vesiculated, larval arrest, larval lethal, lysosome-related organelle morphology variant, maternal sterile, oocyte number decreased, pachytene region organization v…	N.A.	NA	M_cell, Excretory_cell, Intestine_middle_and_posterior, Intestine_far_posterior, Intestine_anterior, AMsh	171.148	L1	OG0006636	rpl-20, Cbr-rpl-20	1:1	ENSG00000105640	265.49	54.312
WBGene00004433	rpl-21	4	GF		0.286007	apoptosis reduced, avoids bacterial lawn, cell membrane organization biogenesis variant, diplotene region organization variant, early larval arrest, embryonic lethal, germ cell compartment anucleate, germ cell compartment expansion variant, germ cell compartment morphology variant, germline nuclear positioning variant, gonad migration variant, gonad vesiculated, larval arrest, maternal sterile, o…	N.A.	NA	Intestine_middle_and_posterior, AMsh, M_cell, Intestine_far_posterior, Excretory_cell, Intestine_anterior	137.38	L1	OG0005056	rpl-21, Cbr-rpl-21	1:1	ENSG00000122026, ENSG00000220793, ENSG00000232429	167.288	47.708
WBGene00004434	rpl-22	4	GF		0.275745	avoids bacterial lawn, chromosome segregation variant karyomeres early emb, cytoplasmic processing body variant, dead eggs laid, diplotene region organization variant, embryonic lethal, germ cell compartment expansion variant, germ cell compartment morphology variant, gonad vesiculated, L1 arrest, larval arrest, late larval arrest, long, lysosome-related organelle morphology variant, maternal ste…	embryonic lethal, lethal, sterile	NA	AMsh, M_cell, Intestine_anterior, Intestine_middle, Intestine_middle_and_posterior, Excretory_cell, Intestine_far_posterior	171.514	L1	OG0011095	rpl-22, Cbr-rpl-22	1:1	ENSG00000116251, ENSG00000163584	75.9953	32.184
WBGene00004435	rpl-23	4	GF		0.255508	avoids bacterial lawn, cytoplasmic processing body variant, diplotene region organization variant, embryonic lethal, extended life span, germ cell compartment expansion variant, germ cell compartment morphology variant, germ cell compartment multinucleate, germ cell compartment size variant, giant oocytes, gonad morphology variant, gonad vesiculated, larval arrest, maternal sterile, molt defect, …	N.A.	NA	Intestine_middle_and_posterior, Excretory_cell, M_cell, Intestine_anterior, Intestine_far_posterior	222.274	embryo	OG0007931	rpl-23, Cbr-rpl-23	1:1	ENSG00000125691	392.314	139.932
WBGene00004436	rpl-24.1	4	GF		0.283936	avoids bacterial lawn, dauer constitutive, embryonic lethal, growth rate variant, larval arrest, maternal sterile, pleiotropic defects severe early emb, protein aggregation variant, protein metabolism variant, slow growth, transgene expression increased, transgene subcellular localization variant	N.A.	NA	Intestine_middle_and_posterior, M_cell, Intestine_far_posterior, AMsh, Intestine_anterior, Excretory_cell	151.103	L1	OG0004017	rpl-24.1, Cbr-rpl-24.1	1:1	ENSG00000114391	316.812	71.9
WBGene00004437	rpl-24.2	4	GF		0.239274	dumpy, embryo osmotic integrity defective early emb, embryonic lethal, growth variant, larval arrest, maternal sterile, pattern of transgene expression variant, protruding vulva, receptor mediated endocytosis defective, slow growth, sterile progeny, thin, transgene expression undetectable	lethal, sterile	NA	M_cell	21.4727	embryo	OG0004949	rpl-24.2, Cbr-rpl-24.2	1:1	ENSG00000137876	135.706	86.276
WBGene00004438	rpl-25.1	4	GF		0.248336	cytoplasmic processing body variant, embryonic lethal, larval arrest, maternal sterile, protruding vulva, reduced brood size, sick, slow growth, small, sterile, thin, transgene expression reduced, transgene subcellular localization variant	N.A.	NA	M_cell, pm6, mc3, mc1, pm7	146.453	L1	OG0014120	rpl-25.1, Cbr-rpl-25.1	1:1	ENSG00000198242, ENSG00000234851	10.8565	7.112
WBGene00004439	rpl-25.2	4	GF		0.324876	apoptosis reduced, blistered, cell cycle timing defective early emb, cell membrane organization biogenesis variant, cell position defective, diplotene region organization variant, division axis defective, embryonic lethal, embryonic terminal arrest variable emb, germ cell compartment expansion variant, germ cell compartment morphology variant, gonad small, gonad vesiculated, maternal sterile, ooc…	N.A.	NA	Intestine_middle_and_posterior, Excretory_cell, Intestine_anterior, Intestine_far_posterior, M_cell, germline, Intestine_middle	124.821	L4	OG0007350	rpl-25.2, Cbr-rpl-25.2	1:1	ENSG00000198242, ENSG00000234851	446.103	104.798
WBGene00004440	rpl-26	4	GF		0.275419	apoptosis fails to occur, apoptosis reduced, diplotene absent during oogenesis, embryonic arrest, embryonic lethal, germ cell compartment expansion absent, germ cell compartment expansion variant, gonad small, gonad vesiculated, larval arrest, lysosome-related organelle morphology variant, maternal sterile, no oocytes, nuclei small, oocyte number decreased, pachytene progression during oogenesis …	N.A.	NA	Intestine_far_posterior, M_cell, Excretory_cell, Intestine_anterior, Intestine_middle_and_posterior	169.384	L1	OG0005933	rpl-26, Cbr-rpl-26	1:1	ENSG00000037241, ENSG00000161970, ENSG00000263809, ENSG00000230291	224.532	69.824
WBGene00004441	rpl-27	4	GF		0.225041	asymmetric cell division variant, avoids bacterial lawn, cell cycle timing defective early emb, embryonic lethal, larval arrest, maternal sterile, molt defect, neuronal cell fate specification variant, pattern of transgene expression variant, pleiotropic defects severe early emb, slow growth, transgene expression variant	N.A.	NA	pm7, Z1_Z4, M_cell	271.467	L1	OG0002565	rpl-27, Cbr-rpl-27	1:1	ENSG00000131469	180.612	118.172
WBGene00004442	rpl-28	4	GF		0.286894	embryonic lethal, extended life span, larval arrest	N.A.	NA	Excretory_cell, Intestine_middle, M_cell, Intestine_middle_and_posterior, Intestine_far_posterior, Intestine_anterior	166.124	L4	OG0005569	rpl-28, Cbr-rpl-28	1:1	ENSG00000108107	226.999	69.668
WBGene00004443	rpl-29	4	GF		0.334979	sterile F1	slow growth	NA	Intestine_far_posterior, M_cell, Intestine_middle_and_posterior	1061.05	L1	OG0016019	rpl-29, Cbr-rpl-29	1:1	ENSG00000162244	243.777	78.244
WBGene00004414	rpl-3	4	GF		0.31926	accumulated germline cell corpses, apoptosis variant, avoids bacterial lawn, cell membrane organization biogenesis variant, development phenotype, diplotene region organization variant, embryonic lethal, extended life span, foraging behavior variant, germ cell compartment expansion variant, germ cell compartment morphology variant, gonad vesiculated, growth rate variant, larval arrest, lysosome-r…	N.A.	NA	Intestine_far_posterior, Excretory_cell, M_cell, Intestine_middle, Intestine_anterior, AMsh, Intestine_middle_and_posterior	242.337	L1	OG0007775	rpl-3, Cbr-rpl-3	1:1	ENSG00000100316, ENSG00000140986	207.26	48.676
WBGene00004444	rpl-30	4	GF		0.288397	asymmetric cell division variant, avoids bacterial lawn, cell cycle timing defective early emb, cell membrane organization biogenesis variant, cell position defective, diplotene absent during oogenesis, diplotene region organization variant, division axis defective, early larval arrest, embryo osmotic integrity defective early emb, embryonic lethal, endosome biogenesis variant, extended life span…	N.A.	NA	Intestine_middle_and_posterior, Excretory_cell, Intestine_far_posterior, Intestine_anterior, M_cell	234.124	L4	OG0011295	rpl-30, Cbr-rpl-30	1:1	ENSG00000156482	112.513	73.988
WBGene00004445	rpl-31	4	GF		0.275924	apoptosis fails to occur, apoptosis reduced, asymmetric cell division variant, avoids bacterial lawn, cell position defective, diplotene absent during oogenesis, division axis defective, embryonic lethal, extended life span, germ cell compartment expansion absent, germ cell compartment expansion variant, gonad small, gonad vesiculated, larval arrest, larval lethal, maternal sterile, molt defect, …	N.A.	MSxapppa	M_cell, Intestine_middle_and_posterior, Intestine_far_posterior	175.576	L4	OG0005851	rpl-31, Cbr-rpl-31	1:1	ENSG00000071082	228.973	50.168
WBGene00004446	rpl-32	4	GF		0.247323	avoids bacterial lawn, larval arrest, maternal sterile, molt defect, slow growth, transgene expression variant	lethal, sterile	NA	Intestine_anterior, Intestine_middle_and_posterior, M_cell, Excretory_cell, Intestine_far_posterior	263.598	L1	OG0005745	rpl-32, Cbr-rpl-32	1:1	ENSG00000144713, ENSG00000146677	145.082	76.474
WBGene00004447	rpl-33	4	GF		0.277145	clear, embryonic lethal, larval arrest, lysosome-related organelle morphology variant, pleiotropic defects severe early emb, RAB-11 recycling endosome localization variant, RAB-11 recycling endosome morphology variant, sick, slow growth, sluggish, sterile progeny, transgene expression reduced, transgene subcellular localization variant	N.A.	NA	Intestine_middle, Intestine_anterior, Intestine_middle_and_posterior, Intestine_far_posterior, M_cell, Excretory_cell	132.204	L4	OG0007583	rpl-33, Cbr-rpl-33	1:1	ENSG00000182899	182.586	67.32
WBGene00004448	rpl-34	4	GF		0.246424	embryonic lethal, larval arrest, pleiotropic defects severe early emb	lethal, sterile	NA	Excretory_cell, Intestine_middle_and_posterior, Intestine_far_posterior, M_cell	140.446	L4	OG0006841	rpl-34, Cbr-rpl-34	1:1	ENSG00000109475	78.9562	13.446
WBGene00004449	rpl-35	4	GF		0.266388	apoptosis reduced, avoids bacterial lawn, cell membrane organization biogenesis variant, chromosome segregation variant karyomeres early emb, diplotene region organization variant, early larval arrest, embryonic lethal, germ cell compartment expansion variant, germ cell compartment morphology variant, gonad vesiculated, larval arrest, maternal sterile, nuclei enlarged, oocyte number decreased, pa…	N.A.	NA	M_cell, Intestine_far_posterior, Excretory_cell, Intestine_middle_and_posterior	110.939	L4	OG0011813	rpl-35, Cbr-rpl-35	1:1	ENSG00000136942	154.952	54.646
WBGene00004450	rpl-36	4	GF		0.246973	avoids bacterial lawn, diplotene region organization variant, embryonic lethal, germ cell compartment expansion variant, germline nuclear positioning variant, gonad vesiculated, larval arrest, maternal sterile, oocyte morphology variant, oocyte number decreased, organism heat response variant, pachytene region organization variant, paraquat hypersensitive, pleiotropic defects severe early emb, si…	N.A.	NA	Excretory_cell, M_cell, Intestine_middle_and_posterior, Intestine_far_posterior	346.579	embryo	OG0009827	rpl-36, Cbr-rpl-36	1:1	ENSG00000130255	312.37	58.072
WBGene00004454	rpl-36.A	4	GF		0.265307	avoids bacterial lawn, cell membrane organization biogenesis variant, cytoplasmic processing body variant, diplotene region organization variant, embryonic lethal, germ cell compartment expansion variant, germ cell compartment morphology variant, gonad vesiculated, larval arrest, maternal sterile, molt defect, mRNA surveillance defective, nonsense mRNA accumulation, nuclei enlarged, pachytene reg…	N.A.	NA	Excretory_cell, Intestine_anterior, Intestine_middle_and_posterior, M_cell, Intestine_far_posterior	500.311	L1	OG0011141	rpl-36.A, Cbr-rpl-36.A	1:1	ENSG00000165502, ENSG00000241343, ENSG00000257529	NA	NA
WBGene00004452	rpl-38	4	GF		0.270522	larval arrest, no induction of antimicrobial peptide expression after infection, protruding vulva, reduced brood size, sick, slow growth, sterile, sterile progeny, transposon silencing variant	N.A.	NA	M_cell, Intestine_far_posterior, Intestine_middle_and_posterior	368.925	L1	OG0002823	rpl-38, Cbr-rpl-38	1:1	ENSG00000172809	291.151	90.548
WBGene00004453	rpl-39	4	GF		0.291133	apoptosis fails to occur, apoptosis reduced, cytoplasmic processing body variant, diplotene absent during oogenesis, embryonic lethal, germ cell compartment expansion absent, germ cell compartment expansion variant, gonad small, gonad vesiculated, larval arrest, lethal, maternal sterile, no oocytes, nuclei small, oocyte number decreased, pachytene progression during oogenesis variant, pachytene r…	N.A.	NA	M_cell, Intestine_far_posterior, Intestine_middle_and_posterior	1216.49	L1	OG0018510	rpl-39, Cbr-rpl-39	1:1	ENSG00000163923, ENSG00000198918, ENSG00000214289	101.163	13.65
WBGene00004415	rpl-4	4	GF		0.308442	accumulated germline cell corpses, apoptosis increased, cell cycle timing defective early emb, cell membrane organization biogenesis variant, cell position defective, chromosome condensation variant, development phenotype, diakinesis region organization variant, diplotene region organization variant, division axis defective, embryonic lethal, extended life span, germ cell compartment anucleate, g…	N.A.	NA	AMsh, Intestine_middle, Excretory_cell, Intestine_anterior, Intestine_middle_and_posterior, M_cell, Intestine_far_posterior	157.887	L1	OG0006566	rpl-4, Cbr-rpl-4	1:1	ENSG00000174444	351.849	79.67
WBGene00004456	rpl-43	4	GF		0.235616	embryonic lethal, larval arrest, patchy coloration, pleiotropic defects severe early emb, slow growth	N.A.	NA	M_cell, Intestine_middle_and_posterior	151.484	L4	OG0011321	rpl-43, Cbr-rpl-43	1:1	ENSG00000197756	295.099	33.76
WBGene00004416	rpl-5	4	GF		0.292867	avoids bacterial lawn, cytoplasmic processing body variant, development phenotype, diplotene region organization variant, dumpy, early larval arrest, embryonic lethal, germ cell compartment expansion variant, germ cell compartment morphology variant, gonad vesiculated, growth rate variant, larval arrest, lysosome-related organelle morphology variant, maternal sterile, mRNA surveillance defective,…	N.A.	NA	Intestine_far_posterior, Excretory_cell, AMsh, Intestine_middle_and_posterior, Intestine_anterior, M_cell, Intestine_middle	186.429	L1	OG0005929	rpl-5, Cbr-rpl-5	1:1	ENSG00000122406	222.558	87.484
WBGene00004417	rpl-6	4	GF		0.305218	apoptosis reduced, avoids bacterial lawn, cell membrane organization biogenesis variant, chromosome condensation variant, diplotene absent during oogenesis, diplotene region organization variant, embryonic lethal, extended life span, germ cell compartment expansion variant, germ cell compartment morphology variant, germ cell compartment multinucleate, gonad vesiculated, larval arrest, maternal st…	N.A.	NA	Intestine_middle_and_posterior, Excretory_cell, Intestine_far_posterior, AMsh, Intestine_anterior, M_cell, Intestine_middle	194.301	L1	OG0010615	rpl-6, Cbr-rpl-6	1:1	ENSG00000089009	212.195	99.2
WBGene00004418	rpl-7	4	GF		0.297222	avoids bacterial lawn, cell membrane organization biogenesis variant, diplotene region organization variant, embryonic lethal, extended life span, germ cell compartment expansion variant, germ cell compartment morphology variant, germline nuclear positioning variant, gonad vesiculated, larval arrest, lysosome-related organelle morphology variant, maternal sterile, nuclei enlarged, oocyte number d…	N.A.	NA	Intestine_middle_and_posterior, AMsh, Excretory_cell, Intestine_anterior, Intestine_far_posterior, M_cell	209.526	L1	OG0010083	rpl-7, Cbr-rpl-7	1:1	ENSG00000146223, ENSG00000147604, ENSG00000214485, ENSG00000227525	159.886	112.318
WBGene00004419	rpl-7A	4	GF		0.236084	avoids bacterial lawn, cytoplasmic processing body variant, diplotene region organization variant, embryonic lethal, extended life span, germ cell compartment expansion variant, germ cell compartment morphology variant, germ cell compartment multinucleate, gonad vesiculated, larval arrest, maternal sterile, mRNA surveillance defective, nonsense mRNA accumulation, oocyte number decreased, oocyte s…	N.A.	MSxpappa/MSxppapp, MSxapppp, MSxapppa, MSxpaaap/MSxpapap	Intestine_middle_and_posterior, M_cell, Z1_Z4, pm7	100.37	L1	OG0010859	rpl-7A, Cbr-rpl-7A	1:1	ENSG00000148303, ENSG00000280858	249.699	59.03
WBGene00004420	rpl-9	4	GF		0.29388	avoids bacterial lawn, cytoplasmic processing body variant, diplotene absent during oogenesis, diplotene region organization variant, dumpy, embryonic lethal, extended life span, foraging behavior variant, germ cell compartment expansion variant, germ cell compartment morphology variant, germ cell compartment multinucleate, gonad vesiculated, larval arrest, maternal sterile, mRNA surveillance def…	N.A.	NA	Intestine_far_posterior, AMsh, Intestine_anterior, M_cell, Intestine_middle_and_posterior	230.681	L1	OG0009609	rpl-9, Cbr-rpl-9	1:1	ENSG00000163682, ENSG00000273673	66.1258	12.244
WBGene00004469	rps-0	4	GF		0.287026	apoptosis reduced, avoids bacterial lawn, diplotene absent during oogenesis, diplotene region organization variant, early larval arrest, embryonic lethal, extended life span, germ cell compartment expansion variant, germ cell compartment morphology variant, germ cell compartment multinucleate, germ cell compartment size variant, germ cell partition morphology variant, germline nuclear positioning…	N.A.	NA	Excretory_cell, Intestine_anterior, Intestine_far_posterior, AMsh, Intestine_middle_and_posterior, M_cell	184.267	L1	OG0009765	rps-0, Cbr-rps-0	1:1	ENSG00000168028	171.73	67.998
WBGene00004470	rps-1	4	GF		0.296655	apoptosis fails to occur, apoptosis reduced, avoids bacterial lawn, dauer lifespan extended, diplotene absent during oogenesis, early larval arrest, embryonic lethal, germ cell compartment expansion absent, germ cell compartment expansion variant, gonad small, gonad vesiculated, larval arrest, lysosome-related organelle morphology variant, maternal sterile, molt defect, no oocytes, nuclei small, …	N.A.	MSxapppa	Intestine_middle_and_posterior, Excretory_cell, AMsh, Intestine_far_posterior, Intestine_anterior, M_cell	207.779	L1	OG0008482	rps-1, Cbr-rps-1	1:1	ENSG00000145425, ENSG00000234797	267.958	111.424
WBGene00004479	rps-10	4	GF		0.259443	apoptosis fails to occur, apoptosis reduced, cell membrane organization biogenesis variant, diplotene absent during oogenesis, early larval arrest, embryonic lethal, extended life span, germ cell compartment expansion absent, germ cell compartment expansion variant, germ cell compartment morphology variant, gonad small, larval arrest, locomotion variant, lysosome-related organelle morphology vari…	N.A.	NA	Intestine_anterior, M_cell, Intestine_far_posterior, Intestine_middle_and_posterior, Excretory_cell	103.908	L4	OG0006188	rps-10, Cbr-rps-10	1:1	ENSG00000124614, ENSG00000270800, ENSG00000101278	228.973	120.98
WBGene00004480	rps-11	4	GF		0.28595	apoptosis reduced, cytoplasmic processing body variant, diplotene region organization variant, early larval arrest, embryonic lethal, extended life span, fat content reduced, foraging behavior variant, germ cell compartment expansion variant, germline nuclear positioning variant, gonad vesiculated, larval arrest, maternal sterile, molt defect, nuclei small, oocyte morphology variant, oocyte numbe…	N.A.	NA	Intestine_far_posterior, Excretory_cell, Intestine_middle_and_posterior, M_cell, Intestine_anterior, AMsh	149.574	L4	OG0010674	rps-11, Cbr-rps-11	1:1	ENSG00000142534, ENSG00000232888	161.86	38.924
WBGene00004481	rps-12	4	GF		0.282357	avoids bacterial lawn, cytoplasmic processing body variant, diplotene region organization variant, dumpy, early larval arrest, embryonic lethal, extended life span, germ cell compartment expansion variant, germline nuclear positioning variant, gonad morphology variant, gonad vesiculated, larval arrest, larval lethal, maternal sterile, mRNA surveillance defective, nonsense mRNA accumulation, nucle…	N.A.	NA	Intestine_middle, Excretory_cell, Intestine_far_posterior, Intestine_anterior, M_cell, AMsh, Intestine_middle_and_posterior	262.255	L4	OG0005099	rps-12, Cbr-rps-12	1:1	ENSG00000112306	568.485	108.118
WBGene00004482	rps-13	4	GF		0.261572	avoids bacterial lawn, diplotene region organization variant, early larval arrest, embryonic lethal, germ cell compartment expansion variant, germ cell compartment multinucleate, germline nuclear positioning variant, gonad migration variant, gonad vesiculated, growth rate variant, larval arrest, maternal sterile, nuclei small, oocyte morphology variant, oocyte number decreased, oocytes small, pac…	N.A.	NA	Excretory_cell, Intestine_anterior, Intestine_far_posterior, Intestine_middle_and_posterior, M_cell	175.888	L1	OG0006052	rps-13, Cbr-rps-13	1:1	ENSG00000110700	156.432	38.992
WBGene00004483	rps-14	4	GF		0.284656	avoids bacterial lawn, cell membrane organization biogenesis variant, diplotene region organization variant, embryonic lethal, extended life span, germ cell compartment expansion variant, larval arrest, maternal sterile, molt defect, oocyte morphology variant, oocyte number decreased, oocytes small, organism development variant, pachytene region organization variant, pathogen resistance increased…	N.A.	NA	Intestine_middle, Excretory_cell, Intestine_middle_and_posterior, Intestine_far_posterior, Intestine_anterior, M_cell, AMsh	154.939	L1	OG0009826	rps-14, Cbr-rps-14	1:1	ENSG00000164587, ENSG00000181991	158.899	44.1
WBGene00004484	rps-15	4	GF		0.264723	apoptosis reduced, developmental delay postembryonic, diplotene absent during oogenesis, early larval arrest, embryonic lethal, extended life span, fat associated bodies increased, foraging behavior variant, germ cell compartment expansion absent, germ cell compartment expansion variant, growth rate variant, larval arrest, larval lethal, lysosome-related organelle morphology variant, maternal ste…	N.A.	NA	AMsh, Intestine_middle_and_posterior, M_cell, Intestine_far_posterior, Excretory_cell, Intestine_anterior	105.451	L1	OG0011358	rps-15, Cbr-rps-15	1:1	ENSG00000115268	360.731	62.416
WBGene00004485	rps-16	4	GF		0.214299	apoptosis reduced, diplotene absent during oogenesis, diplotene region organization variant, early larval arrest, embryo osmotic integrity defective early emb, embryonic lethal, extended life span, germ cell compartment expansion variant, gonad vesiculated, larval arrest, maternal sterile, molt defect, nuclei small, oocyte morphology variant, oocytes small, pachytene region organization variant, …	N.A.	NA	pm7, M_cell	168.067	embryo	OG0005412	rps-16, Cbr-rps-16	1:1	ENSG00000105193	111.526	46.05
WBGene00004486	rps-17	4	GF		0.270555	apoptosis reduced, avoids bacterial lawn, cell cycle timing defective early emb, cell position defective, cytoplasmic processing body variant, diplotene region organization variant, division axis defective, dumpy, early larval arrest, embryonic lethal, germ cell compartment expansion variant, germ cell compartment morphology variant, germline nuclear positioning variant, gonad vesiculated, larval…	N.A.	NA	Excretory_cell, M_cell, Intestine_far_posterior, Intestine_middle_and_posterior, Intestine_anterior	446.951	L1	OG0003266	rps-17, Cbr-rps-17	1:1	ENSG00000182774, ENSG00000278229	146.562	193.622
WBGene00004487	rps-18	4	GF		0.276987	diplotene region organization variant, early larval arrest, germ cell compartment expansion variant, germline nuclear positioning variant, gonad vesiculated, maternal sterile, oocyte morphology variant, oocytes small, pachytene region organization variant, pathogen resistance increased, pattern of transgene expression variant, protein aggregation variant, rachis morphology variant, rachis narrow,…	N.A.	NA	Intestine_middle_and_posterior, Intestine_far_posterior, Excretory_cell, M_cell, Intestine_anterior	196.08	L1	OG0010193	rps-18, Cbr-rps-18	1:1	ENSG00000231500, ENSG00000096150, ENSG00000223367, ENSG00000226225, ENSG00000235650	162.847	79.684
WBGene00004488	rps-19	4	GF		0.270372	apoptosis fails to occur, apoptosis reduced, cytoplasmic processing body variant, diplotene absent during oogenesis, early larval arrest, embryonic lethal, germ cell compartment expansion absent, germ cell compartment expansion variant, gonad small, gonad vesiculated, larval arrest, lysosome-related organelle morphology variant, maternal sterile, molt defect, no oocytes, nuclei small, oocyte numb…	N.A.	NA	Intestine_middle_and_posterior, Excretory_cell, Intestine_far_posterior, M_cell	154.061	L1	OG0004947	rps-19, Cbr-rps-19	1:1	ENSG00000105372	143.108	52.702
WBGene00004471	rps-2	4	GF		0.315026	apoptosis reduced, cytoplasmic processing body variant, development phenotype, diplotene absent during oogenesis, diplotene region organization variant, early larval arrest, embryonic lethal, germ cell compartment anucleate, germ cell compartment expansion variant, gonad morphology variant, gonad vesiculated, growth rate variant, larval arrest, lysosome-related organelle morphology variant, mater…	N.A.	NA	Intestine_middle_and_posterior, Intestine_middle, Intestine_far_posterior, AMsh, Excretory_cell, M_cell, Intestine_anterior	120.906	L1	OG0006700	rps-2, Cbr-rps-2	1:1	ENSG00000140988, ENSG00000228981	731.825	129.746
WBGene00004489	rps-20	4	GF		0.26177	apoptosis reduced, avoids bacterial lawn, diplotene absent during oogenesis, early larval arrest, embryonic lethal, embryonic terminal arrest variable emb, extended life span, germ cell compartment expansion absent, germ cell compartment expansion variant, gonad small, gonad vesiculated, larval arrest, larval lethal, maternal sterile, no oocytes, nuclei small, oocyte number decreased, pachytene p…	N.A.	NA	Intestine_far_posterior, Intestine_anterior, AMsh, Excretory_cell, M_cell, Intestine_middle_and_posterior	116.313	L1	OG0007686	rps-20, Cbr-rps-20	1:1	ENSG00000008988	255.621	84.674
WBGene00004490	rps-21	4	GF		0.309935	avoids bacterial lawn, cytoplasmic processing body variant, diplotene absent during oogenesis, diplotene region organization variant, early larval arrest, embryonic lethal, extended life span, germ cell compartment expansion variant, gonad development variant, gonad vesiculated, larval arrest, male gonad development variant, male somatic gonad development variant, maternal sterile, molt defect, m…	N.A.	NA	Intestine_anterior, Intestine_middle_and_posterior, M_cell, Intestine_far_posterior	367.973	L1	OG0009828	rps-21, Cbr-rps-21	1:1	ENSG00000171858	220.584	23.206
WBGene00004491	rps-22	4	GF		0.286203	avoids bacterial lawn, cytoplasmic processing body variant, developmental delay postembryonic, early larval arrest, embryonic lethal, extended life span, larval arrest, lysosome-related organelle morphology variant, maternal sterile, molt defect, mRNA surveillance defective, nonsense mRNA accumulation, organism heat response variant, patchy coloration, pathogen resistance increased, pleiotropic d…	N.A.	NA	Intestine_anterior, M_cell, Excretory_cell, Intestine_middle, Intestine_middle_and_posterior, Intestine_far_posterior	154.13	L1	OG0009556	rps-22, Cbr-rps-22	1:1	ENSG00000134419	76.9823	39.122
WBGene00004492	rps-23	4	GF		0.28031	apoptosis fails to occur, apoptosis reduced, diplotene absent during oogenesis, early larval arrest, embryonic lethal, extended life span, germ cell compartment expansion absent, germ cell compartment expansion variant, gonad small, gonad vesiculated, larval arrest, maternal sterile, molt defect, no oocytes, nuclei small, oocyte number decreased, pachytene progression during oogenesis variant, pa…	N.A.	NA	Excretory_cell, Intestine_middle_and_posterior, Intestine_anterior, AMsh, Intestine_middle, Intestine_far_posterior, M_cell	241.709	L1	OG0006851	rps-23, Cbr-rps-23	1:1	ENSG00000186468	200.845	187.76
WBGene00004493	rps-24	4	GF		0.249773	avoids bacterial lawn, chromosome condensation variant, cytoplasmic processing body variant, diplotene region organization variant, early larval arrest, germ cell compartment anucleate, germ cell compartment expansion variant, germ cell compartment morphology variant, germ cell compartment small, gonad vesiculated, larval arrest, maternal sterile, mRNA surveillance defective, nonsense mRNA accumu…	N.A.	NA	Intestine_middle_and_posterior, M_cell, Intestine_anterior, Intestine_far_posterior	211.384	L1	OG0009443	rps-24, Cbr-rps-24	1:1	ENSG00000138326	499.398	118.64
WBGene00004494	rps-25	4	GF		0.258086	embryonic lethal, slow growth	N.A.	NA	M_cell, Intestine_far_posterior, Intestine_middle_and_posterior, Excretory_cell	323.455	L4	OG0004917	rps-25, Cbr-rps-25	1:1	ENSG00000118181, ENSG00000280831, ENSG00000185641	291.151	115.25
WBGene00004495	rps-26	4	GF		0.246487	apoptosis fails to occur, apoptosis reduced, avoids bacterial lawn, cell membrane organization biogenesis variant, diplotene absent during oogenesis, dumpy, early larval arrest, embryonic lethal, embryonic terminal arrest variable emb, extended life span, germ cell compartment expansion absent, germ cell compartment expansion variant, germ cell compartment morphology variant, gonad small, gonad v…	N.A.	NA	Excretory_cell, Intestine_middle_and_posterior, M_cell, Intestine_far_posterior	265.205	L1	OG0005860	rps-26, Cbr-rps-26	1:1	ENSG00000197728, ENSG00000196656, ENSG00000212994	189.988	97.108
WBGene00004496	rps-27	4	GF		0.261921	avoids bacterial lawn, early larval arrest, embryonic lethal, extended life span, foraging behavior variant, larval arrest, pathogen resistance increased, pleiotropic defects severe early emb, slow growth, sterile progeny, transgene expression reduced	N.A.	NA	Excretory_cell, M_cell, Intestine_middle_and_posterior, Intestine_far_posterior	245.706	L4	OG0004454	rps-27, Cbr-rps-27	1:1	ENSG00000177954, ENSG00000185088, ENSG00000227081	198.377	44.134
WBGene00004498	rps-29	4	GF		0.243974	avoids bacterial lawn, cytoplasmic processing body variant, diplotene region organization variant, dumpy, early larval arrest, embryonic lethal, extended life span, germ cell compartment expansion variant, germ cell compartment morphology variant, germ cell development variant, germline nuclear positioning variant, gonad arm morphology variant, gonad development variant, gonad migration variant, …	N.A.	NA	M_cell, Intestine_middle_and_posterior	310.218	L4	OG0017451	rps-29, Cbr-rps-29	1:1	ENSG00000213741	387.379	199.95
WBGene00004472	rps-3	1	KH		0.288448	apoptosis reduced, avoids bacterial lawn, dauer constitutive, diplotene absent during oogenesis, diplotene region organization variant, early larval arrest, embryonic lethal, extended life span, fat content reduced, germ cell compartment expansion variant, larval arrest, larval lethal, life span phenotype, maternal sterile, molt defect, nuclei small, oocyte morphology variant, oocytes small, pach…	N.A.	NA	Intestine_far_posterior, AMsh, Intestine_anterior, Intestine_middle_and_posterior, M_cell, Excretory_cell	220.098	L1	OG0007895	rps-3, Cbr-rps-3	1:1	ENSG00000149273	368.627	131.01
WBGene00004499	rps-30	4	GF		0.225927	larval arrest, maternal sterile, pleiotropic defects severe early emb, slow growth, transgene expression reduced	lethal, sterile	NA	M_cell, Intestine_far_posterior, Intestine_middle_and_posterior	222.697	L1	OG0010598	rps-30, Cbr-rps-30	1:1	ENSG00000149806	263.023	85.502
WBGene00004473	rps-4	4	GF		0.31096	embryonic lethal, pleiotropic defects severe early emb, slow growth, thin, transgene expression undetectable	N.A.	MSxapppa	AMsh, Intestine_anterior, Intestine_middle_and_posterior, Excretory_cell, M_cell, Intestine_far_posterior	222.624	L1	OG0006512	rps-4, Cbr-rps-4	1:1	ENSG00000129824, ENSG00000198034, ENSG00000280969, ENSG00000186008	142.121	84.678
WBGene00004474	rps-5	4	GF		0.300266	apoptosis fails to occur, apoptosis reduced, avoids bacterial lawn, cell membrane organization biogenesis variant, chromosome condensation variant, cytoplasmic processing body variant, diplotene absent during oogenesis, early larval arrest, embryonic lethal, extended life span, germ cell compartment expansion absent, germ cell compartment expansion variant, germ cell compartment morphology varian…	N.A.	NA	Intestine_middle, Intestine_anterior, AMsh, Intestine_middle_and_posterior, Intestine_far_posterior, M_cell, Excretory_cell	156.405	L1	OG0004976	rps-5, Cbr-rps-5	1:1	ENSG00000083845	221.571	85.942
WBGene00004475	rps-6	4	GF		0.319656	apoptosis fails to occur, apoptosis reduced, avoids bacterial lawn, cell membrane organization biogenesis variant, cell position defective, chromosome condensation variant, diplotene absent during oogenesis, diplotene region organization variant, division axis defective, embryonic lethal, extended life span, germ cell compartment expansion variant, germ cell compartment morphology variant, gonad …	N.A.	NA	AMsh, Excretory_cell, Intestine_middle_and_posterior, M_cell, Intestine_middle, Intestine_anterior, Intestine_far_posterior	171.557	L1	OG0004743	rps-6, Cbr-rps-6	1:1	ENSG00000137154	175.184	22.326
WBGene00004476	rps-7	4	GF		0.308822	apoptosis fails to occur, apoptosis reduced, cell membrane organization biogenesis variant, development phenotype, diplotene absent during oogenesis, early larval arrest, embryonic lethal, embryonic terminal arrest variable emb, germ cell compartment expansion absent, germ cell compartment expansion variant, germ cell compartment morphology variant, gonad small, larval arrest, larval lethal, mate…	N.A.	MSxapppa	Intestine_far_posterior, Excretory_cell, Intestine_middle, M_cell, Intestine_anterior, Intestine_middle_and_posterior, AMsh	273.108	L1	OG0011300	rps-7, Cbr-rps-7	1:1	ENSG00000171863	107.084	55.968
WBGene00004477	rps-8	4	GF		0.297355	apoptosis fails to occur, apoptosis reduced, avoids bacterial lawn, dead eggs laid, diplotene absent during oogenesis, early larval arrest, extended life span, fat content reduced, foraging behavior variant, germ cell compartment expansion absent, germ cell compartment expansion variant, gonad development variant, gonad small, growth rate variant, L1 arrest, larval arrest, lethal, maternal steril…	N.A.	NA	Intestine_middle_and_posterior, AMsh, Intestine_far_posterior, M_cell, Intestine_anterior, Excretory_cell	278.044	L1	OG0003892	rps-8, Cbr-rps-8	1:1	ENSG00000142937	626.221	124.852
WBGene00004478	rps-9	4	GF		0.30892	adult lethal, apoptosis fails to occur, apoptosis reduced, cell membrane organization biogenesis variant, development phenotype, diplotene absent during oogenesis, dumpy, early larval arrest, embryonic lethal, extended life span, fat associated bodies increased, germ cell compartment expansion absent, germ cell compartment expansion variant, gonad morphology variant, gonad small, gonad vesiculate…	N.A.	NA	Intestine_middle_and_posterior, Intestine_far_posterior, Excretory_cell, Intestine_anterior, AMsh, Intestine_middle, M_cell	202.141	embryo	OG0011138	rps-9, Cbr-rps-9	1:1	ENSG00000170889, ENSG00000274646, ENSG00000274950, ENSG00000278270	213.675	165.932
WBGene00004698	rsp-1	1	RRM		0.360458	embryonic lethal, embryonic lethal late emb, embryonic morphology variant, gonad development variant, gut obstructed, intestinal morphology variant, larval lethal, locomotion variant, reduced brood size, slow growth, sperm morphology variant, spermatogenesis variant, sterile, sterile F1, unfertilized oocytes laid, vulva morphology variant, vulvaless	early larval lethal, lethal, sterile	ABarpx, 28_cell_or_earlier, ABaxx, ABaraax, ABalapx, ABarpax, MSxap, ABpxpp, ABpxppp, ABarapa, Cxap, MSxpp, ABpxpaa, MSxpa, ABpxapa, Cxp, ABalppa, Cx, MSxaa, ABprpapp, ABpxppa, Dx, ABalpax, ABpxaap, ABpxpa, ABpxax, MSxp	NA	10.3109	embryo	OG0008568	rsp-1, Cbr-rsp-1	1:1	ENSG00000100650, ENSG00000116350, ENSG00000124193	167.288	94.65
WBGene00004699	rsp-2	1	RRM		0.297418	cell proliferation increased, dumpy, early larval arrest, embryonic lethal, embryonic lethal late emb, embryonic morphology variant, excess intestinal cells, exploded through vulva, larval arrest, larval lethal, protein aggregation variant, protruding vulva, reduced brood size, slow growth, somatic gonad morphology variant, sperm morphology variant, spermatogenesis variant, sterile F1, transgene …	N.A.	ABaxx, ABarpx, MSxp, ABpxax	CAN	16.8856	embryo	OG0008567	rsp-2, Cbr-rsp-2	1:1	ENSG00000100650, ENSG00000116350, ENSG00000124193	814.729	169.056
WBGene00004700	rsp-3	1	RRM		0.305802	cell proliferation increased, early larval lethal, embryonic lethal, embryonic lethal late emb, embryonic morphology variant, excess intestinal cells, larval arrest, lethal, locomotion variant, pattern of transgene expression variant, protruding vulva, receptor mediated endocytosis defective, sterile, two fold arrest, unfertilized oocytes laid	dendritic termini number reduced	ABpxpp, MSxp, ABpxax, Cx, ABpxpa, ABaxx, ABalapx, ABarpx	NA	52.0442	embryo	OG0003582	rsp-3, Cbr-rsp-3	1:1	ENSG00000111786, ENSG00000136450	1198.16	333.61
WBGene00004701	rsp-4	1	RRM		0.243531	cell proliferation increased, dumpy, embryonic lethal, embryonic lethal late emb, embryonic morphology variant, excess intestinal cells, exploded through vulva, locomotion variant, slow growth, tumorous germline, unfertilized oocytes laid	N.A.	NA	NA	24.6529	embryo	OG0012989	rsp-4, Cbr-rsp-4	1:1	ENSG00000154548, ENSG00000161547, ENSG00000188529, ENSG00000263465, ENSG00000214754	644.973	603.104
WBGene00004702	rsp-5	1	RRM		0.334854	embryonic lethal, embryonic lethal late emb, embryonic morphology variant, gonad morphology variant, locomotion variant, oogenesis variant, protruding vulva, sperm excess, sterile F1, unfertilized oocytes laid	N.A.	NA	ALM_BDU, germline	14.4602	embryo	OG0004862	rsp-5, Cbr-rsp-5	1:1	ENSG00000100650, ENSG00000116350, ENSG00000124193	360.238	310.072
WBGene00004703	rsp-6	1	RRM		0.195655	cell proliferation increased, dumpy, embryonic lethal, embryonic lethal late emb, embryonic morphology variant, excess intestinal cells, exploded through vulva, gonad development variant, gonad morphology variant, gut obstructed, intestinal morphology variant, larval arrest, larval lethal, locomotion variant, multivulva, oogenesis variant, protruding vulva, slow growth, somatic gonad morphology v…	body morphology variant, dendritic termini number reduced, fertility reduced, mRNA levels increased, RNA processing variant	NA	NA	18.9797	embryo	OG0010888	rsp-6, Cbr-rsp-6	1:1	ENSG00000112081, ENSG00000115875	973.135	454.748
WBGene00004704	rsp-7	1	RRM		0.238409	embryonic lethal, fat content reduced, larval lethal, locomotion variant, patchy coloration, pattern of transgene expression variant, receptor mediated endocytosis defective, RNAi resistant, slow growth, sluggish, somatic transgene silencing variant, transgene expression increased	lethal, sterile	NA	NA	4.388	embryo	OG0012937	rsp-7, Cbr-rsp-7	1:1	ENSG00000116754, ENSG00000153914	178.638	2.1
WBGene00004705	rsp-8	1	RRM		0.197033	early larval lethal, embryonic lethal, exploded through vulva, extended life span, gonad development variant, intestinal physiology variant, larval arrest, larval lethal, lethal, locomotion variant, oocyte morphology variant, oogenesis variant, protruding vulva, reduced brood size, sick, slow growth, sterile, transgene expression increased	N.A.	NA	NA	3.3724	embryo	OG0009579	rsp-8, Cbr-rsp-8	1:1	ENSG00000099622, ENSG00000102317, ENSG00000136527, ENSG00000147274, ENSG00000164548, ENSG00000169800, ENSG00000170748, ENSG00000175718, ENSG00000213516, ENSG00000226941, ENSG00000234414, ENSG00000242389, ENSG00000242875, ENSG00000244395	611.911	158.004
WBGene00019245	sacy-1	1	HELZF_CCHC		0.412292	adult lethal, embryonic lethal, exploded through vulva, larval arrest, lethal, neuronal cell fate specification variant, pattern of transgene expression variant, protruding vulva, slow growth, sterile progeny	embryonic lethal, gamete necrotic death increased, lethal, male gonad development variant, male sterile, sterile	NA	germline	1.64338	embryo	OG0003459	sacy-1, Cbr-sacy-1	1:1	ENSG00000183258	117.941	NA
WBGene00010012	saeg-1	3	ZF_C2H2		0.587144	N.A.	gene expression variant	NA	ASH, AIB, ASE, AVD, RIV, SIA, ASG, AIN, ALA, AVJ, SMD, AWC, AFD, AIA, RIG, PVT	2.29907	L1	OG0005542	saeg-1, Cbr-saeg-1	1:1	ENSG00000118156, ENSG00000124496, ENSG00000156030	15.7912	NA
WBGene00015581	sap-140	1	RRM		0.26053	embryonic lethal	N.A.	NA	germline	1.23781	embryo	OG0003958	sap-140, CBG09176	1:1	ENSG00000163714	156.432	NA
WBGene00004723	sap-49	1	RRM		0.34697	cell proliferation increased, embryonic arrest, embryonic lethal, excess intestinal cells, germ cell development variant, lethal, locomotion variant, masculinization of germline, no induction of antimicrobial peptide expression after infection, oocyte morphology variant, oocytes disorganized, protein aggregation variant, protruding vulva, reduced brood size, slow growth, sterile, transgene expres…	N.A.	NA	NA	5.6722	embryo	OG0002519	sap-49, Cbr-sap-49	1:1	ENSG00000143368	100.176	23.016
WBGene00005663	sars-1	4	GF		0.344132	embryonic lethal, larval arrest, locomotion variant, maternal sterile, pleiotropic defects severe early emb, slow growth, sterile progeny, transgene expression increased	N.A.	NA	NA	6.1598	embryo	OG0005969	sars-1, Cbr-sars-1	1:1	ENSG00000104835, ENSG00000031698	180.612	200.562
WBGene00005662	sars-2	4	GF		0.411349	cell differentiation variant, clear, cytoplasmic processing body variant, embryonic lethal, larval arrest, lysosome-related organelle morphology variant, mRNA surveillance defective, nonsense mRNA accumulation, pattern of transgene expression variant, RAB-11 recycling endosome morphology variant, receptor mediated endocytosis defective, slow growth, transgene expression increased, transgene subce…	N.A.	NA	germline	1.6088	embryo	OG0004174	sars-2, Cbr-sars-2	1:1	ENSG00000104835, ENSG00000269547, ENSG00000031698, ENSG00000283104	67.6062	62.56
WBGene00007111	sart-3	1	RRM		0.360346	cell cell contacts abnormal in four cell embryo, clear, egg laying variant, embryonic lethal, excess maternal pronucleus early emb, extended life span, growth variant, larval arrest, locomotion variant, multiple nuclei early emb, pattern of transgene expression variant, polar body reabsorbed one two early emb, pronuclear size defective early emb, receptor mediated endocytosis defective, slow grow…	exploded through vulva, lethal, masculinization of germline, spermatogenesis variant, sterile	NA	germline	2.0983	embryo	OG0010710	sart-3, Cbr-sart-3	1:1	ENSG00000075856	189.495	NA
WBGene00021063	sbds-1	4	GF		0.378301	shortened life span	N.A.	NA	germline	3.72787	embryo	OG0009476	sbds-1, Cbr-sbds-1	1:1	ENSG00000126524	62.178	149.026
WBGene00016948	scrt-1	3	ZF_C2H2		0.952016	embryonic lethal	N.A.	MSpappa, MSxappp, Cxp, MSaappa	NA	0.4599	embryo	OG0014288	scrt-1, Cbr-scrt-1	1:1	ENSG00000215397, ENSG00000261678	0	0
WBGene00004745	sdc-1	3	ZF_C2H2		0.449172	protein degradation variant	bag of worms, egg laying imipramine resistant, egg laying levamisole resistant, egg laying phentolamine resistant, egg laying serotonin resistant, exploded through vulva, masculinized, transformer, transient bloating, vulva development variant, vulva morphology variant	ABpxpap	NA	1.965	embryo	OG0007300	sdc-1, Cbr-sdc-1	1:1	NA	18.7521	15.316
WBGene00004755	sec-24.1	3	ZF_C2H2		0.249026	avoids bacterial lawn, cell membrane organization biogenesis variant, diakinesis progression during oogenesis variant, diplotene absent during oogenesis, diplotene region organization variant, germ cell compartment anucleate, germ cell compartment expansion variant, germ cell compartment large, germ cell compartment multinucleate, germ cell compartment size variant, germ cell compartment small, g…	lethal, sterile	NA	pm6	4.0737	embryo	OG0001180	sec-24.1, Cbr-sec-24.1	1:1	ENSG00000150961, ENSG00000176986	78.4627	85.538
WBGene00004773	sem-4	3	ZF_C2H2		0.684157	egg laying variant, embryonic lethal, organism development variant, three fold arrest, transgene expression reduced	amplitude of sinusoidal movement variant, antibody staining reduced, axon development variant, axon outgrowth variant, backward locomotion variant, backward point velocity variant, body posture amplitude decreased, body posture wavelength decreased, cell differentiation variant, cell fate transformation, coiling frequency increased, egg laying defective, egg laying variant, exploded through vulva…	Cxpapp, ABpxapaaapa	ALA, B_F_K_Kp_U_Y, DVC, BWM_far_posterior, RID, RIV, mu_int_mu_anal, RIA, AVA, AVL, SMD, PVT, FLP, PVP, RIG, AVG, DVA, AIZ, AVJ, AVH, AVB, SIA, mu_sph	2.43523	L1	OG0007268	sem-4, Cbr-sem-4	1:1	ENSG00000101115, ENSG00000103449, ENSG00000165821, ENSG00000256463, ENSG00000277015, ENSG00000180035	0.493476	1.108
WBGene00004782	set-2	1	RRM		0.324108	apoptosis increased, dauer lifespan extended, extended life span, high incidence male progeny, histone methylation variant, maternal effect sterile, meiosis variant, organism development variant, sterile, transgenerational accumulation of histone methylation, transgenerational loss of fertility, vulval cell lineage variant	dendritic termini number reduced, egg laying variant, extended life span, histone methylation variant, protein methylation variant, radiation induced germ cell apoptosis variant, RNAi response variant	NA	NA	2.269	embryo	OG0002411	set-2, Cbr-set-2	1:1	ENSG00000099381, ENSG00000139718	7.40214	63.07
WBGene00013808	sfa-1	1	KHZF_CCHC		0.365542	alternative splicing variant, cell proliferation increased, embryonic lethal, excess intestinal cells, exploded through vulva, germ cell development variant, gonad migration variant, growth variant, larval arrest, locomotion variant, oocyte morphology variant, oocytes disorganized, organism morphology variant, pattern of transgene expression variant, protruding vulva, receptor mediated endocytosi…	embryonic lethal, lethal, sterile	NA	NA	3.2072	embryo	OG0007383	sfa-1, Cbr-sfa-1	1:1	ENSG00000168066	37.5042	1.378
WBGene00016808	sftb-6	1	RRM		0.243733	sterile progeny	N.A.	NA	NA	13.1836	embryo	OG0008501	sftb-6, CBG06987	1:1	ENSG00000115128	399.716	NA
WBGene00000890	sig-7	1	RRM		0.314358	embryonic lethal, growth rate variant, larval arrest, lethal, protruding vulva, reduced brood size, sick, sterile, thin	sterile	NA	NA	3.62878	embryo	OG0009642	sig-7, Cbr-sig-7	1:1	ENSG00000131013	77.4758	131.99
WBGene00008502	skih-2	2	HEL		0.49729	N.A.	mRNA surveillance defective	NA	germline	1.2226	embryo	OG0009428	skih-2, Cbr-skih-2	1:1	ENSG00000204351, ENSG00000206353, ENSG00000223493, ENSG00000225737, ENSG00000228896, ENSG00000232616	63.165	NA
WBGene00013350	slr-2	3	ZF_C2H2		0.465416	N.A.	lethal, sterile	NA	germline	1.9977	embryo	OG0013442	slr-2, Cbr-slr-2	1:1	ENSG00000066827, ENSG00000151612	33.0629	55.924
WBGene00008224	slrp-1	1	RRM		0.323678	N.A.	N.A.	NA	NA	25.6814	embryo	OG0005598	slrp-1, Cbr-slrp-1	1:1	ENSG00000119705	474.724	NA
WBGene00010629	sluh-7	1	ZF_CCHC		0.335729	adult lethal, cell proliferation increased, embryonic lethal, excess intestinal cells, germ cell development variant, gonad morphology variant, growth variant, large cytoplasmic granules early emb, larval arrest, lethal, locomotion variant, molt defect, no induction of antimicrobial peptide expression after infection, oocyte morphology variant, oocytes disorganized, reduced brood size, sick, ster…	N.A.	NA	germline	3.76076	embryo	OG0013431	sluh-7, Cbr-sluh-7	1:1	ENSG00000164609	421.429	NA
WBGene00004862	sma-9	3	ZF_C2H2		0.240457	cell fate transformation, larval development variant, male tail morphology variant, rays fused, reproductive longevity extended, small, transgene expression reduced	developmental delay postembryonic, fat content reduced, male tail morphology variant, protein expression absent, small	NA	AFD	2.9025	embryo	OG0011887	sma-9, Cbr-sma-9	1:1	ENSG00000010818, ENSG00000095951, ENSG00000124203, ENSG00000127124	18.7521	9.658
WBGene00004880	smg-2	2	HEL		0.380777	cell cycle timing defective early emb, division axis defective, embryonic lethal, gene expression variant, mRNA surveillance defective, neuronal cell fate specification variant, nonsense mRNA accumulation, pattern of transgene expression variant, protruding vulva, RNAi resistant, somatic transgene silencing variant, transgene expression increased	bursa swollen, mRNA levels increased, mRNA surveillance defective, nonsense mRNA accumulation, organism pathogen response variant, protruding vulva, RNAi persistence variant	NA	NA	1.2069	embryo	OG0003659	smg-2, Cbr-smg-2	1:1	ENSG00000005007	38.4911	3.456
WBGene00021365	smgl-2	2	HEL		0.51283	cell secretion variant, cytoplasmic processing body variant, dumpy, early embryonic lethal, embryonic lethal, gene expression variant, larval arrest, larval lethal, locomotion variant, mRNA surveillance defective, nonsense mRNA accumulation, pattern of transgene expression variant, receptor mediated endocytosis defective, sterile, transgene expression increased, transgene subcellular localization…	N.A.	NA	germline	1.197	embryo	OG0010927	smgl-2, Cbr-smgl-2	1:1	ENSG00000134815	116.954	25.932
WBGene00004887	smn-1	1	Unknown		0.311975	age associated fluorescence increased, aldicarb resistant, alternative splicing variant, body wall muscle myosin organization defective, cell cycle timing defective early emb, cell position defective, cytoplasmic processing body variant, division axis defective, embryonic arrest, embryonic lethal, endocytic transport defect, flaccid, germline proliferation variant, larval arrest, larval lethal, l…	aldicarb resistant, germ cell development variant, gonad development variant, late larval arrest, late larval lethal, levamisole hypersensitive, locomotion variant, pharyngeal pumping variant, shortened life span, starved, sterile	NA	germline	11.5576	embryo	OG0006369	smn-1, Cbr-smn-1	1:1	ENSG00000172062, ENSG00000205571, ENSG00000273772, ENSG00000275349, ENSG00000277773	201.832	384.12
WBGene00015806	smrc-1	2	HEL		0.504222	sterile progeny	N.A.	NA	germline	0.6346	embryo	OG0003361	smrc-1, Cbr-smrc-1	1:1	ENSG00000138375, ENSG00000121988	NA	NA
WBGene00010845	smrd-1	2	HEL		0.311432	embryonic lethal	N.A.	NA	NA	2.0843	embryo	OG0011802	smrd-1, CBG18388	1:1	ENSG00000128908, ENSG00000163104	NA	NA
WBGene00019299	snai-1	3	ZF_C2H2		0.853573	N.A.	N.A.	NA	NA	0.4021	embryo	OG0014807	snai-1, Cbr-snai-1	1:1	ENSG00000019549, ENSG00000124216, ENSG00000185669, ENSG00000103495	NA	NA
WBGene00004914	snr-1	4	Sm/Lsm		0.24789	accumulated germline cell corpses, apoptosis increased, apoptosis variant, avoids bacterial lawn, cell membrane organization biogenesis variant, cell proliferation increased, cell secretion variant, chromosome condensation variant, diakinesis progression during oogenesis variant, diplotene progression during oogenesis variant, embryo osmotic integrity defective early emb, embryonic arrest, embryo…	N.A.	NA	NA	50.0831	embryo	OG0002742	snr-1, Cbr-snr-1	1:1	ENSG00000100028	1304.26	167.16
WBGene00004915	snr-2	4	Sm/Lsm		0.24223	avoids bacterial lawn, cell proliferation increased, chromosome condensation variant, distal tip cell morphology variant, embryonic arrest, embryonic lethal, endomitotic oocytes, excess intestinal cells, exploded through vulva, germ cell compartment expansion variant, gonad displaced, gonad vesiculated, integrity of membranous organelles defective early emb, larval arrest, late larval arrest, lys…	N.A.	NA	NA	32.917	embryo	OG0009627	snr-2, Cbr-snr-2	1:1	ENSG00000125835, ENSG00000128739	529.993	266.692
WBGene00004916	snr-3	4	Sm/Lsm		0.28074	avoids bacterial lawn, cell proliferation increased, clear, embryonic arrest, embryonic lethal, excess intestinal cells, germ cell development variant, larval arrest, multivulva, no induction of antimicrobial peptide expression after infection, P granule localization defective, protein aggregation variant, protein subcellular localization variant, reduced brood size, sick, slow embryonic developm…	N.A.	NA	NA	51.2162	embryo	OG0004861	snr-3, Cbr-snr-3	1:1	ENSG00000167088	388.366	129.702
WBGene00004917	snr-4	4	Sm/Lsm		0.223525	apoptosis reduced, avoids bacterial lawn, cell membrane organization biogenesis variant, cell proliferation increased, cell secretion variant, chromosome condensation variant, diplotene absent during oogenesis, diplotene region organization variant, embryonic arrest, embryonic lethal, excess intestinal cells, germ cell compartment expansion variant, germ cell compartment morphology variant, germ …	N.A.	NA	NA	21.7797	embryo	OG0011061	snr-4, Cbr-snr-4	1:1	ENSG00000125743	469.296	267.948
WBGene00004918	snr-5	4	Sm/Lsm		0.314858	apoptosis fails to occur, apoptosis reduced, cell membrane organization biogenesis variant, cell proliferation increased, cell secretion variant, diplotene absent during oogenesis, distal tip cell migration variant, early larval lethal, embryonic arrest, embryonic lethal, excess intestinal cells, extended life span, germ cell compartment expansion absent, germ cell compartment expansion variant, …	N.A.	NA	germline	55.3373	embryo	OG0004028	snr-5, Cbr-snr-5	1:1	ENSG00000139343	714.554	231.782
WBGene00004919	snr-6	4	Sm/Lsm		0.257748	accumulated germline cell corpses, apoptosis increased, avoids bacterial lawn, cell membrane organization biogenesis variant, cell proliferation increased, cell secretion variant, chromosome condensation variant, diakinesis progression during oogenesis variant, diplotene absent during oogenesis, diplotene region organization variant, embryonic arrest, embryonic lethal, excess intestinal cells, ge…	N.A.	NA	NA	102.436	embryo	OG0004681	snr-6, Cbr-snr-6	1:1	ENSG00000182004, ENSG00000227624	1412.33	111.06
WBGene00004920	snr-7	4	Sm/Lsm		0.262235	apoptosis fails to occur, apoptosis reduced, avoids bacterial lawn, cell proliferation increased, clear, diplotene absent during oogenesis, embryo osmotic integrity defective early emb, embryonic arrest, embryonic lethal, excess intestinal cells, germ cell compartment expansion absent, germ cell compartment expansion variant, gonad morphology variant, gonad small, gonad vesiculated, larval arrest…	N.A.	NA	NA	51.2465	embryo	OG0005372	snr-7, Cbr-snr-7	1:1	ENSG00000143977	514.696	407.872
WBGene00012896	snrp-200	2	HEL		0.347683	avoids bacterial lawn, cell proliferation increased, egg laying variant, embryonic lethal, excess intestinal cells, germ cell development variant, gonad migration variant, growth rate variant, growth variant, larval arrest, larval lethal, maternal sterile, oocyte morphology variant, oocytes disorganized, organism hypertonic lethality increased, protein aggregation variant, reduced brood size, slo…	reduced brood size, slow growth, sterile	NA	NA	4.3633	embryo	OG0002429	snrp-200, Cbr-snrp-200	1:1	ENSG00000144028, ENSG00000112249	105.11	NA
WBGene00017238	snrp-3	4	GF		0.329411	cell proliferation increased, cytoplasmic processing body variant, embryonic lethal, excess intestinal cells, extended life span, mRNA surveillance defective, nonsense mRNA accumulation, pattern of transgene expression variant, receptor mediated endocytosis defective, slow growth, sterile, sterile progeny, transgene expression increased, transgene subcellular localization variant	N.A.	NA	NA	17.9726	embryo	OG0001421	snrp-3, CBG19656	1:1	ENSG00000124562	NA	NA
WBGene00010896	snu-13	4	GF		0.312728	cell proliferation increased, embryonic lethal, excess intestinal cells, extended life span, larval arrest, larval lethal, lethal, maternal sterile, organism morphology variant, pattern of transgene expression variant, protein aggregation variant, receptor mediated endocytosis defective, sick, transgene subcellular localization variant	N.A.	NA	M_cell, Intestine_middle, Intestine_middle_and_posterior, germline	75.2013	embryo	OG0011168	snu-13, CBG03041	1:1	ENSG00000100138	NA	NA
WBGene00022794	snu-23	3	ZF_C2H2		0.268635	embryonic lethal, fat content reduced, germ cell development variant, gonad morphology variant, oocyte morphology variant, oocytes disorganized, tumorous germline	lethal, sterile	NA	NA	5.51022	embryo	OG0006230	snu-23, Cbr-snu-23	1:1	ENSG00000146007	188.508	NA
WBGene00010868	somi-1	3	ZF_C2H2		0.400315	lethal, no induction of antimicrobial peptide expression after infection, precocious alae, transgene expression reduced, transgene expression variant	N.A.	ABpxpppppp	RMG, SIA, AIB, mu_sph, SMB, AVE, SMD, RIV, RIB, RMD, RIA, DVA	7.0531	embryo	OG0005548	somi-1, Cbr-somi-1	1:1	NA	8.88257	2.23
WBGene00023405	sor-1	2	Unknown		0.297427	dead eggs laid, distal tip cell migration variant, early larval lethal, ectopic expression transgene, exploded through vulva, germ cell development variant, gonad development variant, gonad morphology variant, larval arrest, larval lethal, late larval lethal, lethal, locomotion variant, long, molt defect, no oocytes, organism morphology variant, pattern of transgene expression variant, protein ag…	early larval arrest, pattern of transgene expression variant	NA	SIB, RIC	2.6372	embryo	OG0014133	sor-1, CBG18142	1:1	NA	36.0238	37.212
WBGene00004984	spn-4	1	RRM		0.801257	antibody staining reduced, antibody staining variant, body wall muscle development variant, cell differentiation variant, complex phenotype early emb, ectopic expression antibody, ectopic expression transgene, embryonic arrest, embryonic development variant, embryonic lethal, excess hypodermal cells, extended life span, mRNA expression ectopic, muscle excess, no Intestine, no pharynx, organism de…	embryonic lethal, lethal, sterile	28_cell_or_earlier	germline	54.9675	embryo	OG0004110	spn-4, Cbr-spn-4	1:1	ENSG00000078328, ENSG00000100320, ENSG00000167281	2262.59	916.576
WBGene00015160	spot-1	4	GF		0.532433	embryonic lethal, larval arrest, organism development variant, pattern of transgene expression variant, receptor mediated endocytosis defective, slow growth	lethal, sterile	NA	germline	6.32745	embryo	OG0003624	spot-1, CBG24142	1:1	ENSG00000198917	NA	NA
WBGene00005008	spr-3	3	ZF_C2H2		0.384587	maternal sterile, organism development variant, shortened life span, sterile progeny	paraquat hypersensitive	NA	NA	1.8189	embryo	OG0002176	spr-3, Cbr-spr-3	1:1	NA	65.6323	41.906
WBGene00005009	spr-4	3	ZF_C2H2		0.274115	paraquat hypersensitive, shortened life span	neuron degeneration variant, paraquat hypersensitive	ABpxpp	CAN, AVJ, RIM, AIB	3.162	embryo	OG0011543	spr-4, Cbr-spr-4	1:1	ENSG00000115568, ENSG00000267041	88.8257	43.482
WBGene00009743	sptf-1	3	ZF_C2H2		0.625721	N.A.	dye filling defect, larval lethal, lethal, sterile	ABalppapp/ABarapppp, ABalaapp, ABpxpaaaaa, ABpxpaa, ABarppxaa, ABpxpaaapa, ABpxpaapaa, ABpxpaaa, ABalpppaa/ABpraaaaa, ABalpppppp/ABpraaappp, ABalaappp/ABalapaap, ABalppppp/ABpraaapp, ABalppapa/ABarapppa, ABpxapaap, ABalpppaaa/ABpraaaaaa, ABalaapppp/ABalapaapp, ABpxpppapa, ABalaapap/ABalppaap, ABalpppppa/ABpraaappa, ABalaapapp/ABalppaapp, ABalaappa/ABalppaaa, ABalpapa/ABarappa, ABalppappp/ABarappp…	ASJ, ASI	3.1502	embryo	OG0011298	sptf-1, Cbr-sptf-1	1:1	ENSG00000164651, ENSG00000170374, ENSG00000217236	0.493476	0
WBGene00011926	sptf-2	3	ZF_C2H2		0.864581	N.A.	N.A.	NA	Intestine_middle_and_posterior, Intestine_middle	0.2869	embryo	OG0012317	sptf-2, Cbr-sptf-2	1:1	ENSG00000105866, ENSG00000164651, ENSG00000167182, ENSG00000170374, ENSG00000172845, ENSG00000185591, ENSG00000189120, ENSG00000204335, ENSG00000217236	0	0
WBGene00012735	sptf-3	3	ZF_C2H2		0.433591	apoptosis reduced, cell fate transformation, cell migration variant, dumpy, embryonic lethal, excretory canal morphology variant, exploded through vulva, germ cell compartment morphology variant, gonad morphology variant, head morphology variant, larval arrest, larval lethal, lethal, locomotion variant, maternal sterile, oogenesis variant, organism morphology variant, pattern of transgene express…	bivulva, early larval lethal, egg laying variant, embryonic arrest, gene expression variant, lethal, morphology phenotype, oocyte morphology variant, oocyte number decreased, pattern of transgene expression variant, pharynx unattached, protein DNA interaction variant, protruding vulva, reduced brood size, sterile, tail morphology variant, transgene expression reduced, transgene subcellular locali…	NA	NA	5.15319	embryo	OG0009638	sptf-3, Cbr-sptf-3	1:1	ENSG00000236609, ENSG00000105866, ENSG00000164651, ENSG00000170374, ENSG00000172845, ENSG00000185591, ENSG00000189120, ENSG00000204335, ENSG00000217236, ENSG00000119138, ENSG00000129911, ENSG00000155090, ENSG00000169926, ENSG00000172059, ENSG00000266265	1.48043	32.694
WBGene00022235	sqd-1	1	RRM		0.210583	sterile F1, sterile progeny	N.A.	NA	NA	28.0621	L1	OG0013236	sqd-1, Cbr-sqd-1	1:1	ENSG00000120948, ENSG00000277726	282.762	337.586
WBGene00016653	ssb-1	1	RRM		0.307712	egg laying variant, embryonic lethal, gonad development variant, larval arrest, late larval arrest, multivulva, pattern of transgene expression variant, receptor mediated endocytosis defective, slow growth, sterile progeny	lethal, sterile	NA	NA	14.9828	embryo	OG0003115	ssb-1, Cbr-ssb-1	1:1	ENSG00000138385	461.4	NA
WBGene00007027	ssl-1	2	HEL		0.379088	embryonic lethal, L1 lethal, larval arrest, late embryonic arrest, lethal, locomotion variant, nicotine hypersensitive, no pharynx, pharynx unattached, protruding vulva, short, sick, slow growth, sterile progeny	Dosage compensation complex assembly variant, late larval lethal, lethal, locomotion variant, protein expression reduced, sterile	NA	NA	3.5829	embryo	OG0001290	ssl-1, Cbr-ssl-1	1:1	ENSG00000080603, ENSG00000183495, ENSG00000185684, ENSG00000282034	23.1934	0.872
WBGene00018857	stau-1	1	DSRBD		0.212967	embryonic lethal, meiosis variant	associative memory defective	NA	NA	2.1937	embryo	OG0006413	stau-1, Cbr-stau-1	1:1	ENSG00000040341, ENSG00000124214	33.5564	24.016
WBGene00006321	sup-12	1	RRM		0.482262	N.A.	alternative splicing defective, body wall muscle morphology variant, gonad morphology variant	MSxpppa, MSxpaaaa, Cxppaa, MSxpppp, Cxpapp, MSxapppp, MSxapppa, Cxpxap, Cxpppa, MSxpapp, Cxppp, MSaaaaaa, Cxpppp, Dxxa	RIV, BWM_anterior, GLR, IL1, Excretory_gland, SMD, ALM_PLM, mu_int_mu_anal, CAN, DD	6.2166	embryo	OG0010407	sup-12, Cbr-sup-12	1:1	ENSG00000112183, ENSG00000132819	0.986952	0
WBGene00006331	sup-26	1	RRM		0.266217	embryonic lethal, locomotion variant, slow growth	dendrite development variant, dendritic termini number reduced, level of transgene expression variant, mRNA levels reduced, pattern of transgene expression variant	NA	NA	24.0589	embryo	OG0004912	sup-26, Cbr-sup-26	1:1	ENSG00000184388, ENSG00000186288, ENSG00000076067, ENSG00000144642, ENSG00000153250	27.1412	22.864
WBGene00006342	sup-37	3	ZF_C2H2		0.352552	cell cycle progression variant, dauer lifespan extended, embryonic lethal, germ cell ionizing radiation response variant, larval arrest, organism hypersensitive ionizing radiation, slow growth, transgene expression increased	lethal, sterile	MSxaapap, MSxapapp, MSpaaapp	mc2, Anterior_arcade_cell, Posterior_arcade_cell, Pharyngeal_intestinal_valve, pm7, pm3_pm4_pm5, pm6, mc1, pm1_pm2, mc3	5.8214	embryo	OG0007638	sup-37, Cbr-sup-37	1:1	NA	7.89562	5.834
WBGene00045383	sup-46	1	RRM		NA	N.A.	N.A.	NA	RMD	4.8402	embryo	OG0007064	sup-46, Cbr-sup-46	1:1	NA	254.634	NA
WBGene00022019	sut-2	1	ZF_CCCH		0.302134	N.A.	N.A.	NA	NA	1.957	embryo	OG0010573	sut-2, Cbr-sut-2	1:1	ENSG00000100722	43.9194	13.49
WBGene00007433	swsn-7	3	ZF_C2H2		0.242897	apoptosis increased, body wall muscle myosin organization defective, embryonic lethal, larval arrest, larval lethal, organism morphology variant, organism UV hypersensitive, pattern of transgene expression variant, protruding vulva, receptor mediated endocytosis defective, spontaneous mutation rate increased	acute functional tolerance to alcohol defective, lethal, sterile	NA	NA	5.7362	embryo	OG0012229	swsn-7, Cbr-swsn-7	1:1	ENSG00000189079	317.799	NA
WBGene00044068	syd-9	3	ZF_C2H2		0.421228	body morphology variant, egg laying variant, embryonic lethal, larval arrest, larval lethal, lethal, linker cell migration variant, locomotion variant, paralyzed, reduced brood size, sick, sluggish, sterile progeny	aldicarb resistant, amplitude of sinusoidal movement decreased, axon branching variant, axon fasciculation variant, developmental delay, egg retention, endogenous synaptic event frequency reduced, evoked postsynaptic amplitude reduced, hermaphrodite sex muscle development variant, lethal, presynaptic vesicle cluster localization variant, presynaptic vesicle number reduced, reduced brood size, slu…	Cxpxap, MSxpppa, Cxpapp, MSpappa, MSxpaaaa, Cxppaa, MSxpappa/MSxppapp, ABpxapaaapa, Cxpppp, MSxapppp, ABpxpaaaaa, ABpxpppppa, Cxpapa, MSxpppp, MSxapppa, MSaaaaaa, Cxpaaa, Cxpppa	AWB, AIM, DA, MC, SIB, RIG, URB_and_URA, RIS, OLL, RIC, DVC, ASH, BAG, I5, RIH, CEP, FLP, DVA, GLR, AVE, DB, OLQ, IL1, URX, AVG, ADE	7.9473	embryo	OG0004013	syd-9, Cbr-syd-9	1:1	ENSG00000204644	0	0.76
WBGene00006367	sym-2	1	RRM		0.525987	embryonic lethal, transgene expression increased	fewer glutamatergic neurons	MSxapapp, ABpxapapaa, MSxpapaa, ABarpaapap/ABarpaappx, ABalpaappp/ABaraaappp, ABarpappax/ABplaaapax, ABplpapppa, ABarpapppx/ABplaaappx	T, pm6, g2, GLR, pm1_pm2, pm8, Coelomocytes, Rectal_gland, mc1, pm7, Seam_cells, g1A, mc3, g1P	5.3581	embryo	OG0005951	sym-2, Cbr-sym-2	1:1	ENSG00000103067, ENSG00000104413	0.986952	0
WBGene00016154	szy-5	3	ZF_C2H2		0.27127	embryonic lethal, slow growth	embryonic lethal, lethal, slow growth, sterile	NA	germline	2.90655	embryo	OG0007316	szy-5, Cbr-szy-5	1:1	ENSG00000130856	NA	NA
WBGene00011374	T02D1.8	2	NTF2		0.760222	N.A.	N.A.	NA	BWM_headrow2_in, BWM_posterior, BWM_middle, BWM_anterior, BWM_far_posterior	3.5911	embryo	OG0007392	T02D1.8, CBG00408	1:1	NA	0	0
WBGene00011451	T04H1.5	3	ZF_C2H2		0.531153	N.A.	N.A.	NA	germline	3.40901	embryo	OG0006087	T04H1.5, CBG23421	1:1	ENSG00000152133	97.2148	123.41
WBGene00020235	T05A12.4	2	HEL		0.266483	protein aggregation variant, spontaneous mutation rate increased, transgene subcellular localization variant	N.A.	NA	NA	1.5519	embryo	OG0002409	T05A12.4, CBG05712	1:1	ENSG00000146414	35.0368	28.278
WBGene00011589	T07F10.3	1	RRM		0.416703	N.A.	N.A.	NA	NA	2.01238	embryo	OG0010606	T07F10.3, CBG09513	1:1	ENSG00000137434, ENSG00000180098	99.1887	86.37
WBGene00020412	T10E9.2	3	ZF_C2H2		0.451074	N.A.	N.A.	NA	germline	2.89307	embryo	OG0004157	T10E9.2, CBG12667	1:1	NA	117.447	182.086
WBGene00020630	T20F7.1	3	ZF_C2H2		0.332942	linker cell migration variant	N.A.	NA	NA	1.0081	embryo	OG0002284	T20F7.1, CBG17840	1:1	NA	30.1021	42.472
WBGene00011956	T23F11.4	3	ZF_C2H2		0.441342	fat content reduced	N.A.	NA	ASI, T, ADF, ASH, AIN, ASE, AWA, RMG, URX, ASJ	3.5674	embryo	OG0006102	T23F11.4, CBG18022	1:1	NA	24.1803	81.782
WBGene00020827	T26A8.4	1	ZF_CCCH		0.367904	embryonic lethal, germ cell mitosis variant, larval arrest, late larval lethal, lethal, locomotion variant, protruding vulva, slow embryonic development, slow growth, small, sterile, transgene expression reduced	N.A.	ABalaaaalp/ABalaapaap, ABpxaapaaa, ABarpaaaap/ABarpaaapa	NA	2.1075	embryo	OG0006797	T26A8.4, CBG18471	1:1	ENSG00000130749, ENSG00000144161, ENSG00000188177	57.2432	51.266
WBGene00012059	T26G10.1	2	HEL		0.323191	apoptosis reduced, dumpy, early larval lethal, embryonic lethal, germ cell compartment expansion variant, germ cell partition morphology variant, larval arrest, maternal sterile, no induction of antimicrobial peptide expression after infection, oocyte morphology variant, oocyte number decreased, oocytes small, pachytene region organization variant, protruding vulva, rachis morphology variant, rac…	N.A.	NA	germline, M_cell	2.1063	embryo	OG0010142	T26G10.1, CBG10097	1:1	ENSG00000213782	125.836	67.766
WBGene00006382	taf-1	1	ZF_CCHC		0.267931	cell cycle timing defective early emb, cell position defective, clear, division axis defective, dumpy, embryonic lethal, embryonic lethal late emb, larval arrest, late embryonic arrest, lethal, locomotion variant, neuronal cell fate specification variant, organism morphology variant, pattern of transgene expression variant, protruding vulva, receptor mediated endocytosis defective, reduced brood …	lethal, sterile	NA	germline	1.3238	embryo	OG0002221	taf-1, Cbr-taf-1	1:1	ENSG00000122728, ENSG00000147133	22.2064	20.098
WBGene00006617	tars-1	4	GF		0.409542	avoids bacterial lawn, cell differentiation variant, cytoplasmic processing body variant, embryonic lethal, hypoxia resistant, larval arrest, larval lethal, no induction of antimicrobial peptide expression after infection, pleiotropic defects severe early emb, slow growth, sterile, sterile progeny, transgene expression increased, transgene subcellular localization variant	N.A.	NA	g1A, Intestine_anterior, Intestine_middle_and_posterior, g1P	5.7907	embryo	OG0012224	tars-1, Cbr-tars-1	1:1	ENSG00000113407, ENSG00000143374, ENSG00000154719, ENSG00000185418	527.526	94.43
WBGene00006514	tdp-1	1	RRM		0.331621	shortened life span	drug hypersensitive, extended life span, organism hypertonic lethality increased	NA	NA	4.5749	embryo	OG0009107	tdp-1, Cbr-tdp-1	1:1	ENSG00000120948, ENSG00000277726	164.821	439.094
WBGene00006580	tlp-1	3	ZF_C2H2		0.56132	N.A.	adherens junction variant, hermaphrodite tail spike variant, lineage variant, male tail morphology variant, neuronal cell fate specification variant, phasmid neuron dye filling defect, phasmid neuron morphology variant, phasmid socket absent, pointed tail tip male, Q neuroblast lineage migration variant, ray ectopic, rays fused, rays missing, retarded heterochronic variations, somatic gonad precu…	Caapa, Cxppp, ABpxapppp, ABpxpppppp, Cpapa, Cxpapp, ABpxappp, Cxpp, ABpxaapp, ABpxppppp, Cxapp, ABpxapp, ABarpappp/ABplaaapp, ABarppxpp, MSxappp, ABpxapap, ABarppxp, Cxpppp, ABpxapapp	BWM_posterior, Tail_hypodermis, T, BWM_far_posterior, DB	4.8339	embryo	OG0013792	tlp-1, Cbr-tlp-1	1:1	ENSG00000165655, ENSG00000183779	36.5172	8.584
WBGene00017132	tofu-6	1	RRM		0.619682	anaphase bridging, cell cycle defective early emb, embryonic arrest, embryonic lethal, maternal effect lethal emb	21U RNA expression variant, anaphase bridging, cell cycle defective early emb, embryonic arrest, embryonic lethal, maternal effect lethal emb, reduced brood size	28_cell_or_earlier	germline	9.77415	embryo	OG0002440	tofu-6, Cbr-tofu-6	1:1	NA	142.121	NA
WBGene00022737	tofu-7	1	KH		0.885218	rudimentary gonad, sterile	lethal, sterile	NA	g2, germline	0.808204	YA	OG0013640	tofu-7, Cbr-tofu-7	1:1	NA	75.0084	NA
WBGene00006604	tra-1	3	ZF_C2H2		0.834216	avoids bacterial lawn, clear, distal tip cell migration variant, early larval lethal, embryonic lethal, exploded through vulva, lethal, pattern of transgene expression variant, protruding vulva, receptor mediated endocytosis defective, slow growth, sterile, sterile progeny, transgene expression increased, transgene expression reduced	copulation variant, ectopic expression transgene, embryonic lethal, feminization of XX and XO animals, gonad morphology variant, hermaphrodite gonadal lineage variant, hermaphrodite morphology variant, intestinal cell morphology variant, intestinal morphology variant, male gonad morphology variant, organism oxidative stress resistant, somatic gonad primordium development defective, tail morpholog…	NA	Z1_Z4	1.3119	embryo	OG0001960	tra-1, Cbr-tra-1	1:1	ENSG00000074047, ENSG00000106571, ENSG00000107249, ENSG00000111087, ENSG00000126603, ENSG00000174332	4.44129	6.304
WBGene00018740	tra-4	3	ZF_C2H2		0.342023	egg laying variant, transformer, transgene expression reduced	N.A.	NA	NA	1.6376	embryo	OG0003092	tra-4, Cbr-tra-4	1:1	ENSG00000020256, ENSG00000179930, ENSG00000198026, ENSG00000178665	20.726	77.392
WBGene00019241	trm-2A	1	RRM		0.515424	N.A.	N.A.	NA	NA	1.5574	embryo	OG0004457	trm-2A, Cbr-trm-2A	1:1	ENSG00000099899, ENSG00000188917	53.2954	NA
WBGene00017928	tut-1	4	GF		0.417969	spontaneous mutation rate increased	reduced brood size, RNA processing variant, sterile, translation rate reduced	NA	germline	0.885417	YA	OG0006657	tut-1, Cbr-tut-1	1:1	ENSG00000142544	54.2824	31.04
WBGene00006697	uaf-1	1	RRM		0.219604	alternative splicing variant, avoids bacterial lawn, embryonic arrest, embryonic lethal, germ cell development variant, gonad development variant, larval arrest, larval lethal, lethal, male gonad development variant, male somatic gonad development variant, masculinization of germline, maternal sterile, mRNA export variant, no oocytes, oocyte morphology variant, oocytes disorganized, pattern of tr…	dumpy, early larval arrest, early larval lethal, embryonic lethal, extended life span, frequency of body bends increased, pharyngeal pumping increased, protruding vulva, sterile, swimming variant	NA	NA	7.6266	embryo	OG0007228	uaf-1, Cbr-uaf-1	1:1	ENSG00000063244, ENSG00000152332	247.232	156.218
WBGene00006698	uaf-2	1	RRMZF_CCCH		0.28371	alternative splicing defective, alternative splicing variant, avoids bacterial lawn, cell proliferation increased, chromosome condensation variant, clear, diplotene progression during oogenesis variant, embryonic arrest, embryonic lethal, excess intestinal cells, germ cell compartment expansion variant, germ cell partition morphology variant, gonad vesiculated, larval arrest, lethal, locomotion v…	N.A.	NA	NA	7.2831	embryo	OG0007382	uaf-2, Cbr-uaf-2	1:1	ENSG00000160201, ENSG00000161265, ENSG00000267120, ENSG00000275895	465.348	26.248
WBGene00006725	ubl-1	4	GF		0.300705	apoptosis fails to occur, apoptosis reduced, avoids bacterial lawn, complex phenotype early emb, dauer lifespan extended, diplotene absent during oogenesis, dumpy, early larval arrest, embryo osmotic integrity defective early emb, embryonic lethal, germ cell compartment expansion absent, germ cell compartment expansion variant, gonad small, gonad vesiculated, larval arrest, long, maternal sterile…	N.A.	NA	Intestine_middle_and_posterior, Intestine_anterior, Excretory_cell, Intestine_far_posterior, AMsh, M_cell	165.107	L4	OG0011924	ubl-1, Cbr-ubl-1	1:1	ENSG00000143947	105.604	28.294
WBGene00017733	ubxn-1	3	ZF_C2H2		0.432273	N.A.	N.A.	NA	germline	4.6247	embryo	OG0002404	ubxn-1, Cbr-ubxn-1	1:1	ENSG00000162191	629.676	137.512
WBGene00006807	unc-75	1	RRM		0.69229	N.A.	aldicarb resistant, alternative splicing defective, amplitude of sinusoidal movement variant, axon morphology variant, backward locomotion variant, backward point velocity variant, body posture amplitude decreased, body posture wavelength decreased, cadmium hypersensitive, coiler, coiling frequency increased, ectopic axon outgrowth, expulsion infrequent, forward locomotion decreased, forward poin…	NA	SMB, AVG, AVB, AVJ, AVK, ADE, PVR, DVA, RMD, DB, SIB, RIC, BAG, CEP, AVE, OLQ, RIA, FLP, RIV, ALM_BDU, SMD, AIZ, DA, AIB, SIA, ASE	4.2658	embryo	OG0012609	unc-75, Cbr-unc-75	1:1	ENSG00000048740, ENSG00000149187, ENSG00000101489, ENSG00000140488, ENSG00000159409, ENSG00000161082, ENSG00000273025	0	0
WBGene00006827	unc-98	3	ZF_C2H2		0.549995	body wall muscle morphology variant, body wall muscle sarcomere morphology variant, lethal, locomotion variant, organism morphology variant, protein degradation variant	amplitude of sinusoidal movement decreased, backing decreased, backward point velocity decreased, body posture amplitude decreased, body posture wavelength decreased, body wall muscle sarcomere morphology variant, body wall muscle thin filament variant, coiling frequency decreased, egg laying variant, forward locomotion decreased, forward point velocity decreased, frequency body bend reduced, hea…	Cxppaa, Cxpaa, Cxpppa, Cxpaaa, Cxpapp, Cxppa, Cxpap, Cxpxap, MSxpaaap/MSxpapap, MSxpappa/MSxppapp, MSxapppp, Cxpapa, Cxpppp, MSxapppa	BWM_middle, mu_sph, BWM_far_posterior, BWM_headrow1_in, BWM_headrow1_out, BWM_anterior, BWM_posterior, BWM_headrow2_out, BWM_headrow2_in, mu_int_mu_anal	1.5652	embryo	OG0010031	unc-98, Cbr-unc-98	1:1	ENSG00000197935, ENSG00000280661	0	0
WBGene00016407	unk-1	1	ZF_CCCH		0.825136	N.A.	N.A.	NA	NA	3.00149	L1	OG0003835	unk-1, Cbr-unk-1	1:1	ENSG00000059145, ENSG00000132478	0	NA
WBGene00006935	vars-1	4	GF		0.444348	cell differentiation variant, clear, embryonic lethal, hypoxia resistant, larval arrest, pattern of transgene expression variant, RAB-11 recycling endosome localization variant, RAB-11 recycling endosome morphology variant, receptor mediated endocytosis defective, reduced brood size, slow growth, sterile, transgene expression increased, transgene subcellular localization variant	N.A.	NA	NA	0.852003	YA	OG0011224	vars-1, Cbr-vars-1	1:1	ENSG00000137411	16.7782	46.844
WBGene00006888	vbh-1	2	HEL		0.289883	development phenotype, embryonic lethal, feminization of germline, germ cell development variant, lethal, miRNA expression variant, oocyte morphology variant, oocytes disorganized, oocytes stacked, passage through meiosis defective early emb, protruding vulva, sick, slow growth, tumorous germline	N.A.	NA	NA	5.51868	YA	OG0012645	vbh-1, Cbr-vbh-1	1:1	ENSG00000215301, ENSG00000067048, ENSG00000152670	84.3844	24.928
WBGene00007463	vgln-1	1	KH		0.364249	dumpy, egg laying variant, embryonic lethal, L1 arrest, larval arrest, locomotion variant, organism morphology variant, protruding vulva, reduced brood size, slow growth, sluggish, sterile	embryonic lethal, lethal, sterile	ABpxappap, Cxapp, Cxaa, ABarpappa/ABplaaapa, ABarpaapx, ABarpapapx/ABplaaaapx, ABarppxp, Cxap, ABarppxpa, ABpxapppp, ABarppxpp, ABpxappp, ABpxaappp, Cxaax, ABpxaapp, Cpapa, ABpxaappa, ABarpappp/ABplaaapp, ABpxappaa	T	21.7809	embryo	OG0011118	vgln-1, Cbr-vgln-1	1:1	ENSG00000115677	421.922	NA
WBGene00006934	vps-54	3	ZF_C2H2		0.328674	coelomocyte endocytosis defective, fat content reduced	aqueous adaptation defective, lethal, sterile	NA	pm6	0.950882	YA	OG0005435	vps-54, Cbr-vps-54	1:1	ENSG00000143952	37.9977	44.364
WBGene00007297	vsra-1	2	PIWI		0.89785	pathogen susceptibility increased, RNAi resistant, somatic transgene silencing variant, transgene expression increased	RNAi response variant	NA	germline	1.3424	embryo	OG0000917	vsra-1, CBG03703	1:1	NA	NA	NA
WBGene00012243	W04D2.4	3	ZF_C2H2		0.295512	embryonic lethal, fewer germ cells, larval arrest, no oocytes, nuclear appearance variant, sick, slow growth, sterile progeny	lethal, radiation induced germ cell apoptosis resistant, sterile	NA	NA	4.16033	embryo	OG0005532	W04D2.4, CBG23509	1:1	NA	185.054	177.504
WBGene00012351	W09C5.1	4	GF		0.223191	early larval arrest, maternal sterile, protruding vulva, slow growth, transgene expression reduced	N.A.	NA	M_cell	43.2811	embryo	OG0005848	W09C5.1, CBG19778	1:1	ENSG00000164346	196.404	168.504
WBGene00006945	wars-1	4	GF		0.511637	avoids bacterial lawn, embryonic lethal, hypoxia resistant, larval arrest, locomotion variant, no induction of antimicrobial peptide expression after infection, slow growth, sterile progeny, transgene expression increased	N.A.	NA	NA	2.10637	L1	OG0003788	wars-1, Cbr-wars-1	1:1	ENSG00000140105	7.89562	2.07
WBGene00006944	wrn-1	2	HEL		0.716244	aging variant, cell cycle timing defective early emb, cell cycle variant, cell degeneration, clear, dumpy, egg laying variant, exploded through vulva, fat content reduced, growth rate variant, head morphology variant, hydroxyurea response variant, larval arrest, organism gamma ray response variant, organism hypersensitive gamma irradiation, protruding vulva, shortened life span, small	ATP levels reduced, cell gamma ray hypersensitive, fat content increased, mitochondrial content increased, mitochondrial membrane potential increased, mitophagy reduced, organism hypersensitive ionizing radiation, pharyngeal pumping reduced, shortened life span	NA	germline	0.829506	YA	OG0007023	wrn-1, Cbr-wrn-1	1:1	ENSG00000197299, ENSG00000108469, ENSG00000165392, ENSG00000004700	40.4651	25.87
WBGene00006961	xnp-1	2	HEL		0.262496	accumulated germline cell corpses, apoptosis variant, everted vulva, gonad development variant, maternal sterile	N.A.	NA	NA	3.3475	embryo	OG0003184	xnp-1, Cbr-xnp-1	1:1	ENSG00000085224	113.5	40.566
WBGene00013441	xpb-1	2	HEL		0.391834	accumulated germline cell corpses, cell corpse number decreased, cell UV response variant, embryonic lethal, germ cell resistant ionizing radiation, transgene subcellular localization variant, UV induced apoptosis decreased	N.A.	NA	germline	1.1728	embryo	OG0007622	xpb-1, Cbr-xpb-1	1:1	ENSG00000163161	NA	NA
WBGene00021752	xpd-1	2	HEL		0.664721	accumulated germline cell corpses, breaks in alae, cell corpse number decreased, cell UV response variant, embryonic lethal, exploded through vulva, germ cell resistant ionizing radiation, larval arrest, lethal, protruding vulva, reduced brood size, sick, slow growth, sterile progeny, transgene expression variant, transgene subcellular localization variant, UV induced apoptosis decreased	N.A.	NA	NA	1.30159	embryo	OG0009547	xpd-1, Cbr-xpd-1	1:1	ENSG00000104884	NA	NA
WBGene00019004	xpg-1	4	NUCL		0.473144	embryonic lethal, population fitness phenotype	DNA repair variant, growth variant, organism UV hypersensitive, UV induced apoptosis decreased	NA	pm6, germline	0.99991	embryo	OG0013685	xpg-1, Cbr-xpg-1	1:1	ENSG00000134899, ENSG00000270181	97.7083	65.354
WBGene00002080	xpo-3	4	GF		0.347272	organism hypersensitive ionizing radiation	N.A.	NA	AMso, B_F_K_Kp_U_Y	1.61942	YA	OG0006702	xpo-3, Cbr-xpo-3	1:1	ENSG00000184575	97.2148	80.518
WBGene00006964	xrn-2	1	ZF_CCHC		0.335097	cytoplasmic processing body variant, embryonic lethal, enzyme activity variant, exploded through vulva, gene expression level high, gonad development variant, larval arrest, larval lethal, locomotion variant, male somatic gonad development variant, maternal sterile, miRNA expression variant, molt defect, mRNA levels increased, no induction of antimicrobial peptide expression after infection, no o…	gene expression level high, L1 L2 molt defect, L2 arrest, lethal, sterile	NA	NA	1.5018	embryo	OG0011320	xrn-2, Cbr-xrn-2	1:1	ENSG00000088930, ENSG00000114127	35.0368	4.424
WBGene00013678	Y105E8A.20	4	GF		0.218268	embryonic lethal, sick, sterile progeny	lethal, sterile	NA	NA	1.0923	embryo	OG0007690	Y105E8A.20, CBG29969	1:1	ENSG00000247626	33.0629	21.404
WBGene00022491	Y119D3B.14	4	GF		0.810704	N.A.	N.A.	NA	NA	0.6805	embryo	OG0009506	Y119D3B.14, CBG15144	1:1	ENSG00000168827, ENSG00000164347	2.46738	1.326
WBGene00021191	Y14H12B.1	3	ZF_C2H2		0.286348	N.A.	N.A.	NA	DA, AIZ, AVE	6.4857	embryo	OG0014713	Y14H12B.1, CBG31192	1:1	NA	395.274	157.77
WBGene00012465	Y17G7B.12	4	NUCL		0.417443	N.A.	N.A.	NA	M_cell, germline	1.0905	embryo	OG0013751	Y17G7B.12, CBG21020	1:1	ENSG00000148300, ENSG00000143319, ENSG00000181026, ENSG00000280706	27.1412	32.038
WBGene00021254	Y22D7AL.16	3	ZF_C2H2		0.922466	N.A.	N.A.	NA	ASI, ASG, ASJ, ADF, ASK, ASH, ADL	0.2809	embryo	OG0007142	Y22D7AL.16, CBG15693	1:1	NA	0	0
WBGene00021332	Y34D9A.7	1	ZF_CCHC		0.643429	asymmetric cell division variant, cell position defective, division axis defective, neuronal cell fate specification variant, pattern of transgene expression variant, relative cell cycle timing defective early emb	neuron degeneration variant	NA	NA	1.09806	embryo	OG0007315	Y34D9A.7, CBG22035	1:1	ENSG00000033030	1.9739	1.948
WBGene00021374	Y37E11B.1	3	ZF_C2H2		0.413376	dauer lifespan extended, male tail morphology variant, organism morphology variant	N.A.	NA	NA	0.5144	embryo	OG0013851	Y37E11B.1, CBG08313	1:1	ENSG00000103495	1.9739	13.914
WBGene00021377	Y37E11B.5	1	ZF_CCCH		0.403617	N.A.	N.A.	NA	NA	0.6616	embryo	OG0010915	Y37E11B.5, CBG08326	1:1	ENSG00000141994, ENSG00000267157	13.8173	19.14
WBGene00021350	Y37E3.8	4	GF		0.292604	embryonic lethal, pleiotropic defects severe early emb	N.A.	NA	AMsh, Intestine_middle, Intestine_far_posterior, Intestine_middle_and_posterior, Intestine_anterior, M_cell, Excretory_cell	267.031	L1	OG0003420	Y37E3.8, CBG22043	1:1	ENSG00000166441	296.579	137.442
WBGene00021387	Y37F4.6	3	ZF_C2H2		0.55079	N.A.	N.A.	NA	NA	0.3706	embryo	OG0009648	Y37F4.6, CBG08450	1:1	NA	3.94781	16.698
WBGene00012794	Y43E12A.2	1	ZF_CCHC		0.704111	N.A.	N.A.	NA	AIZ, Intestine_far_posterior, Excretory_cell, RIV, RIA, g1P, OLL, g1A, AMsh	2.40968	L1	OG0006605	Y43E12A.2, CBG05969	1:1	ENSG00000165424	0	2.908
WBGene00012964	Y48A6B.3	4	GF		0.309039	chemical hypersensitive, developmental delay postembryonic, organism hypersensitive ionizing radiation, pattern of transgene expression variant, receptor mediated endocytosis defective, slow growth	N.A.	NA	germline, M_cell	13.7357	embryo	OG0008488	Y48A6B.3, CBG18231	1:1	ENSG00000145912	1008.67	167.24
WBGene00012984	Y48B6A.13	4	GF		0.504084	clear, embryonic lethal, larval arrest, larval lethal, locomotion variant, maternal sterile, sick, sterile, transgene expression reduced	N.A.	NA	NA	1.00815	embryo	OG0003694	Y48B6A.13, CBG20661	1:1	ENSG00000167508	46.8802	45.654
WBGene00021816	Y53G8AR.9	1	ZF_CCCH		0.327405	exploded through vulva, level of protein expression variant, transgene expression reduced, transgene expression variant	N.A.	ABalaax	NA	4.5655	embryo	OG0009588	Y53G8AR.9, CBG15687	1:1	ENSG00000135482	0.986952	28.574
WBGene00013178	Y53H1A.2	3	ZF_C2H2		0.535878	N.A.	N.A.	NA	NA	3.57845	embryo	OG0005839	Y53H1A.2, CBG29912	1:1	NA	136.199	256.122
WBGene00013189	Y54E2A.4	2	HEL		0.529669	dauer lifespan extended	N.A.	NA	germline	0.784053	L3	OG0003014	Y54E2A.4, CBG04253	1:1	ENSG00000144028, ENSG00000112249	42.9324	6.498
WBGene00185067	Y54G11A.17	4	GF		0.256519	clear, organism development variant, pattern of transgene expression variant, receptor mediated endocytosis defective, slow growth	N.A.	NA	NA	20.1649	embryo	OG0005704	Y54G11A.17, CBG30110	1:1	NA	83.891	97.884
WBGene00013214	Y54G11A.3	2	HEL		0.889835	N.A.	N.A.	NA	germline	4.03255	embryo	OG0003692	Y54G11A.3, CBG20666	1:1	ENSG00000080007, ENSG00000184735	635.104	124.112
WBGene00021938	Y55F3BR.1	2	HEL		0.366978	locomotion variant, protein aggregation variant, slow growth, sterile progeny, transgene subcellular localization variant	N.A.	NA	germline	1.7881	embryo	OG0001660	Y55F3BR.1, CBG13978	1:1	ENSG00000079785	96.7213	38.34
WBGene00013240	Y56A3A.28	3	ZF_C2H2		0.379942	N.A.	N.A.	NA	NA	1.5896	embryo	OG0013549	Y56A3A.28, CBG13327	1:1	ENSG00000083812, ENSG00000083828, ENSG00000124613, ENSG00000135747, ENSG00000138738, ENSG00000144792, ENSG00000152433, ENSG00000156853, ENSG00000159885, ENSG00000166188, ENSG00000167182, ENSG00000167394, ENSG00000167967, ENSG00000169951, ENSG00000179943, ENSG00000180035, ENSG00000181444, ENSG00000185730, ENSG00000186446, ENSG00000196456, ENSG00000196793, ENSG00000197128, ENSG00000197483, ENSG0000…	5.42824	4.438
WBGene00013256	Y57A10A.13	4	NUCL		0.38138	N.A.	N.A.	NA	germline	3.8126	embryo	OG0009147	Y57A10A.13, CBG20916	1:1	ENSG00000187609	51.815	68.748
WBGene00013293	Y57G11A.5	1	RRM		0.974801	N.A.	N.A.	NA	g1P, g2	0.0808	embryo	OG0014269	Y57G11A.5, CBG14713	1:1	ENSG00000112081, ENSG00000115875	0	0
WBGene00013325	Y57G11C.36	1	KH		0.50469	N.A.	N.A.	ABpxapaaapa	IL2	0.695573	L3	OG0003126	Y57G11C.36, CBG21522	1:1	ENSG00000112232, ENSG00000121774, ENSG00000131773	65.1389	30.28
WBGene00195093	Y59E9AL.36	1	RRM		0.567054	lethal	N.A.	NA	germline	2.0289	embryo	OG0011022	Y59E9AL.36, CBG20102	1:1	NA	125.836	43.986
WBGene00012385	Y5F2A.4	3	ZF_C2H2		0.423404	N.A.	lethal, sterile	NA	NA	4.60595	embryo	OG0009814	Y5F2A.4, CBG06000	1:1	ENSG00000140548, ENSG00000166188, ENSG00000178175	94.254	131.48
WBGene00013465	Y67H2A.10	3	ZF_C2H2		0.479819	embryonic lethal	N.A.	NA	DB	5.113	embryo	OG0014318	Y67H2A.10, CBG01797	1:1	NA	55.2693	2971.57
WBGene00022101	Y69A2AR.32	1	KH		0.69093	dumpy, small	N.A.	NA	germline	0.663594	L3	OG0005678	Y69A2AR.32, CBG10565	1:1	ENSG00000112232, ENSG00000121774, ENSG00000131773	9.86952	11.078
WBGene00013580	Y79H2A.3	3	ZF_C2H2		0.332594	larval arrest, larval lethal, locomotion variant, paralyzed, pattern of transgene expression variant, receptor mediated endocytosis defective, slow growth	lethal, sterile	NA	germline	1.4277	embryo	OG0007898	Y79H2A.3, CBG18175	1:1	NA	60.6976	16.778
WBGene00022378	Y94H6A.5	2	HEL		0.295676	early larval arrest, slow growth	N.A.	NA	germline, M_cell	2.4135	embryo	OG0007734	Y94H6A.5, CBG13909	1:1	ENSG00000123064	22.2064	11.252
WBGene00013677	yars-1	4	GF		0.270492	embryonic lethal, general pace of development defective early emb, maternal sterile, pleiotropic defects severe early emb, reduced brood size	lethal, sterile	NA	NA	1.7329	embryo	OG0007689	yars-1, Cbr-yars-1	1:1	ENSG00000134684	36.5172	76.5
WBGene00006970	zag-1	3	ZF_C2H2		0.614956	dumpy, lethal, male tail morphology variant, organism morphology variant	breaks in alae, exploded through vulva	ABarppxapp, ABalappaap, ABprpapppa, MSpaapaa, ABpxppappa, MSpaaaaa, MSaaaaaa, ABprpappaa	AVG, SIA, SMB, ALM_BDU, hmc, AVK, DVC, hmc_homolog, I5, GLR, AVB, AIA, AVJ, RID, DVA, ALM_PLM, RIV, PVR, DB, RIH, AVH, CAN, ALA, AVL, SIB, DA, DD	4.3065	embryo	OG0006770	zag-1, Cbr-zag-1	1:1	ENSG00000142409, ENSG00000148516, ENSG00000169554, ENSG00000236609, ENSG00000165804	0	0
WBGene00013830	ZC15.1	1	ZF_CCHC		0.963543	transgene subcellular localization variant	N.A.	NA	NA	0.0731	embryo	OG0001023	ZC15.1, CBG26844	1:1	NA	0	0
WBGene00022538	ZC190.4	3	SAM		0.650237	N.A.	N.A.	Exx, ABplpappaa	T, M_cell	3.8407	embryo	OG0012892	ZC190.4, CBG01454	1:1	ENSG00000020577, ENSG00000179134	0	0
WBGene00022518	zfh-2	3	ZF_C2H2		0.643177	cytoplasmic processing body variant, exploded through vulva, fat content increased, gonad development variant, larval lethal, linker cell migration variant, locomotion variant, maternal sterile, pattern of transgene expression variant, protruding vulva, receptor mediated endocytosis defective, slow growth, sterile, sterile progeny, transgene subcellular localization variant, vulva morphology vari…	early larval lethal, lethal, sterile	ABpxppppaa	IL1, SMB, Rectal_gland, URB_and_URA, RIA, SMD, CEPsh, Excretory_gland, CAN, CEP, ASG, RMD, OLQ, Excretory_duct_and_pore, RIV, CEPso, AVA, BAG, SIB, AIB, SIA, ILsh_OLLsh_OLQsh, pm8, ADE, AWB, Pharyngeal_intestinal_valve, ADF, RIM, ADEsh, AVE, FLP	3.1941	embryo	OG0004580	zfh-2, Cbr-zfh-2	1:1	ENSG00000085276, ENSG00000091656, ENSG00000136367, ENSG00000140836	0	NA
WBGene00009448	zfp-2	3	ZF_C2H2		0.274416	embryonic lethal, exploded through vulva, growth rate variant, larval arrest, reduced brood size, sick, sterile, transgene induced cosuppression variant	N.A.	NA	NA	3.7874	embryo	OG0007333	zfp-2, Cbr-zfp-2	1:1	ENSG00000063587, ENSG00000167635, ENSG00000254004	151.004	183.208
WBGene00021047	zfp-3	1	ZF_CCCH		0.283445	multivulva, RNAi resistant, somatic transgene silencing variant, transgene expression increased	N.A.	NA	NA	2.2836	embryo	OG0001653	zfp-3, Cbr-zfp-3	1:1	NA	13.3239	36.114
WBGene00022388	zfr-1	3	ZF_C2H2		0.586281	axon fasciculation variant, axon guidance variant, axon midline crossing variant, cord commissures fail to reach target, transgene expression reduced, ventral cord patterning variant	N.A.	NA	NA	6.9961	embryo	OG0003410	zfr-1, CBG18550	1:1	ENSG00000056097, ENSG00000105278, ENSG00000129351, ENSG00000165209	NA	NA
WBGene00014220	ZK1098.3	4	NUCL		0.451537	N.A.	germline RNAi resistant, RNAi resistant, transposon mutator	NA	AVL, RIH, DA	0.6848	embryo	OG0010130	ZK1098.3, CBG10060	1:1	ENSG00000187609	7.89562	13.726
WBGene00013983	ZK512.2	2	HEL		0.355155	developmental delay postembryonic, gonad development variant, larval arrest, maternal sterile, pattern of transgene expression variant, reduced brood size, slow growth	N.A.	NA	germline, RIA, M_cell	1.9255	embryo	OG0010166	ZK512.2, CBG06798	1:1	ENSG00000111364	47.3737	48.112
WBGene00022762	ZK546.5	3	ZF_C2H2		0.374998	dauer lifespan extended	lethal, sterile	NA	germline	1.94861	embryo	OG0002911	ZK546.5, CBG02280	1:1	NA	66.1258	120.108
WBGene00022771	ZK616.1	1	RRM		0.90454	N.A.	N.A.	NA	URX, MC, IL2	0.231223	L1	OG0004144	ZK616.1, CBG19947	1:1	NA	0	0
WBGene00014011	ZK632.2	1	DSRBD		0.407004	exploded through vulva, locomotion variant, pattern of transgene expression variant, protein aggregation variant, protruding vulva, receptor mediated endocytosis defective, sterile, sterile progeny, transgene subcellular localization variant	lethal, sterile	28_cell_or_earlier	germline	2.19098	embryo	OG0008507	ZK632.2, CBG09993	1:1	ENSG00000163798	229.466	82.55
WBGene00022792	ZK686.2	2	HEL		0.341481	early larval lethal, extended life span, gonad development variant, larval arrest, pattern of transgene expression variant, receptor mediated endocytosis defective, reduced brood size, slow growth, transgene subcellular localization variant	larval arrest, lethal, sterile	NA	M_cell	2.75145	embryo	OG0004030	ZK686.2, CBG00032	1:1	ENSG00000185163	91.2931	101.036
WBGene00022795	ZK686.5	3	ZF_C2H2		0.917877	N.A.	N.A.	NA	NA	0.250765	L4	OG0010096	ZK686.5, CBG30271	1:1	NA	0.493476	1.344
WBGene00014078	ZK792.5	1	PUF		0.289836	embryonic lethal, reduced brood size, sterile progeny	N.A.	NA	NA	1.0741	embryo	OG0010709	ZK792.5, CBG26313	1:1	ENSG00000196943	170.743	132.67
WBGene00014112	ZK856.11	4	GF		0.285399	embryonic lethal, larval arrest, maternal sterile, patchy coloration, pattern of transgene expression variant, receptor mediated endocytosis defective, reduced brood size, sick, slow growth, sterile, sterile progeny	N.A.	NA	germline	2.75983	embryo	OG0008736	ZK856.11, CBG09545	1:1	ENSG00000175376	172.223	91.22
WBGene00022830	ZK973.1	4	GF		0.705092	neuronal cell fate specification variant, pattern of transgene expression variant	N.A.	NA	germline	4.91051	embryo	OG0001964	ZK973.1, CBG23927	1:1	ENSG00000068784	175.678	221.778
WBGene00007105	znf-207	3	ZF_C2H2		0.236597	transgene expression reduced	N.A.	NA	NA	8.02295	embryo	OG0009021	znf-207, Cbr-znf-207	1:1	ENSG00000010244	NA	NA
WBGene00021689	znf-236	3	ZF_C2H2		0.423321	N.A.	lethal, sterile	NA	NA	0.8747	embryo	OG0008442	znf-236, CBG08513	1:1	ENSG00000130856, ENSG00000062370, ENSG00000102870, ENSG00000105732, ENSG00000142528, ENSG00000160321, ENSG00000167232, ENSG00000170949, ENSG00000170954, ENSG00000180257, ENSG00000180626, ENSG00000182903, ENSG00000182986, ENSG00000189190, ENSG00000196247, ENSG00000196267, ENSG00000196268, ENSG00000196350, ENSG00000196417, ENSG00000196670, ENSG00000197385, ENSG00000197483, ENSG00000197608, ENSG0000…	NA	NA
WBGene00016888	znf-598	3	ZF_C2H2		0.326152	N.A.	N.A.	NA	germline	2.0693	embryo	OG0005330	znf-598, Cbr-znf-598	1:1	ENSG00000167962	NA	NA
WBGene00015809	znf-622	3	ZF_C2H2		0.248304	early larval lethal, embryonic lethal, no induction of antimicrobial peptide expression after infection, RNAi resistant, slow growth, somatic transgene silencing variant, sterile progeny, transgene expression increased, variable cell division timing	lethal, sterile	NA	NA	4.7863	embryo	OG0009614	znf-622, CBG19691	1:1	ENSG00000173545	NA	NA
WBGene00007223	znf-706	3	ZF_C2H2		0.310978	slow growth	lethal, sterile	NA	NA	65.7855	embryo	OG0010298	znf-706, CBG21767	1:1	ENSG00000120963	NA	NA
WBGene00021931	znf-782	3	ZF_C2H2		0.968918	N.A.	N.A.	NA	NA	0.482794	L2	OG0010971	znf-782, CBG22539	1:1	ENSG00000172006, ENSG00000187607, ENSG00000196152, ENSG00000249459, ENSG00000169131, ENSG00000177932, ENSG00000178187, ENSG00000178338, ENSG00000184939, ENSG00000196263, ENSG00000234284, ENSG00000181444, ENSG00000197935, ENSG00000063587, ENSG00000254004, ENSG00000164256, ENSG00000166188, ENSG00000083812, ENSG00000249471, ENSG00000075407, ENSG00000081386, ENSG00000136866, ENSG00000145908, ENSG0000…	NA	NA
WBGene00018833	ztf-1	3	ZF_C2H2		0.872597	embryonic lethal	N.A.	NA	AIY, germline	1.74205	embryo	OG0008039	ztf-1, Cbr-ztf-1	1:1	NA	160.38	106.53
WBGene00009939	ztf-11	1	ZF_CCHC		0.553148	division axis defective, embryonic lethal, locomotion variant	lethal, sterile	ABpxppa, ABalpppapp/ABpraaaapp, ABpxppaa, ABalpppppp/ABpraaappp, ABpxaapapp, ABpxpapa, ABpxpa, ABpxappp, MSpaaapa, ABpxaapap, ABalppppp/ABpraaapp, ABpxapppa, ABalapxp	PVP, ALM_BDU, ALA, AVL, PVR	7.4507	embryo	OG0006343	ztf-11, Cbr-ztf-11	1:1	ENSG00000147488, ENSG00000186487, ENSG00000196132, ENSG00000276876	3.94781	10.648
WBGene00011066	ztf-15	3	ZF_C2H2		0.904674	N.A.	N.A.	NA	germline	1.9248	embryo	OG0007122	ztf-15, Cbr-ztf-15	1:1	NA	120.408	158.756
WBGene00019960	ztf-16	3	ZF_C2H2		0.640418	N.A.	N.A.	MSpaaaap, ABalpaapap/ABaraaapap, ABpxpa, ABplpappa, MSaaapaa, ABplpapp, ABalaax, MSxaapap, ABpxpapa, ABalpapppp/ABarapappp	mc3, AMso, hyp3, mc1, hyp7_AB_lineage, B_F_K_Kp_U_Y, pm7, Tail_hypodermis, hyp4_hyp5_hyp6, AMsh, ASK, P_cells, hyp1V	3.2758	embryo	OG0002455	ztf-16, Cbr-ztf-16	1:1	ENSG00000030419, ENSG00000185811	0.493476	1.87
WBGene00020763	ztf-18	3	ZF_C2H2		0.391305	embryonic lethal	N.A.	NA	hmc	1.67212	embryo	OG0006023	ztf-18, Cbr-ztf-18	1:1	NA	63.165	38.512
WBGene00008762	ztf-2	3	ZF_C2H2		0.984075	pharynx unattached, transgene expression increased	N.A.	NA	NA	0.923758	L3	OG0007278	ztf-2, Cbr-ztf-2	1:1	ENSG00000197343	0	3.734
WBGene00012988	ztf-22	3	ZF_C2H2		0.494709	transgene expression increased	N.A.	NA	Excretory_gland	1.9029	embryo	OG0005315	ztf-22, Cbr-ztf-22	1:1	NA	15.2978	24.662
WBGene00021846	ztf-23	3	ZF_C2H2		0.404827	long, transgene expression increased	lethal, sterile	NA	germline	1.60934	embryo	OG0005325	ztf-23, Cbr-ztf-23	1:1	ENSG00000075407, ENSG00000081386, ENSG00000136866, ENSG00000145908, ENSG00000146587, ENSG00000147117, ENSG00000147118, ENSG00000161298, ENSG00000164631, ENSG00000166704, ENSG00000167384, ENSG00000175395, ENSG00000176293, ENSG00000181894, ENSG00000184517, ENSG00000188227, ENSG00000189042, ENSG00000189180, ENSG00000196458, ENSG00000196597, ENSG00000196693, ENSG00000197619, ENSG00000198105, ENSG0000…	41.9455	103.006
WBGene00010137	ztf-26	3	ZF_C2H2		0.851482	N.A.	N.A.	NA	AVL, DB, ADL	0.33803	YA	OG0002011	ztf-26, Cbr-ztf-26	1:1	NA	0	9.104
WBGene00011661	ztf-27	3	ZF_C2H2		0.556044	embryonic lethal, fat content reduced	N.A.	NA	CEPsh, Pharyngeal_intestinal_valve, Posterior_arcade_cell, CAN, ILsh_OLLsh_OLQsh, pm1_pm2, Anterior_arcade_cell, pm6, pm3_pm4_pm5	2.0524	embryo	OG0006985	ztf-27, Cbr-ztf-27	1:1	NA	30.1021	13.408
WBGene00013438	ztf-29	3	ZF_C2H2		0.623801	N.A.	N.A.	NA	CAN	3.8351	embryo	OG0007623	ztf-29, Cbr-ztf-29	1:1	NA	30.5955	5.58
WBGene00016905	ztf-3	3	ZF_C2H2		0.24253	blistered, embryonic lethal, sick, small	N.A.	NA	NA	1.51382	embryo	OG0004617	ztf-3, Cbr-ztf-3	1:1	NA	24.1803	90.962
WBGene00020635	ztf-31	3	ZF_C2H2		0.962275	transgene expression reduced	rays fused, rays missing	NA	NA	0.37825	L4	OG0011816	ztf-31, CBG24152	1:1	NA	NA	NA
WBGene00020399	ztf-4	1	RRMZF_C2H2		0.301232	cell proliferation increased, excess intestinal cells	lethal, sterile	NA	RIB	6.1328	embryo	OG0003989	ztf-4, Cbr-ztf-4	1:1	NA	164.821	118.148
WBGene00012317	ztf-6	3	ZF_C2H2		0.259489	fat content increased	deirid sensillum morphology variant, dopaminergic fate atypical	NA	RID	13.7594	embryo	OG0005838	ztf-6, Cbr-ztf-6	1:1	ENSG00000119574, ENSG00000169155, ENSG00000171448, ENSG00000177125, ENSG00000178951, ENSG00000181722, ENSG00000184828, ENSG00000185278, ENSG00000186130, ENSG00000204366, ENSG00000206280, ENSG00000206366, ENSG00000213588	0.986952	47.04
WBGene00009772	ztf-7	3	ZF_C2H2		0.287276	N.A.	N.A.	NA	M_cell, g1A	17.9086	L1	OG0012090	ztf-7, Cbr-ztf-7	1:1	ENSG00000198839	345.927	281.17
WBGene00022598	ztf-8	3	ZF_C2H2		0.340447	body wall muscle myosin organization defective, locomotion variant, organism development variant, protein aggregation variant, sick, sterile progeny, transgene subcellular localization variant	reduced brood size	NA	germline	2.0105	embryo	OG0002171	ztf-8, Cbr-ztf-8	1:1	NA	263.023	134.594
WBGene00013966	ztf-9	3	ZF_C2H2		0.521853	N.A.	N.A.	NA	NA	1.17372	embryo	OG0002967	ztf-9, Cbr-ztf-9	1:1	NA	37.0107	58.586
WBGene00017181	F02E11.3	3	SAM	yes	0.930704	N.A.	N.A.	NA	Z1_Z4, pm8	0.2276	embryo	OG0001015	F02E11.3, CBG04331, CBG25526	1:2	NA	2.46738	3.714
WBGene00015352	C02F5.12	3	ZF_C2H2		0.261244	cell membrane organization biogenesis variant, embryonic lethal, germ cell compartment expansion variant, germ cell compartment morphology variant, gonad vesiculated, oocyte septum formation variant, passage through meiosis defective early emb, rachis morphology variant, rachis narrow, sterile	N.A.	NA	AWA, SIA, mc1, ALA	0.7694	embryo	OG0004347	C02F5.12, CBG02957, CBG24779	1:2	NA	43.9194	33.714
WBGene00007275	C03D6.1	2	PIWI		0.889741	dumpy, embryonic lethal, growth variant, larval arrest, maternal sterile, pattern of transgene expression variant, protruding vulva, receptor mediated endocytosis defective, slow growth, sterile progeny	lethal, sterile	NA	NA	0.222193	L1	OG0001943	C03D6.1, CBG03760, CBG03701	1:2	NA	0.493476	1.196
WBGene00015424	C04E6.8	2	NTF2		0.983253	N.A.	N.A.	NA	ADF	0.213798	L2	OG0003761	C04E6.8, CBG13806, CBG09301	1:2	NA	0	0
WBGene00015462	C05C8.5	4	NUCL		0.50446	N.A.	N.A.	NA	germline	1.11602	embryo	OG0002292	C05C8.5, CBG27169, CBG19115	1:2	ENSG00000005189	101.163	126.816
WBGene00008007	C38D4.7	3	ZF_C2H2		0.941929	N.A.	N.A.	ABplpapppp, MSxpaap	NA	0.254774	L3	OG0011359	C38D4.7, CBG17979, CBG25604	1:2	NA	0	0
WBGene00000466	cel-1	4	GF		0.199309	age associated fluorescence increased, asymmetric cell division variant, cell cycle timing defective early emb, cell position defective, division axis defective, dumpy, embryonic arrest, embryonic lethal, exploded through vulva, fat content reduced, L2 arrest, large cytoplasmic granules early emb, larval arrest, locomotion variant, maternal sterile, molt defect, neuronal cell fate specification v…	N.A.	NA	NA	1.99335	embryo	OG0003548	cel-1, CBG03761, Cbr-cel-1	1:2	ENSG00000111880	69.0867	149.512
WBGene00007053	chd-7	2	HEL		0.226259	cell position defective, division axis defective, relative cell cycle timing defective early emb, transgene expression reduced	lethal, sterile	NA	ASI	8.0119	embryo	OG0010769	chd-7, Cbr-chd-7, CBG15613	1:2	ENSG00000100888, ENSG00000124177, ENSG00000171316, ENSG00000177200	102.643	NA
WBGene00019629	cid-1	3	ZF_C2H2ZF_CCHC		0.54549	egg size defective early emb, organism development variant, sterile progeny, transgene induced cosuppression variant	fewer germ cells, germline proliferation variant, gonad development variant, L2 arrest, protruding vulva, sterile	NA	germline	3.1098	embryo	OG0003141	cid-1, CBG24049, Cbr-cid-1	1:2	ENSG00000083223, ENSG00000134744	70.5671	95.07
WBGene00000939	dcr-1	1	DSRBDHELPAZNUCL		0.355946	acquired thermotolerance variant, alae absent, alae morphology variant, alae variant, apoptosis variant, breaks in alae, development phenotype, developmental timing variant, DNA metabolism variant, egg laying defective, egg laying variant, excess intestinal cells, excess seam cells, exploded through vulva, gene expression variant, germline transgene silencing variant, high incidence male progeny,…	acquired thermotolerance variant, dendritic termini number reduced, endomitotic oocytes, excess seam cells, exploded through vulva, germ cell development variant, high incidence male progeny, male sperm fertilization defect, miRNA expression variant, mRNA levels increased, oocyte morphology variant, organism oxidative stress response variant, reduced brood size, retarded seam cell fusion, RNAi en…	NA	germline	1.5088	embryo	OG0005250	dcr-1, Cbr-dcr-1, CBG22975	1:2	ENSG00000100697	101.163	35.392
WBGene00019162	eif-1.A	4	GF		0.244721	avoids bacterial lawn, cytoplasmic processing body variant, embryonic lethal, extended life span, general pace of development defective early emb, gonad development variant, growth variant, locomotion variant, maternal sterile, mRNA levels increased, mRNA levels reduced, mRNA surveillance defective, nonsense mRNA accumulation, organism oxidative stress resistant, pattern of transgene expression v…	N.A.	NA	NA	20.4289	embryo	OG0003801	eif-1.A, Cbr-eif-1.A, CBG01389	1:2	ENSG00000173674, ENSG00000198692	1569.25	244.802
WBGene00001230	eif-3.G	1	RRMZF_CCHC		0.218805	dumpy, embryonic lethal, larval arrest, lysosome-related organelle morphology variant, organism morphology variant, pleiotropic defects severe early emb, RAB-11 recycling endosome localization variant, RAB-11 recycling endosome morphology variant, slow growth, sterile progeny, transgene expression increased, transgene subcellular localization variant	N.A.	NA	NA	5.8701	embryo	OG0002539	eif-3.G, Cbr-eif-3.G.1, Cbr-eif-3.G.2	1:2	ENSG00000130811	88.8257	81.892
WBGene00010510	ent-3	4	GF		0.991758	N.A.	N.A.	NA	NA	0.3384	L4	OG0000852	ent-3, CBG08759, Cbr-ent-3	1:2	ENSG00000198246, ENSG00000112759, ENSG00000174669	0	0.026
WBGene00020269	erfa-1	4	GF		0.311421	chromosome condensation variant, diplotene absent during oogenesis, embryo osmotic integrity defective early emb, embryonic lethal, germ cell compartment expansion absent, germ cell compartment expansion variant, germ cell compartment small, gonad migration variant, gonad morphology variant, gonad small, gonad vesiculated, larval arrest, locomotion variant, maternal sterile, no oocytes, nuclei sm…	N.A.	NA	NA	5.51372	YA	OG0003164	erfa-1, Cbr-erfa-1, CBG27141	1:2	ENSG00000120705	NA	NA
WBGene00016566	eri-7	2	HEL		0.567726	maternal sterile, transgene expression reduced	RNAi enhanced	NA	NA	1.97727	embryo	OG0000345	eri-7, Cbr-eri-7, CBG16740	1:2	ENSG00000132740	47.8672	82.542
WBGene00018890	F55F8.2	2	HEL		0.352835	blistered, early larval arrest, fewer germ cells, foraging behavior variant, larval arrest, no oocytes, pattern of transgene expression variant, protruding vulva, receptor mediated endocytosis defective, reduced brood size, sick, slow growth, sterile progeny, transgene expression reduced	N.A.	NA	M_cell, germline	1.47963	embryo	OG0006004	F55F8.2, CBG14924, CBG30964	1:2	ENSG00000089737, ENSG00000273761	123.863	118.034
WBGene00001481	fog-1	1	RRM		0.908007	embryo small, embryonic lethal, feminization of germline, feminization of XX and XO animals, germline proliferation variant, no oocytes, sperm absent, sterile F1, tumorous germline, vulval cell induction variant	apoptosis variant, feminization of germline, feminization of XX and XO animals, hermaphrodite self sterile, lethal, meiotic progression prophase variant, sterile, unfertilized oocytes laid	NA	germline	0.6652	embryo	OG0002161	fog-1, CBG22257, Cbr-fog-1	1:2	ENSG00000107864, ENSG00000113742, ENSG00000137449	77.4758	91.91
WBGene00001865	him-6	2	HEL		0.628158	N.A.	autosomal nondisjunction meiosis, embryonic lethal, germline mortal, high incidence male progeny, male fertility reduced, male sterile, nullo X gamete, reduced brood size, XXX progeny	NA	NA	0.654481	YA	OG0002641	him-6, CBG21674, Cbr-him-6	1:2	ENSG00000197299, ENSG00000108469, ENSG00000165392, ENSG00000004700	77.9692	23.97
WBGene00002060	ife-2	4	GF		0.237262	embryonic lethal, extended life span, fat content reduced, high incidence male progeny, mitochondrial membrane potential reduced, organism heat response variant, organism oxidative stress resistant, reduced brood size, shortened life span, transgene expression increased	extended life span, organism heat response variant, transgene expression increased, translation variant	NA	NA	6.8782	embryo	OG0005795	ife-2, Cbr-ife-2.1, Cbr-ife-2.2	1:2	ENSG00000151247, ENSG00000175766	68.0997	69.53
WBGene00013122	impt-1	4	GF		0.395055	extended life span, organism oxidative stress resistant, thermotolerance increased	developmental delay, extended life span, fat content reduced, fertility reduced, organism oxidative stress resistant, reduced brood size, thermotolerance increased	NA	NA	1.4299	embryo	OG0003873	impt-1, Cbr-impt-1, CBG24397	1:2	ENSG00000154059	NA	NA
WBGene00015461	krr-1	1	KH		0.296952	dumpy, egg laying variant, larval arrest, slow growth	N.A.	NA	germline, M_cell	5.0983	embryo	OG0010757	krr-1, CBG19110, Cbr-krr-1	1:2	ENSG00000111615	184.56	NA
WBGene00002278	lep-2	1	ZF_CCCH		0.440616	N.A.	male tail development variant, male tail morphology variant	NA	NA	2.2479	embryo	OG0002138	lep-2, Cbr-lep-2, CBG14442	1:2	ENSG00000075975, ENSG00000133606, ENSG00000179455	9.37605	NA
WBGene00003021	lin-36	3	ZF_C2H2		0.26454	extra gonad arms, larval arrest, multivulva, nuclear number variant, pharyngeal morphology variant, pharynx unattached, vulva morphology variant	ectopic expression transgene, transgene silencing variant	NA	NA	3.6997	embryo	OG0014444	lin-36, Cbr-lin-36, CBG23773	1:2	NA	270.425	35.608
WBGene00003087	lsy-2	3	ZF_C2H2		0.231331	cell fate specification variant, embryonic lethal, larval arrest, lethal, locomotion variant, lysosome-related organelle morphology variant, protruding vulva, RAB-11 recycling endosome morphology variant, reduced brood size, slow growth, sterile, sterile progeny, thin, transgene expression reduced, transgene subcellular localization variant	cell fate transformation, ectopic expression transgene, lethal, loss of asymmetry ASE, RNAi enhanced, sterile, transgene silencing variant	NA	NA	2.9827	embryo	OG0002456	lsy-2, Cbr-lsy-2, CBG31312	1:2	ENSG00000204644	61.1911	167.062
WBGene00012361	mrpl-12	4	GF		0.329172	early larval lethal, extended life span, larval arrest, mitochondria morphology variant, paraquat resistant, slow growth	N.A.	NA	BWM_headrow1_in, Intestine_middle, Intestine_middle_and_posterior, BWM_headrow1_out	4.1741	embryo	OG0005122	mrpl-12, Cbr-mrpl-12, CBG18325	1:2	ENSG00000262814	125.343	NA
WBGene00020417	nuo-2	1	KH		0.228149	chemical resistant, embryonic lethal, embryonic terminal arrest variable emb, extended life span, foraging behavior variant, general pace of development defective early emb, glutathione levels variant, growth variant, larval arrest, lysosome-related organelle morphology variant, no induction of antimicrobial peptide expression after infection, pattern of transgene expression variant, protein meta…	early larval arrest, lethal, mid larval arrest, mid larval lethal, sterile	NA	NA	6.6543	embryo	OG0003116	nuo-2, Cbr-nuo-2, CBG29118	1:2	ENSG00000213619	151.497	149.146
WBGene00004078	pos-1	1	ZF_CCCH		0.877193	body morphology variant, division axis defective, ectopic expression transgene, embryonic arrest, embryonic lethal, excess hypodermal cells, extended life span, gut granule development variant, intestinal development variant, mRNA poly-A tail length increased, organism development variant, population fitness phenotype, RNA processing variant, sterile, transgene expression reduced, transgene expre…	ectopic expression transgene, no gut granules, no Intestine	28_cell_or_earlier	germline	91.6778	embryo	OG0001689	pos-1, Cbr-pos-1, CBG23753	1:2	NA	6163.02	1106
WBGene00020091	rnp-8	1	RRM		0.842364	masculinization of germline, transgene induced cosuppression variant	antibody staining reduced, masculinization of germline, protein protein interaction variant, sterile	NA	germline	3.1254	embryo	OG0002778	rnp-8, CBG05098, Cbr-rnp-8	1:2	NA	176.171	63.514
WBGene00009124	rtel-1	2	HEL		0.72138	N.A.	N.A.	NA	germline	0.919239	embryo	OG0001710	rtel-1, CBG24757, Cbr-rtel-1	1:2	ENSG00000136492, ENSG00000026036, ENSG00000258366	87.3453	46.24
WBGene00004751	sea-2	3	ZF_C2H2		0.377236	breaks in alae, embryonic lethal, excess seam cells, retarded heterochronic variations, seam cell fusion variant	retarded seam cell fusion	MSxaa	PVQ_and_possibly_PVC, RIS, AVG, AUA, PVT, DVA, DVC	2.5522	embryo	OG0002832	sea-2, CBG30123, Cbr-sea-2	1:2	NA	22.2064	3.51
WBGene00006461	tag-96	4	GF		0.618282	N.A.	N.A.	NA	Coelomocytes, Intestine_far_posterior, g1A, Intestine_anterior, pm6, Rectal_gland, Pharyngeal_intestinal_valve, pm1_pm2, Intestine_middle_and_posterior, Intestine_middle, g1P	0.802	embryo	OG0004024	tag-96, CBG22217, CBG25027	1:2	ENSG00000108479, ENSG00000156958	9.86952	7.564
WBGene00013244	Y56A3A.33	4	NUCL		0.742709	spontaneous mutation rate increased	N.A.	NA	NA	1.0076	embryo	OG0000608	Y56A3A.33, CBG13331, CBG27487	1:2	ENSG00000079313, ENSG00000205176	1.9739	0.964
WBGene00016383	zgpa-1	1	ZF_CCCH		0.386559	fat content reduced	N.A.	NA	germline	0.5052	embryo	OG0002631	zgpa-1, CBG13754, Cbr-zgpa-1	1:2	ENSG00000197114, ENSG00000273154	50.8281	NA
WBGene00013236	znf-593	3	ZF_C2H2		0.23518	complex phenotype early emb, embryonic lethal, larval arrest, organism hypersensitive ionizing radiation, pattern of transgene expression variant, receptor mediated endocytosis defective, slow growth, sterile progeny	lethal, sterile	NA	NA	30.3969	embryo	OG0006020	znf-593, CBG13314, CBG13319	1:2	ENSG00000142684	NA	NA
WBGene00012702	ztf-20	3	ZF_C2H2		0.906877	transgene expression reduced	N.A.	NA	NA	0.3562	embryo	OG0014542	ztf-20, Cbr-ztf-20, CBG30919	1:2	NA	0	0
WBGene00015523	ztf-30	3	ZF_C2H2		0.834761	N.A.	N.A.	NA	ADEsh, hyp1V, AFD, ILso	2.2413	embryo	OG0010226	ztf-30, Cbr-ztf-30.2, Cbr-ztf-30.1	1:2	NA	0	0
WBGene00000079	adr-1	1	DSRBD		0.28855	germ cell compartment expansion variant, germ cell compartment morphology variant, germ cell compartment size variant, germline nuclear positioning variant, larval arrest, molt defect, oogenesis variant, rachis morphology variant, reduced brood size	bag of worms, egg laying variant, protruding vulva, shortened life span, vulva development variant	NA	NA	6.3159	embryo	OG0003400	adr-1, D2005.1, Cbr-adr-1	2:1	ENSG00000140955, ENSG00000164113	36.5172	1.972
WBGene00011910	alg-3	2	PAZPIWI		0.979967	N.A.	N.A.	NA	NA	0.88888	L4	OG0006921	alg-4, alg-3, CBG09950	2:1	NA	NA	NA
WBGene00006449	alg-4	2	PAZPIWINUCL		0.986225	fat content reduced	N.A.	NA	NA	1.11679	L4	OG0006921	alg-4, alg-3, CBG09950	2:1	NA	NA	NA
WBGene00000482	chd-3	2	HEL		0.257109	N.A.	N.A.	NA	NA	5.6373	embryo	OG0001484	let-418, chd-3, Cbr-let-418	2:1	ENSG00000111642, ENSG00000116254, ENSG00000170004	27.1412	9.26
WBGene00000803	csb-1	2	HEL		0.565447	embryonic lethal, UV induced apoptosis increased	organism UV hypersensitive, pharyngeal pumping reduced	NA	NA	0.8005	embryo	OG0003262	F53H4.6, csb-1, Cbr-csb-1	2:1	ENSG00000182150, ENSG00000186871, ENSG00000225830	42.9324	28.684
WBGene00001049	dog-1	2	HEL		0.551193	cell development variant, spontaneous mutation rate increased	DNA metabolism variant, G tract instability, hypersensitivity to mutagen	NA	germline	1.2577	embryo	OG0003117	Y54G2A.50, dog-1, Cbr-dog-1	2:1	ENSG00000136492, ENSG00000026036	40.9585	38.412
WBGene00001223	ehn-3	3	ZF_C2H2		0.888053	transgene expression increased	N.A.	NA	Z1_Z4	0.3984	embryo	OG0003583	sdz-12, ehn-3, Cbr-ehn-3	2:1	ENSG00000196152, ENSG00000177932, ENSG00000184939, ENSG00000196263, ENSG00000234284, ENSG00000167635, ENSG00000081386, ENSG00000145908, ENSG00000146587, ENSG00000147118, ENSG00000161298, ENSG00000164631, ENSG00000166704, ENSG00000167384, ENSG00000176293, ENSG00000189042, ENSG00000189180, ENSG00000196458, ENSG00000196597, ENSG00000196693, ENSG00000197619, ENSG00000198131, ENSG00000198185, ENSG0000…	0	0
WBGene00017344	F10E7.2	3	ZF_C2H2		0.592718	embryonic lethal	N.A.	NA	germline	3.57907	YA	OG0011218	F10E7.2, fust-1, Cbr-fust-1	2:1	ENSG00000089280, ENSG00000182944	41.452	36.608
WBGene00010011	F53H4.6	2	HEL		0.93452	miRNA expression variant	N.A.	NA	NA	0.1629	embryo	OG0003262	F53H4.6, csb-1, Cbr-csb-1	2:1	ENSG00000182150, ENSG00000186871, ENSG00000225830	0	0
WBGene00018997	F57B9.3	2	HEL		0.916732	avoids bacterial lawn, embryonic lethal, extended life span, fat content reduced, larval arrest, life span phenotype, locomotion variant, lysosome-related organelle morphology variant, maternal sterile, pleiotropic defects severe early emb, protein aggregation variant, protein subcellular localization variant, RAB-11 recycling endosome morphology variant, sick, slow growth, transgene expression i…	N.A.	NA	NA	0.0935081	L2	OG0006240	inf-1, F57B9.3, Cbr-inf-1	2:1	ENSG00000156976, ENSG00000161960	1.9739	0
WBGene00013226	faah-5	1	RRM		0.998472	N.A.	N.A.	NA	NA	0.037152	YA	OG0001820	faah-5, faah-4, Cbr-faah-4	2:1	NA	0	0
WBGene00001433	fkb-8	3	ZF_C2H2		0.66005	division axis defective	N.A.	NA	SMB, AVB, AWA, ASH, SIB, AVA, SIA, mu_int_mu_anal	1.5602	embryo	OG0005827	fkb-8, fkb-2, Cbr-fkb-2	2:1	ENSG00000004478, ENSG00000077800, ENSG00000088832, ENSG00000096060, ENSG00000100442, ENSG00000105701, ENSG00000119782, ENSG00000198225	5.42824	0
WBGene00016489	fubl-3	1	KH		0.233507	N.A.	N.A.	NA	NA	2.6315	embryo	OG0001606	fubl-4, fubl-3, Cbr-fubl-3	2:1	ENSG00000088247, ENSG00000107164, ENSG00000162613	56.2563	NA
WBGene00019692	fubl-4	1	KH		0.791601	cell cycle timing defective early emb, cell position defective, pattern of transgene expression variant, receptor mediated endocytosis defective	N.A.	NA	germline	1.11987	embryo	OG0001606	fubl-4, fubl-3, Cbr-fubl-3	2:1	ENSG00000088247, ENSG00000107164, ENSG00000162613	37.9977	NA
WBGene00016173	fust-1	1	RRM		0.189349	sterile	alae absent, breaks in alae, cell differentiation variant, lethal, sterile	NA	NA	5.7369	embryo	OG0011218	F10E7.2, fust-1, Cbr-fust-1	2:1	ENSG00000089280, ENSG00000182944, ENSG00000270647, ENSG00000276833	169.262	31.296
WBGene00019219	H20J04.4	2	HEL		0.492024	exploded through vulva, protruding vulva, reduced brood size, slow growth, sterile progeny	N.A.	NA	NA	0.8495	embryo	OG0004889	Y52E8A.1, H20J04.4, CBG03667	2:1	ENSG00000105671	10.8565	30.472
WBGene00007624	hrde-1	2	PAZPIWI		0.917153	larval arrest	neuron degeneration enhanced	NA	germline	10.3767	embryo	OG0001061	hrde-1, wago-10, Cbr-hrde-1	2:1	NA	441.661	NA
WBGene00002059	ife-1	4	GF		0.391069	embryonic lethal, male sterile, male tail morphology variant, organism oxidative stress resistant, reduced brood size, spermatogenesis variant, sterile	lethal, male sterile, sterile	Cx, 28_cell_or_earlier	ASH, germline, ADL, OLQ, AWA, ASI	11.188	embryo	OG0004060	ife-5, ife-1, Cbr-ife-1	2:1	ENSG00000151247, ENSG00000175766	331.123	112.89
WBGene00002063	ife-5	4	GF		0.784087	embryonic lethal	N.A.	NA	germline	0.675847	embryo	OG0004060	ife-5, ife-1, Cbr-ife-1	2:1	ENSG00000151247, ENSG00000175766	12.8304	27.914
WBGene00002083	inf-1	2	HEL		0.285083	avoids bacterial lawn, embryonic lethal, extended life span, fat content reduced, larval arrest, life span phenotype, locomotion variant, lysosome-related organelle morphology variant, maternal sterile, pleiotropic defects severe early emb, protein aggregation variant, protein subcellular localization variant, RAB-11 recycling endosome morphology variant, sick, slow embryonic development, slow gr…	lethal, sterile	ABalappa, ABalaaaa, ABalppaa, ABalppa	NA	26.458	L3	OG0006240	inf-1, F57B9.3, Cbr-inf-1	2:1	ENSG00000156976, ENSG00000161960	720.475	386.712
WBGene00019335	K02F6.1	1	ZF_CCHC		0.970746	N.A.	N.A.	NA	NA	0.0674	embryo	OG0000803	K02F6.1, M04C7.3, CBG02617	2:1	NA	0	0
WBGene00010626	K07C5.3	3	ZF_C2H2		0.251901	N.A.	N.A.	NA	NA	2.64363	embryo	OG0004863	Y73B6BL.14, K07C5.3, CBG13063	2:1	ENSG00000005156	88.3322	130.078
WBGene00002637	let-418	2	HEL		0.243409	cell differentiation variant, cell fate transformation, early larval arrest, ectopic expression transgene, embryonic lethal, L1 arrest, larval arrest, maternal sterile, no induction of antimicrobial peptide expression after infection, pharyngeal morphology variant, pharynx unattached, protruding vulva, sick, sterile progeny, transgene expression reduced	everted vulva, maternal effect lethal emb, multivulva, no uterine cavity, oocyte morphology variant, protruding vulva, sterile, vulval invagination variant L4, vulvaless	NA	NA	7.3084	embryo	OG0001484	let-418, chd-3, Cbr-let-418	2:1	ENSG00000111642, ENSG00000116254, ENSG00000170004	279.308	19.252
WBGene00019724	M02B7.2	4	NUCL		0.442495	N.A.	N.A.	NA	NA	0.971864	embryo	OG0004211	R02D3.8, M02B7.2, CBG10739	2:1	ENSG00000117419, ENSG00000149743	38.9846	24.614
WBGene00003230	mex-5	1	ZF_CCCH		0.855891	anterior enclosure defective, cell fate transformation, comma arrest emb, cytoplasmic processing body variant, ectopic expression transgene, embryonic arrest, embryonic cell fate specification variant, embryonic lethal, excess hypodermal cells, hypodermis development variant, larval arrest, lima bean arrest, mRNA expression ectopic, neuron development variant, nuclear appearance variant, organism…	N.A.	28_cell_or_earlier	germline	42.3818	embryo	OG0002499	mex-6, mex-5, Cbr-mex-5	2:1	NA	1329.43	742.058
WBGene00003231	mex-6	1	ZF_CCCH		0.892961	Aba ABp division axis defective early emb, antibody staining variant, cell cell contacts abnormal in four cell embryo, cytoplasmic processing body variant, dumpy, ectopic expression antibody, ectopic expression transgene, embryonic arrest, embryonic development variant, embryonic lethal, EMS anterior extension fails early emb, excess hypodermal cells, excess pharyngeal cells, exploded through vul…	N.A.	28_cell_or_earlier	germline	20.8133	embryo	OG0002499	mex-6, mex-5, Cbr-mex-5	2:1	NA	681.984	673.586
WBGene00003507	mut-14	2	HEL		0.91044	locomotion variant, nuclear number variant	germline RNAi resistant	NA	germline	0.990908	embryo	OG0003003	mut-14, smut-1, Cbr-mut-14	2:1	ENSG00000152670	59.2171	51.512
WBGene00003864	oma-1	1	ZF_CCCH		0.807069	accumulated germline cell corpses, antibody staining reduced, apoptosis variant, cell cleavage variant, ectopic expression transgene, embryonic lethal, germ cell compartment expansion variant, germ cell compartment morphology variant, germ cell compartment multinucleate, germ cell compartment size variant, germ cell partition morphology variant, germline nuclear positioning variant, gonad morphol…	C lineage variant, cell division polarity variant, cell fate transformation, cell polarity variant, E lineage variant, embryonic cell lineage variant, excess intestinal cells, excess pharyngeal cells, lethal, maternal effect lethal emb, protein degradation variant, protein expression increased, protein phosphorylation reduced	28_cell_or_earlier, ABaxx	germline	14.9558	embryo	OG0002650	oma-1, oma-2, Cbr-oma-2	2:1	ENSG00000128016, ENSG00000152518, ENSG00000185650	788.082	537.856
WBGene00003865	oma-2	1	ZF_CCCH		0.878932	antibody staining reduced, cell cleavage variant, ectopic expression transgene, embryonic lethal, hatching variant, inhibition of oocyte maturation variant, oocyte meiotic maturation variant, oogenesis variant, organism development variant, P granule abnormal, protein phosphorylation reduced, reduced brood size	N.A.	NA	germline, AVK, DB, pm6	22.0062	embryo	OG0002650	oma-1, oma-2, Cbr-oma-2	2:1	ENSG00000128016, ENSG00000152518, ENSG00000185650	3365.51	597.07
WBGene00003902	pab-1	1	RRM		0.266919	asymmetric cell division variant, avoids bacterial lawn, body wall muscle sarcomere morphology variant, cell cycle timing defective early emb, cell membrane organization biogenesis variant, cell position defective, cell proliferation increased, chromosome condensation variant, diplotene progression during oogenesis variant, distal tip cell morphology variant, division axis defective, early larval…	germline proliferation variant, sterile	ABaraapx, ABpxpaaa, ABarppx, ABalppa, ABarapa, ABpxaap, ABalaaap, ABpxpapa, ABplpapp, ABaraax, ABalppap/ABarappp, ABalaapp, ABpxpa, ABpxpppp, ABalpapp/ABarapap, ABalpax, ABpxppa, ABpxppaa, ABpxapp, ABalppp/ABpraaa, ABpxppp, MSxaa, ABalapxp, ABarpax, ABaraaaa, ABalpapa/ABarappa, ABpxpaa, ABprpapp, ABalapx	NA	65.1454	embryo	OG0007062	pab-1, F37D6.3, Cbr-pab-1	2:1	ENSG00000070756, ENSG00000090621, ENSG00000101104, ENSG00000151846, ENSG00000174740, ENSG00000184388, ENSG00000186288, ENSG00000254535	188.508	83.318
WBGene00003992	pgl-1	1	RGG		0.916114	extended life span, shortened life span, transgene induced cosuppression variant	antibody staining reduced, ectopic expression antibody, ectopic expression transgene, lethal, masculinization of germline, maternal effect sterile, P granule localization defective, sterile, sterile F1, transgene subcellular localization variant	NA	germline	6.64946	YA	OG0002962	pgl-1, pgl-3, Cbr-pgl-1	2:1	NA	539.863	32.36
WBGene00003994	pgl-3	1	RGG		0.967226	embryonic lethal, extended life span, shortened life span	N.A.	NA	germline	3.62745	YA	OG0002962	pgl-1, pgl-3, Cbr-pgl-1	2:1	NA	217.13	42.758
WBGene00004095	pqe-1	4	NUCL		0.249692	dauer lifespan extended	ectopic expression transgene, neuron degeneration enhanced, neuronal cell fate specification variant	NA	RME	2.8341	embryo	OG0005107	pqe-1, Y47G6A.30, Cbr-pqe-1	2:1	ENSG00000079313, ENSG00000205176, ENSG00000151849	260.062	71.428
WBGene00019825	R02D3.8	4	NUCL		0.691782	N.A.	N.A.	NA	NA	3.65856	embryo	OG0004211	R02D3.8, M02B7.2, CBG10739	2:1	ENSG00000117419, ENSG00000149743	43.4259	80.448
WBGene00004451	rpl-37	4	GF		0.443757	avoids bacterial lawn, cytoplasmic processing body variant, embryonic lethal, larval arrest, maternal sterile, mRNA surveillance defective, nonsense mRNA accumulation, organism development variant, pleiotropic defects severe early emb, protruding vulva, slow growth, small, sterile, transgene expression increased, transgene subcellular localization variant	N.A.	NA	NA	29.791	L4	OG0003818	W01D2.1, rpl-37, CBG04239	2:1	ENSG00000145592	134.719	4.634
WBGene00017406	sdz-12	3	ZF_C2H2		0.964929	N.A.	N.A.	NA	NA	0.3862	embryo	OG0003583	sdz-12, ehn-3, Cbr-ehn-3	2:1	NA	0	0
WBGene00021391	smut-1	2	HEL		0.519731	RNAi resistant, somatic transgene silencing variant, transgene expression increased	ER stress response variant, germline RNAi resistant, reduced brood size, tunicamycin hypersensitive, unfolded protein response variant	NA	germline	2.63017	embryo	OG0003003	mut-14, smut-1, Cbr-mut-14	2:1	ENSG00000152670	112.019	NA
WBGene00012976	sup-35	3	ZF_C2H2		0.700863	embryonic lethal, larval arrest, larval lethal, lethal, reduced brood size, sterile, sterile progeny	embryonic lethal	NA	NA	2.9062	embryo	OG0003810	sup-35, rmd-2, Cbr-rmd-2	2:1	ENSG00000115841, ENSG00000137824	1.48043	1.042
WBGene00011924	T22C8.3	3	ZF_C2H2		0.450632	N.A.	N.A.	NA	NA	1.4452	embryo	OG0001271	T22C8.3, T22C8.4, CBG21569	2:1	NA	24.6738	29.718
WBGene00011925	T22C8.4	3	ZF_C2H2		0.823442	N.A.	N.A.	NA	Z1_Z4	1.5822	embryo	OG0001271	T22C8.3, T22C8.4, CBG21569	2:1	NA	6.41519	6.606
WBGene00020742	T23H2.3	2	HEL		0.570541	asymmetric cell division variant, cell position defective, division axis defective, embryonic lethal, relative cell cycle timing defective early emb	N.A.	NA	germline	1.49077	YA	OG0002686	F41H10.2, T23H2.3, CBG13225	2:1	ENSG00000116830, ENSG00000071794	44.4129	41.354
WBGene00010785	top-2	4	GF		0.44848	cell cell contacts abnormal in four cell embryo, cell cycle slow early emb, cytokinesis variant, ectopic cleavage furrow early emb, embryonic lethal, exaggerated asynchrony early emb, excess maternal pronucleus early emb, excessive blebbing early emb, maternal pronucleus indistinct early emb, multiple nuclei early emb, nuclear envelope assembly variant early emb, nucleus reforms cell division rem…	maternal effect lethal emb	MSxpp, ABaxx, MSxaa, ABpxppp, MSxapa, ABaraax, ABpxppa, ABpxaap, MSxp, Cx, ABpxpp, ABpxapp, ABaraapx, ABpxax, Dx, ABarpx, ABprpapp, ABalppa, ABalaapa, MSxap, ABpxpa, ABarapa, ABalapx, ABplpapp, ABalpax	NA	21.8526	embryo	OG0002670	cin-4, top-2, Cbr-top-2	2:1	ENSG00000077097, ENSG00000131747	220.584	27.66
WBGene00012179	W01D2.1	4	GF		0.294695	avoids bacterial lawn, cytoplasmic processing body variant, embryonic lethal, larval arrest, maternal sterile, mRNA surveillance defective, nonsense mRNA accumulation, organism development variant, pleiotropic defects severe early emb, slow growth, transgene expression increased, transgene subcellular localization variant	N.A.	NA	Intestine_far_posterior, Intestine_middle_and_posterior, Excretory_cell, M_cell	151.036	L4	OG0003818	W01D2.1, rpl-37, CBG04239	2:1	ENSG00000145592	236.869	65.864
WBGene00011061	wago-1	2	PAZPIWI		0.819355	N.A.	N.A.	NA	germline	13.3231	embryo	OG0001404	wago-5, wago-1, Cbr-wago-1	2:1	NA	1321.53	NA
WBGene00020707	wago-10	2	PAZPIWI		0.995983	N.A.	N.A.	NA	NA	0.36419	L3	OG0001061	hrde-1, wago-10, Cbr-hrde-1	2:1	NA	0	NA
WBGene00022877	wago-5	2	PAZPIWINUCL		0.959874	dauer lifespan extended, transgene expression reduced	lethal, sterile	NA	NA	0.0202	embryo	OG0001404	wago-5, wago-1, Cbr-wago-1	2:1	NA	0	NA
WBGene00013152	Y53F4B.5	3	ZF_C2H2		0.998131	N.A.	lethal, sterile	NA	NA	0.0893	embryo	OG0005318	sam-10, Y53F4B.5, Cbr-sam-10	2:1	NA	0	0
WBGene00023284	F41B5.1	3	ZF_C2H2	yes	0.429622	N.A.	N.A.	NA	NA	NA	NA	OG0002849	F41B5.1, CBG25335, CBG15181, CBG18340, CBG21196, CBG30342, CBG30542, CBG04851, CBG04859, CBG18649, CBG18560, CBG14318, CBG19628, CBG24075	1:many	NA	NA	1.606
WBGene00002207	sid-3	3	SAM	yes	0.340494	viral resistance increased	lethal, neuron degeneration reduced, RNAi transport defective, sterile	NA	hyp1_hyp2, CEPso, RMD, ILso, Pharyngeal_intestinal_valve, pm1_pm2	1.2741	embryo	OG0001553	sid-3, CBG16016, CBG15950, Cbr-sid-3, CBG01893	1:many	ENSG00000061938, ENSG00000174292, ENSG00000160584	44.4129	NA
WBGene00022145	Y71G12B.5	2	NTF2	yes	0.973577	N.A.	N.A.	NA	NA	0.0347	embryo	OG0000070	Y71G12B.5, CBG22141, CBG22177, CBG22178, CBG22197, CBG22198, CBG31237, CBG12811, CBG08466, CBG08464, CBG13625, CBG07231, CBG10187	1:many	NA	0	0
WBGene00000797	crn-4	4	NUCL		0.867157	apoptosis variant, embryonic lethal	N.A.	NA	NA	3.78165	embryo	OG0001622	crn-4, CBG14047, CBG14049, Cbr-crn-4	1:many	ENSG00000104626	55.2693	134.62
WBGene00017005	D1007.8	4	GF		0.593682	N.A.	N.A.	NA	germline	2.73187	embryo	OG0002027	D1007.8, CBG22268, CBG10179, CBG08950	1:many	NA	60.6976	95.36
WBGene00001090	drh-1	2	HEL		0.723025	germline transgene silencing variant, RNAi resistant, RNAi response variant, somatic transgene silencing variant, transgene expression increased	increased susceptibility to viral infection, transgene silencing variant	NA	Tail_hypodermis, germline	0.782928	embryo	OG0001230	drh-1, Cbr-drh-1, CBG05399, CBG05398	1:many	ENSG00000107201, ENSG00000108771, ENSG00000115267	27.6347	36.45
WBGene00019971	ergo-1	2	PAZPIWI		0.352121	N.A.	mRNA levels increased, RNAi enhanced, siRNA expression variant	ABaxx	Z1_Z4	6.247	embryo	OG0000265	ergo-1, Cbr-ergo-1, CBG30594, CBG00904	1:many	NA	1271.69	101.352
WBGene00017951	panl-2	4	NUCL		0.383915	N.A.	reduced brood size	NA	NA	1.9758	embryo	OG0002028	panl-2, Cbr-panl-2, CBG31191, CBG24565	1:many	ENSG00000135473	103.63	NA
WBGene00004945	sop-2	2	Unknown		0.298267	apoptosis increased, ectopic expression transgene, egg laying variant, exploded through vulva, larval arrest, level of protein expression variant, organism development variant, protruding vulva, transgene expression increased, transgene expression variant	cell fate specification variant, distal tip cell migration variant, long	NA	NA	1.6977	embryo	OG0001879	sop-2, CBG22389, CBG22392, CBG31234, CBG22393, CBG17222	1:many	NA	35.0368	31.954
WBGene00013270	Y57A10A.31	3	ZF_C2H2		0.722846	N.A.	lethal, sterile	NA	germline	3.0189	embryo	OG0000517	Y57A10A.31, CBG20167, CBG14039, CBG27680, CBG20927	1:many	ENSG00000001629, ENSG00000044090, ENSG00000112659	1.48043	21.528
WBGene00010936	ztf-14	3	ZF_C2H2		0.905947	N.A.	N.A.	NA	NA	0.22193	L1	OG0000384	ztf-14, CBG07478, Cbr-ztf-14.1, Cbr-ztf-14.4, Cbr-ztf-14.2	1:many	ENSG00000074047, ENSG00000106571, ENSG00000107249, ENSG00000111087, ENSG00000126603, ENSG00000174332	0	0
WBGene00043995	F40F12.9	1	ZF_CCHC		0.87284	N.A.	N.A.	NA	NA	0.387012	L1	OG0006590	C33F10.11, C33F10.1, F40F12.9, C05B5.2, CBG09925	many:1	NA	0	0.818
WBGene00009850	F48F7.5	3	ZF_C2H2		0.638522	N.A.	N.A.	NA	ASE, ASK, IL1, AFD, DVC, RIM, CEP, DD, RIV, mu_sph, AMso	0.9305	embryo	OG0003025	ZK899.5, ZK899.6, F48F7.5, CBG07335	many:1	NA	0	0
WBGene00001598	glh-1	1	HELZF_CCHC		0.721956	apoptosis reduced, organism development variant, P granule abnormal, protein expression variant, sterile F1	N.A.	NA	germline	7.17523	YA	OG0002552	glh-3, glh-2, glh-1, Cbr-glh-1	many:1	ENSG00000152670	86.3583	32.74
WBGene00001599	glh-2	1	HELZF_CCHC		0.896837	apoptosis reduced, protein expression variant, sterile F1	N.A.	NA	germline	1.76136	YA	OG0002552	glh-3, glh-2, glh-1, Cbr-glh-1	many:1	ENSG00000142156	204.299	67.234
WBGene00001600	glh-3	1	HELZF_CCHC		0.839998	N.A.	N.A.	NA	germline	1.28945	embryo	OG0002552	glh-3, glh-2, glh-1, Cbr-glh-1	many:1	ENSG00000152670	46.8802	40.574
WBGene00009834	lsy-27	3	ZF_C2H2		0.758677	male tail morphology variant	dumpy, gene expression variant, loss of asymmetry ASE, loss of left right asymmetry	ABarapa, ABalpax, ABalppa, ABalaax, ABpxpp, ABpxapa, ABpxaap, Dx, ABpxax, ABaxx, ABarpx, Cxp, ABalapx, MSxa, ABpxppp, ABaraax, ABpxpa, Cx, Cxa, 28_cell_or_earlier, ABpxapp, Cxap, ABpxpap, MSxp, MSxap	NA	10.8551	embryo	OG0000332	ztf-28, pzf-1, lsy-27, ztf-25, CBG00786	many:1	NA	66.1258	63.882
WBGene00011505	pzf-1	3	ZF_C2H2		0.981841	dauer lifespan extended	N.A.	NA	germline	0.53757	embryo	OG0000332	ztf-28, pzf-1, lsy-27, ztf-25, CBG00786	many:1	NA	108.071	128.44
WBGene00012405	ztf-25	3	ZF_C2H2		0.907408	male tail morphology variant, organism morphology variant, tail morphology variant	N.A.	28_cell_or_earlier, Cx, ABpxax, ABaxx	NA	2.9006	embryo	OG0000332	ztf-28, pzf-1, lsy-27, ztf-25, CBG00786	many:1	NA	107.084	120.97
WBGene00018099	ztf-28	3	ZF_C2H2		0.975567	N.A.	N.A.	NA	NA	1.7053	embryo	OG0000332	ztf-28, pzf-1, lsy-27, ztf-25, CBG00786	many:1	NA	20.726	27.232
WBGene00017144	brap-2	1	RRM	yes	0.358352	N.A.	N.A.	NA	DA, germline	1.13455	YA	OG0001711	brap-2, pink-1, CBG30157, Cbr-pink-1	many:many	ENSG00000089234	108.071	NA
WBGene00016725	C46H3.2	3	SAM	yes	0.415704	N.A.	N.A.	ABaraaaa	B_F_K_Kp_U_Y, Tail_hypodermis, RMG, Rectal_gland	2.2939	embryo	OG0002700	C46H3.2, C25G6.3, CBG04143, CBG08050	many:many	ENSG00000167971, ENSG00000177303	24.1803	38.856
WBGene00010704	K09A11.1	3	ZF_C2H2	yes	0.48868	N.A.	N.A.	NA	NA	1.3324	embryo	OG0000543	B0545.4, C53D6.6, C10A4.1, K09A11.1, CBG25428, CBG10699, CBG11283	many:many	ENSG00000100426, ENSG00000214717, ENSG00000257315	4.93476	24.7
WBGene00000105	alg-1	2	PAZPIWI		0.302664	alae absent, alae morphology variant, alae variant, avoids bacterial lawn, breaks in alae, cell differentiation variant, clear, cytoplasmic processing body variant, developmental timing variant, embryonic arrest, embryonic lethal, excess intestinal cells, excess seam cells, exploded through vulva, germ cell development variant, larval lethal, lethal, level of protein expression variant, locomotio…	adult lethal, alae absent, alae morphology variant, bloated, breaks in alae, exploded through vulva, larval development retarded, lethal, miRNA expression variant, organism heat hypersensitive, organism oxidative stress response hypersensitive, paraquat hypersensitive, protein degradation variant, protein RNA interaction variant, reduced brood size, retarded heterochronic variations, RNAi enhance…	NA	NA	13.1201	embryo	OG0000780	alg-2, alg-1, Cbr-alg-1, CBG24316	many:many	ENSG00000092847, ENSG00000123908, ENSG00000126070, ENSG00000134698	38.4911	8.126
WBGene00000106	alg-2	2	PAZPIWI		0.341759	age associated fluorescence increased, embryonic arrest, embryonic lethal, larval lethal, lethal, miRNA expression variant, pre miRNA processing defective, protein degradation variant, protein stabilization variant, shortened life span, sterile	alae absent, alae morphology variant, dsRNA processing defective, miRNA expression variant, organism heat hypersensitive, organism oxidative stress response hypersensitive, paraquat hypersensitive, pre miRNA processing defective, protein degradation variant, protein RNA interaction variant, shortened life span	NA	NA	8.5272	embryo	OG0000780	alg-2, alg-1, Cbr-alg-1, CBG24316	many:many	ENSG00000092847, ENSG00000123908, ENSG00000126070, ENSG00000134698	85.8649	55.754
WBGene00000120	aly-1	1	RRM		0.276009	locomotion variant	N.A.	ABaxx	hmc_homolog	28.418	embryo	OG0000296	aly-1, aly-2, Cbr-aly-2, CBG30846, Cbr-aly-1	many:many	ENSG00000183684	66.1258	59.176
WBGene00000121	aly-2	2	RRM		0.493329	locomotion variant, sterile progeny	mRNA export variant	28_cell_or_earlier	germline	57.5278	embryo	OG0000296	aly-1, aly-2, Cbr-aly-2, CBG30846, Cbr-aly-1	many:many	ENSG00000183684	1222.83	318.926
WBGene00000473	cey-2	3	CSD		0.934547	asymmetric cell division variant, cell cycle timing defective early emb, cell position defective, division axis defective, embryonic lethal, fat associated bodies increased, neuronal cell fate specification variant, pattern of transgene expression variant, relative cell cycle timing defective early emb	physiology phenotype	NA	germline	59.2964	embryo	OG0000927	cey-3, cey-2, Cbr-cey-2.2, CBG14892, Cbr-cey-2.1	many:many	ENSG00000006047, ENSG00000060138, ENSG00000065978	3914.25	1203.5
WBGene00000474	cey-3	3	CSD		0.875461	cell cycle timing defective early emb, gamma ray induced apoptosis increased, germ cell hypersensitive ionizing radiation, neuronal cell fate specification variant, pattern of transgene expression variant	N.A.	NA	germline	31.9327	embryo	OG0000927	cey-3, cey-2, Cbr-cey-2.2, CBG14892, Cbr-cey-2.1	many:many	ENSG00000006047, ENSG00000060138, ENSG00000065978, ENSG00000231167	1494.25	745.588
WBGene00017140	EEED8.12	1	RRM		0.927893	N.A.	N.A.	Cx, ABaxx, 28_cell_or_earlier	NA	10.7278	embryo	OG0000287	EEED8.12, EEED8.4, CBG05418, CBG05376	many:many	ENSG00000100836	4.93476	4.544
WBGene00017135	EEED8.4	1	RRM		0.893595	N.A.	N.A.	Cx, ABpxax, Cxa, ABpxpp, ABaxx	NA	16.3928	embryo	OG0000287	EEED8.12, EEED8.4, CBG05418, CBG05376	many:many	ENSG00000100836	6.41519	1.368
WBGene00007772	egrh-1	3	ZF_C2H2		0.607045	oocyte accumulation, oogenesis variant, resistant to protein aggregation induced paralysis	embryonic lethal	NA	AFD	0.931815	L1	OG0001307	egrh-2, egrh-1, CBG15303, Cbr-egrh-1	many:many	ENSG00000120738, ENSG00000122877, ENSG00000135625, ENSG00000179388, ENSG00000184937	25.1673	39.978
WBGene00043705	egrh-2	3	ZF_C2H2		0.865309	N.A.	N.A.	NA	NA	0.406919	embryo	OG0001307	egrh-2, egrh-1, CBG15303, Cbr-egrh-1	many:many	ENSG00000120738, ENSG00000122877, ENSG00000135625, ENSG00000179388, ENSG00000184937, ENSG00000187187	0	16.442
WBGene00022029	eif-4A3	2	HEL		0.394278	asymmetric cell division variant, avoids bacterial lawn, early larval arrest, egg laying variant, embryonic lethal, germ cell development variant, gonad morphology variant, larval arrest, lethal, locomotion variant, molt defect, neuronal cell fate specification variant, oocyte morphology variant, oocytes disorganized, pattern of transgene expression variant, protruding vulva, relative cell cycle …	N.A.	NA	NA	8.8535	embryo	OG0000968	eif-4A3, F33D11.10, CBG05145, CBG04018	many:many	ENSG00000141543	NA	NA
WBGene00009026	F21G4.5	3	ZF_C2H2		0.892734	growth variant	N.A.	NA	NA	0.121572	L3	OG0000674	ZK185.1, F21G4.5, K04C1.3, CBG25414, CBG01838, CBG01707, CBG10202	many:many	NA	0	0
WBGene00018007	F33D11.10	2	HEL		0.289944	avoids bacterial lawn, cell cycle slow early emb, cell cycle timing defective early emb, cell position defective, division axis defective, ectopic cleavage furrow early emb, embryonic lethal, embryonic lethal late emb, excess maternal pronucleus early emb, excessive blebbing early emb, large cytoplasmic granules early emb, larval arrest, larval lethal, late embryonic arrest, lethal, maternal ster…	N.A.	NA	NA	12.7925	embryo	OG0000968	eif-4A3, F33D11.10, CBG05145, CBG04018	many:many	ENSG00000141543	140.641	277.802
WBGene00050929	F58D12.5	3	ZF_C2H2		NA	N.A.	N.A.	NA	NA	0.0304	embryo	OG0000199	F56B3.9, W02D7.6, T08G5.7, F58D12.5, CBG26083, CBG25978, CBG30419, CBG17069	many:many	NA	0	0
WBGene00010553	K04C1.3	3	ZF_C2H2		0.482489	N.A.	N.A.	NA	NA	1.7928	embryo	OG0000674	ZK185.1, F21G4.5, K04C1.3, CBG25414, CBG01838, CBG01707, CBG10202	many:many	NA	23.6869	51.802
WBGene00007378	lido-17	4	GF		0.968073	N.A.	N.A.	NA	Pharyngeal_intestinal_valve	0.0557	embryo	OG0000285	lido-7, lido-13, lin-8, lido-17, Cbr-lin-8, Cbr-lido-7	many:many	NA	NA	NA
WBGene00004093	ppw-1	2	PAZPIWI		0.919281	avoids bacterial lawn, slow growth	N.A.	NA	NA	2.30298	YA	OG0000271	sago-1, sago-2, ppw-1, CBG12094, CBG05513, CBG06401, Cbr-sago-1, CBG16108, CBG14470	many:many	NA	72.0475	9.608
WBGene00004094	ppw-2	2	PAZPIWI		0.868263	transgene induced cosuppression variant, transposon silencing variant	N.A.	NA	germline	2.43763	YA	OG0001191	wago-4, ppw-2, CBG23746, CBG09416	many:many	NA	44.4129	7.31
WBGene00022257	puf-11	1	PUF		0.958545	apoptosis reduced, embryo osmotic integrity defective early emb, embryonic lethal, germline nuclear positioning variant, maternal sterile, nuclei enlarged, oocyte septum formation variant, pleiotropic defects severe early emb	N.A.	NA	germline	7.40309	YA	OG0001641	puf-11, puf-3, Cbr-puf-4, Cbr-puf-3	many:many	ENSG00000055917, ENSG00000134644	659.284	227.562
WBGene00004239	puf-3	1	PUF		0.964391	ABa ABp EMS synchronous division early emb, apoptosis fails to occur, apoptosis reduced, cell cell contacts abnormal in four cell embryo, cell cycle slow early emb, cell membrane organization biogenesis variant, chromosome condensation variant, cytokinesis fails early emb, diplotene region organization variant, embryo osmotic integrity defective early emb, embryo osmotic pressure sensitive early …	N.A.	NA	germline	9.50788	YA	OG0001641	puf-11, puf-3, Cbr-puf-4, Cbr-puf-3	many:many	ENSG00000055917, ENSG00000134644	735.773	318.208
WBGene00004242	puf-6	1	PUF		0.894884	cytokinesis fails early emb, egg morphology variant, embryonic arrest, endomitotic oocytes, failure to hatch, gametogenesis variant, meiotic progression during oogenesis variant, multiple nuclei early emb, nuclear appearance variant, nuclear positioning variant, nuclei small, nucleolus variant, oocytes small, oocytes stacked, oogenesis variant, protein expression ectopic, protein subcellular loca…	N.A.	NA	germline	8.6672	embryo	OG0004353	puf-6, puf-7, Cbr-puf-6.1, Cbr-puf-6.4, Cbr-puf-6.3, Cbr-puf-6.2	many:many	ENSG00000055917, ENSG00000134644	358.757	132.15
WBGene00004243	puf-7	1	PUF		0.832887	cytokinesis fails early emb, egg morphology variant, embryonic arrest, endomitotic oocytes, failure to hatch, gametogenesis variant, meiotic progression during oogenesis variant, multiple nuclei early emb, nuclear appearance variant, nuclear positioning variant, nuclei small, nucleolus variant, oocytes small, oocytes stacked, oogenesis variant, protein expression ectopic, protein subcellular loca…	N.A.	ABarpapap/ABplaaaap	germline	9.0481	embryo	OG0004353	puf-6, puf-7, Cbr-puf-6.1, Cbr-puf-6.4, Cbr-puf-6.3, Cbr-puf-6.2	many:many	ENSG00000055917, ENSG00000134644	193.936	88.244
WBGene00019818	R02C2.7	2	NTF2		0.944128	N.A.	N.A.	NA	NA	0.565125	L1	OG0000465	Y105C5B.5, H25K10.4, F38C2.1, R02C2.7, R09E12.9, CBG13822, CBG13823, CBG13825, CBG22340, CBG01374	many:many	NA	0	0
WBGene00011059	R06C1.4	1	RRM		0.200502	N.A.	N.A.	Cxaaax/Cxaapa, ABarpaapap/ABarpaappx, MSxpaaap/MSxpapap	M_cell, T, Excretory_cell	118.75	embryo	OG0000790	rbm-3.1, rbm-3.2, R06C1.4, CBG18692, CBG18686, Cbr-rbm-3.2, Cbr-rbm-3.1	many:many	ENSG00000101811, ENSG00000102317, ENSG00000177613, ENSG00000197038	7.40214	7.386
WBGene00044514	R09E12.9	2	NTF2		0.939421	N.A.	N.A.	NA	NA	1.18091	L1	OG0000465	Y105C5B.5, H25K10.4, F38C2.1, R02C2.7, R09E12.9, CBG13822, CBG13823, CBG13825, CBG22340, CBG01374	many:many	NA	0	0
WBGene00011155	rbm-3.1	1	RRM		0.462215	N.A.	N.A.	NA	germline	173.962	embryo	OG0000790	rbm-3.1, rbm-3.2, R06C1.4, CBG18692, CBG18686, Cbr-rbm-3.2, Cbr-rbm-3.1	many:many	ENSG00000099622, ENSG00000102317	1524.84	NA
WBGene00011156	rbm-3.2	1	RRM		0.25892	N.A.	N.A.	NA	NA	117.842	embryo	OG0000790	rbm-3.1, rbm-3.2, R06C1.4, CBG18692, CBG18686, Cbr-rbm-3.2, Cbr-rbm-3.1	many:many	ENSG00000099622, ENSG00000102317	925.268	NA
WBGene00004385	rnp-2	1	RRM		0.305079	cell proliferation increased, embryonic lethal, excess intestinal cells, germ cell development variant, germline transgene silencing variant, gonad morphology variant, oocyte morphology variant, oocytes disorganized, RNAi resistant, somatic transgene silencing variant, transgene expression increased, tumorous germline	dumpy, egg laying variant, exo-RNAi response variant, reduced brood size, RNAi enhanced	NA	germline	10.3934	embryo	OG0001078	rnp-2, rnp-3, Cbr-rnp-3, Cbr-rnp-2	many:many	ENSG00000077312, ENSG00000125870	169.262	179.06
WBGene00004386	rnp-3	1	RRM		0.344964	cell proliferation increased, excess intestinal cells, larval arrest	protein protein interaction variant	NA	NA	9.79199	embryo	OG0001078	rnp-2, rnp-3, Cbr-rnp-3, Cbr-rnp-2	many:many	ENSG00000077312, ENSG00000125870	167.288	141.624
WBGene00004422	rpl-11.1	4	GF		0.573182	avoids bacterial lawn, cell membrane organization biogenesis variant, cytoplasmic processing body variant, diplotene region organization variant, distal tip cell migration variant, distal tip cell morphology variant, embryonic lethal, fewer germ cells, germ cell compartment anucleate, germ cell compartment expansion variant, germ cell compartment morphology variant, germ cell compartment multinuc…	N.A.	NA	germline, M_cell	105.531	L4	OG0000978	rpl-11.1, rpl-11.2, Cbr-rpl-11.1, Cbr-rpl-11.2	many:many	ENSG00000142676	248.219	118.75
WBGene00004423	rpl-11.2	4	GF		0.308123	avoids bacterial lawn, early larval arrest, foraging behavior variant, larval arrest, larval lethal, maternal sterile, pleiotropic defects severe early emb, protein aggregation variant, slow growth, transgene subcellular localization variant	N.A.	NA	AMsh, Intestine_anterior, Intestine_middle_and_posterior, M_cell, Intestine_middle, Excretory_cell, Intestine_far_posterior	206.641	L1	OG0000978	rpl-11.1, rpl-11.2, Cbr-rpl-11.1, Cbr-rpl-11.2	many:many	ENSG00000142676	10.363	10.36
WBGene00019666	sago-1	2	PAZPIWI		0.696595	embryonic lethal, RNAi resistant, somatic transgene silencing variant, transgene expression increased	N.A.	Cxpaa, ABpxpaaaap, ABarppxa	CAN, AWB, M_cell, Excretory_duct_and_pore, Seam_cells, Z1_Z4, Rectal_gland	1.1801	embryo	OG0000271	sago-1, sago-2, ppw-1, CBG12094, CBG05513, CBG06401, Cbr-sago-1, CBG16108, CBG14470	many:many	NA	12.3369	13.89
WBGene00018921	sago-2	2	PAZPIWI		0.948943	avoids bacterial lawn, embryonic lethal, slow growth	N.A.	NA	NA	0.532237	L3	OG0000271	sago-1, sago-2, ppw-1, CBG12094, CBG05513, CBG06401, Cbr-sago-1, CBG16108, CBG14470	many:many	NA	40.9585	0.13
WBGene00004882	smg-4	1	RRM		0.408935	mRNA surveillance defective, nonsense mRNA accumulation, transgene expression increased	bursa swollen, ER stress response variant, growth variant, mRNA surveillance defective, protruding vulva, transgene expression increased	NA	germline	3.3925	embryo	OG0001067	F46B6.12, smg-4, CBG30593, CBG19371	many:many	ENSG00000125351, ENSG00000169062	164.821	161.078
WBGene00004204	swsn-4	2	HEL		0.18044	embryonic lethal, no gut granules, organism UV hypersensitive, protruding vulva, sick, slow growth, sterile, sterile progeny, transgene expression reduced	acute functional tolerance to alcohol defective, egg laying defective, embryonic lethal, lethal, phasmid socket absent, protruding vulva, sterile, T lineages variant	NA	NA	9.9513	embryo	OG0000615	swsn-4, pqn-15, CBG06016, Cbr-swsn-4, Cbr-pqn-15	many:many	ENSG00000080503, ENSG00000127616	685.439	NA
WBGene00011626	T08G5.7	3	ZF_C2H2		NA	N.A.	lethal, sterile	NA	NA	0.0298	embryo	OG0000199	F56B3.9, W02D7.6, T08G5.7, F58D12.5, CBG26083, CBG25978, CBG30419, CBG17069	many:many	NA	0	0
WBGene00015943	tiar-1	1	RRM		0.25033	developmental delay, developmental growth variant, embryonic lethal, exploded through vulva, growth rate variant, larval arrest, locomotion variant, organism morphology variant, reduced brood size, starvation induced apoptosis variant, sterile progeny	apoptosis reduced, developmental delay, developmental growth variant, endomitotic oocytes, fertility reduced, oocytes disorganized, oogenesis variant, UV induced apoptosis decreased	NA	NA	9.4992	embryo	OG0000860	tiar-1, tiar-2, Cbr-tiar-1, Cbr-tiar-2	many:many	ENSG00000116001, ENSG00000151923	649.908	292.22
WBGene00012904	tiar-2	1	RRM		0.472895	developmental delay, developmental growth variant, miRNA expression variant	developmental delay, developmental growth variant	NA	NA	0.969115	embryo	OG0000860	tiar-1, tiar-2, Cbr-tiar-1, Cbr-tiar-2	many:many	ENSG00000116001, ENSG00000151923	1.48043	4.6
WBGene00006728	ubq-2	4	GF		0.248413	apoptosis fails to occur, apoptosis reduced, cell membrane organization biogenesis variant, diplotene absent during oogenesis, embryonic lethal, embryonic polarity variant, germ cell compartment expansion absent, germ cell compartment expansion variant, gonad small, gonad vesiculated, larval arrest, maternal sterile, no oocytes, nuclei small, oocyte number decreased, pachytene progression during …	N.A.	NA	Intestine_middle_and_posterior, Excretory_cell, Intestine_far_posterior, M_cell	229.029	L4	OG0000500	ubq-2, ned-8, Cbr-ubq-2, Cbr-ned-8	many:many	ENSG00000221983	282.268	100.288
WBGene00020942	W02D7.6	3	ZF_C2H2		0.196938	N.A.	lethal, sterile	NA	Excretory_gland	1.53036	embryo	OG0000199	F56B3.9, W02D7.6, T08G5.7, F58D12.5, CBG26083, CBG25978, CBG30419, CBG17069	many:many	NA	24.6738	119.764
WBGene00010263	wago-4	2	PAZPIWI		0.949323	N.A.	body morphology variant, embryonic development variant, vulva development variant	NA	NA	2.33812	YA	OG0001191	wago-4, ppw-2, CBG23746, CBG09416	many:many	NA	129.291	NA
WBGene00013647	Y105C5B.5	2	NTF2		0.940957	N.A.	N.A.	NA	NA	4.56082	YA	OG0000465	Y105C5B.5, H25K10.4, F38C2.1, R02C2.7, R09E12.9, CBG13822, CBG13823, CBG13825, CBG22340, CBG01374	many:many	NA	0.986952	0
WBGene00006968	yars-2	4	GF		0.278876	avoids bacterial lawn, cell differentiation variant, embryonic lethal, extended life span, germ cell development variant, gonad development variant, hypoxia resistant, larval arrest, male somatic gonad development variant, paraquat resistant, pattern of transgene expression variant, slow growth, sterile	N.A.	NA	germline	1.07135	YA	OG0001696	cif-1, yars-2, Cbr-cif-1, Cbr-yars-2	many:many	ENSG00000139131	NA	NA
WBGene00011597	zim-1	3	ZF_C2H2		0.955163	antibody subcellular localization variant, apoptosis increased, lethal, synapsis defective	autosomal nondisjunction meiosis, chromosome segregation variant, high incidence male progeny, maternal effect lethal emb, protein subcellular localization variant	NA	germline	1.74579	embryo	OG0000446	zim-1, zim-2, zim-3, CBG12895, CBG29927, CBG12897	many:many	NA	109.058	148.984
WBGene00011600	zim-2	3	ZF_C2H2		0.960093	apoptosis increased, embryonic lethal, lethal, synapsis defective, transgene subcellular localization variant	autosomal nondisjunction meiosis, chromosome morphology variant, crossover defective, embryonic lethal, high incidence male progeny	NA	germline	1.72818	embryo	OG0000446	zim-1, zim-2, zim-3, CBG12895, CBG29927, CBG12897	many:many	NA	41.9455	106.868
WBGene00011601	zim-3	3	ZF_C2H2		0.941587	apoptosis increased, embryonic lethal, lethal, miRNA expression variant, organism morphology variant, synapsis defective, transgene subcellular localization variant	autosomal nondisjunction meiosis, high incidence male progeny, lethal, maternal effect lethal emb, sterile	NA	germline	1.08696	embryo	OG0000446	zim-1, zim-2, zim-3, CBG12895, CBG29927, CBG12897	many:many	NA	26.6477	78.378
WBGene00022681	ZK185.1	3	ZF_C2H2		0.691174	N.A.	N.A.	NA	NA	1.2065	embryo	OG0000674	ZK185.1, F21G4.5, K04C1.3, CBG25414, CBG01838, CBG01707, CBG10202	many:many	NA	0	14.412
WBGene00014018	ZK632.11	1	ZF_CCHC		0.460947	embryonic lethal, sterile	N.A.	NA	germline	3.39439	embryo	OG0001251	ZK632.11, ZK632.12, CBG09969, CBG09981	many:many	ENSG00000033030	116.46	139.868
WBGene00007121	B0250.4	3	ZF_C2H2		NA	N.A.	N.A.	NA	NA	1.5581	embryo	NA	NA	NA	NA	NA	0.096
WBGene00015614	C08G5.1	4	GF		NA	N.A.	N.A.	NA	NA	0.0133	embryo	NA	NA	NA	NA	0	0
WBGene00007578	C14B1.7	2	PAZPIWI		NA	N.A.	N.A.	NA	NA	1.32345	YA	NA	NA	NA	NA	12.3369	8.18
WBGene00016713	C46E10.9	3	ZF_C2H2		0.997094	N.A.	N.A.	NA	NA	0.072	embryo	NA	NA	NA	NA	0	0
WBGene00012618	dct-10	1	ZF_CCHC		0.945139	N.A.	N.A.	NA	NA	0.018	embryo	NA	NA	NA	NA	0	0
WBGene00018199	F39E9.7	1	DSRBD		NA	N.A.	N.A.	NA	NA	1.9434	embryo	NA	NA	NA	NA	0	0
WBGene00018309	F41G4.5	1	ZF_CCHC		0.995097	N.A.	N.A.	NA	NA	0.0444	embryo	NA	NA	NA	NA	0	0
WBGene00018648	F49F1.8	1	ZF_CCHC		0.96851	N.A.	N.A.	NA	NA	0.0337	embryo	NA	NA	NA	NA	0	0
WBGene00018838	F54G2.2	1	ZF_CCHC		0.894994	N.A.	N.A.	NA	NA	0.0464	embryo	NA	NA	NA	NA	0	0
WBGene00018856	F55A4.4	1	DSRBD		NA	N.A.	associative memory defective	NA	NA	0.140793	L1	NA	NA	NA	NA	0	0
WBGene00019095	F59A7.8	2	HEL		NA	N.A.	N.A.	NA	NA	0.249896	YA	NA	NA	NA	NA	0.986952	0
WBGene00019176	H10D12.2	2	PIWI		NA	N.A.	N.A.	NA	NA	0.108544	L1	NA	NA	NA	NA	0	0
WBGene00004179	prg-2	2	PAZPIWI		0.937933	N.A.	reduced brood size, spermatogenesis defective hermaphrodite	NA	NA	3.54439	YA	NA	NA	NA	ENSG00000125207, ENSG00000134627, ENSG00000184571, ENSG00000197181, ENSG00000275051	3.45433	2.97
WBGene00004240	puf-4	1	PUF		NA	N.A.	N.A.	NA	NA	0.060203	YA	NA	NA	NA	NA	0	0
WBGene00020167	T02G5.11	1	ZF_CCHC		NA	N.A.	N.A.	NA	NA	9.46387	embryo	NA	NA	NA	NA	60.2041	89.206
WBGene00021019	W04B5.2	3	ZF_C2H2		0.298734	N.A.	N.A.	Cxpapa, MSxpappa/MSxppapp, MSxpaaa	NA	0.7849	embryo	NA	NA	NA	NA	0	0
WBGene00012290	W05H12.2	4	NUCL		0.284238	N.A.	N.A.	NA	NA	0.8212	embryo	NA	NA	NA	NA	0	0.162
WBGene00021711	wago-11	2	PAZPIWI		0.968414	N.A.	N.A.	NA	NA	0.0835	embryo	NA	NA	NA	NA	0	NA
WBGene00018862	wago-2	2	PAZPIWI		NA	N.A.	lethal, sterile	NA	NA	2.3151	YA	NA	NA	NA	NA	3.94781	NA
WBGene00013763	Y113G7B.14	2	HEL		NA	N.A.	N.A.	NA	NA	0.211301	L2	NA	NA	NA	NA	0	0
WBGene00021885	Y54G2A.20	3	ZF_C2H2		NA	N.A.	N.A.	NA	NA	0.0468	embryo	NA	NA	NA	NA	0	0
WBGene00013500	Y71A12B.2	2	PAZ		NA	N.A.	N.A.	NA	NA	3.1851	embryo	NA	NA	NA	NA	0	0
WBGene00013501	Y71A12B.3	2	PAZ		0.961381	N.A.	N.A.	28_cell_or_earlier, ABaxx	NA	3.2406	embryo	NA	NA	NA	NA	0	0
WBGene00013537	Y73F8A.33	3	ZF_C2H2		NA	N.A.	N.A.	NA	NA	0.0572	embryo	NA	NA	NA	NA	0	0
WBGene00022334	Y82E9BR.1	3	ZF_C2H2		0.576458	N.A.	lethal, sterile	NA	NA	1.8578	embryo	NA	NA	NA	NA	0.493476	0
WBGene00022335	Y82E9BR.2	1	RRM		0.936569	N.A.	N.A.	NA	NA	0.431731	YA	NA	NA	NA	NA	9.37605	6.292
WBGene00022587	ZC317.1	2	HEL		0.999458	N.A.	lethal, sterile	NA	NA	0.0251	embryo	NA	NA	NA	ENSG00000152670	0	0.12
WBGene00022511	ZC53.4	4	NUCL		0.993048	N.A.	N.A.	NA	NA	0.0122	embryo	NA	NA	NA	ENSG00000188313	0	0
WBGene00013942	ZK218.8	2	PIWI		0.99521	N.A.	lethal, sterile	NA	NA	0.0159	embryo	NA	NA	NA	NA	0	0
WBGene00016899	C53C11.1	3	SAM	yes	0.898042	N.A.	N.A.	NA	NA	0.0583	embryo	OG0018792	C53C11.1	private	NA	0	0.514
WBGene00017599	F19F10.3	2	NTF2	yes	0.928833	N.A.	N.A.	NA	mu_int_mu_anal, mu_sph, Excretory_cell	0.643161	L2	OG0031296	F19F10.3	private	NA	0	0
WBGene00011288	R102.1	2	NTF2	yes	0.92722	male mating defective, transgene expression increased	N.A.	NA	NA	0.381828	L1	OG0023741	R102.1, Y41E3.6	private	NA	0	0
WBGene00012764	Y41E3.6	2	NTF2	yes	0.876646	male mating defective	N.A.	NA	NA	0.173	embryo	OG0023741	R102.1, Y41E3.6	private	NA	0	0
WBGene00015649	C09F5.3	3	ZF_C2H2		0.898113	N.A.	N.A.	NA	PVQ_and_possibly_PVC, AVD, RID, PVT, PVP, DVC, AVA, AVE, DB, AVB, DA, SMB, DVA	0.1868	embryo	OG0013545	C09F5.3	private	ENSG00000102935, ENSG00000198795	0	0
WBGene00007960	C35D6.3	2	PAZ		0.966213	N.A.	N.A.	NA	NA	0.4573	embryo	OG0000553	C35D6.3, F55C9.3, F19G12.3	private	NA	0	0
WBGene00007961	C35D6.4	1	ZF_CCCH		0.94651	N.A.	N.A.	NA	AMsh	4.2842	embryo	OG0016788	F38C2.7, C35D6.4, dct-13, Y116A8C.19, Y116A8C.20, Y60A9.3	private	NA	0.493476	0
WBGene00008010	C38D9.2	1	ZF_CCHC		0.874868	N.A.	amplitude of sinusoidal movement decreased, backing decreased, backward point velocity decreased, body posture amplitude decreased, body posture wavelength decreased, forward point velocity decreased, frequency of body bend variant, head bend angle variant, nose movement variant, path curvature increased, pausing decreased, short, tail bend angle increased, thin, turning frequency variant	NA	NA	0.203	embryo	OG0020496	F15D4.5, C38D9.2, R09H3.3	private	NA	0	0
WBGene00016712	C46E10.8	3	ZF_C2H2		0.988054	N.A.	N.A.	NA	NA	0.058933	YA	OG0015304	C46E10.8	private	NA	0	4.352
WBGene00009537	ccch-2	1	ZF_CCCH		0.936281	embryonic lethal, transgene expression reduced	N.A.	NA	NA	4.7563	embryo	OG0023701	ccch-5, ccch-2	private	NA	0.986952	0.252
WBGene00013319	ccch-5	1	ZF_CCCH		0.921695	embryonic lethal, sterile progeny	N.A.	Cx	NA	5.182	embryo	OG0023701	ccch-5, ccch-2	private	NA	34.5433	89.32
WBGene00013794	dct-13	1	ZF_CCCH		0.962056	N.A.	N.A.	NA	NA	4.0429	embryo	OG0016788	F38C2.7, C35D6.4, dct-13, Y116A8C.19, Y116A8C.20, Y60A9.3	private	NA	5.42824	0.204
WBGene00044545	EGAP9.4	3	ZF_C2H2		0.936992	N.A.	N.A.	NA	NA	0.2133	embryo	OG0031232	EGAP9.4	private	NA	0	0
WBGene00017185	F07B7.1	1	ZF_CCHC		NA	N.A.	N.A.	NA	NA	0.0337	embryo	OG0018795	Y43F4A.3, W09B7.1, F07B7.1, ZK262.9	private	NA	0	0
WBGene00017264	F08F3.8	4	GF		0.994721	N.A.	N.A.	NA	NA	0.0935504	L3	OG0017635	Y22D7AR.7, moa-1, R155.5, R155.3, F08F3.8	private	NA	0	0
WBGene00008862	F15D4.5	1	ZF_CCHC		0.655701	N.A.	N.A.	NA	NA	0.3202	embryo	OG0020496	F15D4.5, C38D9.2, R09H3.3	private	NA	0.493476	0
WBGene00008946	F19B2.7	4	GF		0.991551	N.A.	N.A.	NA	NA	0.0261817	embryo	OG0016791	F46F5.5, W10C6.2, ZK930.6, T23G4.2, R13H4.6, F19B2.7	private	NA	0	0
WBGene00017611	F19G12.3	2	PAZ		0.846743	N.A.	N.A.	ABalaapppp/ABalapaapp, ABpxpaaapp, ABalaapapp/ABalppaapp, ABalppappp/ABarappppp	ASJ, AIA, ASK, AIN, IL2	0.3738	embryo	OG0000553	C35D6.3, F55C9.3, F19G12.3	private	NA	0	0
WBGene00009539	F38C2.7	1	ZF_CCCH		0.957389	N.A.	N.A.	NA	NA	6.2756	embryo	OG0016788	F38C2.7, C35D6.4, dct-13, Y116A8C.19, Y116A8C.20, Y60A9.3	private	NA	0.493476	0.084
WBGene00018496	F46F5.5	4	GF		0.994016	N.A.	N.A.	NA	NA	0.0155	embryo	OG0016791	F46F5.5, W10C6.2, ZK930.6, T23G4.2, R13H4.6, F19B2.7	private	NA	0	0
WBGene00018848	F55A3.2	3	ZF_C2H2		0.531556	maternal sterile	N.A.	NA	NA	0.364875	YA	OG0017179	F55A3.2	private	NA	43.4259	32.952
WBGene00010100	F55C9.3	2	PAZ		0.700811	N.A.	N.A.	ABarpaapx, ABarpapp/ABplaaap, ABarppxpp, ABalppppp/ABpraaapp, ABarpapapx/ABplaaaapx, ABpxaappa, ABpxaapa, ABarpapppx/ABplaaappx, ABarpapaa/ABplaaaaa, ABarpaapap/ABarpaappx, ABarppxpa, ABpxappaa, ABpxappap, ABpxaapap, ABarpappp/ABplaaapp, ABarpappa/ABplaaapa, ABalpppa/ABpraaaa, Cxaa, Cxaaax/Cxaapa, ABpxaappp, Cxapp, ABpxaapaa, ABalppp/ABpraaa, ABarpappax/ABplaaapax, ABarpax, ABarppxp	T, Seam_cells	6.8206	embryo	OG0000553	C35D6.3, F55C9.3, F19G12.3	private	NA	0.493476	0
WBGene00001401	fbf-1	1	PUF		0.976348	cytoplasmic processing body variant, embryonic lethal, fat content increased, feminization of germline, feminization of XX and XO animals, germ cell development variant, germline proliferation variant, locomotion variant, male mating efficiency reduced, masculinization of germline, multivulva, no oocytes, oocyte morphology variant, pattern of transgene expression variant, population fitness pheno…	ectopic expression antibody, ectopic expression transgene, masculinization of germline, mRNA expression variant, sterile, transgene subcellular localization variant	NA	germline	0.781074	YA	OG0014078	fbf-1, fbf-2	private	ENSG00000055917, ENSG00000134644	40.9585	66.104
WBGene00001402	fbf-2	1	PUF		0.941288	cytoplasmic processing body variant, embryonic lethal, exploded through vulva, fat content increased, feminization of germline, feminization of XX and XO animals, germ cell development variant, germline proliferation variant, high incidence male progeny, lethal, locomotion variant, male mating efficiency reduced, masculinization of germline, multivulva, no oocytes, oocyte morphology variant, patt…	lethal, sterile	NA	germline	0.588131	YA	OG0014078	fbf-1, fbf-2	private	ENSG00000055917, ENSG00000134644	37.5042	11.784
WBGene00011376	gla-3	1	ZF_CCCH		0.88651	accumulated germline cell corpses, apoptosis increased, apoptosis variant, cell ionizing radiation response variant, embryonic lethal, extended life span, gamma ray induced apoptosis increased, maternal sterile	accumulated germline cell corpses	NA	germline	2.175	embryo	OG0014692	gla-3	private	NA	226.999	143.26
WBGene00001808	gut-2	4	Sm/Lsm		0.259952	cell proliferation increased, cytoplasmic processing body variant, embryonic lethal, excess intestinal cells, extended life span, germ cell development variant, gonad migration variant, growth variant, locomotion variant, multivulva, oocyte morphology variant, oocytes disorganized, pattern of transgene expression variant, receptor mediated endocytosis defective, reduced brood size, sick, slow gro…	cell induction variant, gastrulation variant, growth variant, sterile	NA	NA	18.0835	embryo	OG0012137	gut-2	private	ENSG00000204392, ENSG00000172850, ENSG00000224979, ENSG00000225998, ENSG00000231502, ENSG00000236826	173.21	354.418
WBGene00010401	H16D19.3	3	ZF_C2H2		0.987169	N.A.	N.A.	NA	NA	0.0445	embryo	OG0013247	T07D10.3, H16D19.3	private	NA	0	0
WBGene00015557	hrpk-2	1	KH		0.571775	N.A.	N.A.	NA	RIM, germline	1.51315	embryo	OG0018122	hrpk-2	private	NA	73.528	NA
WBGene00044361	K09F6.11	3	ZF_C2H2		0.99315	N.A.	N.A.	NA	NA	0.0792972	L3	OG0001439	K09F6.11	private	NA	0	0
WBGene00019598	K09H9.7	3	ZF_C2H2		0.907948	development phenotype, lethal, protruding vulva, sick, slow growth	N.A.	NA	germline	1.0305	embryo	OG0031510	K09H9.7	private	NA	52.3085	1.044
WBGene00011113	R07E5.5	3	ZF_C2H2		0.93242	dauer lifespan extended	N.A.	NA	NA	0.1522	embryo	OG0031547	R07E5.5	private	NA	0	0
WBGene00011264	R13H4.6	4	GF		0.986761	N.A.	N.A.	NA	NA	0.0242	embryo	OG0016791	F46F5.5, W10C6.2, ZK930.6, T23G4.2, R13H4.6, F19B2.7	private	NA	0	0
WBGene00004497	rps-28	4	GF		0.299038	apoptosis reduced, avoids bacterial lawn, cytoplasmic processing body variant, diplotene region organization variant, germ cell compartment expansion variant, germ cell development variant, germline nuclear positioning variant, gonad development variant, gonad vesiculated, larval arrest, late larval arrest, male gonad development variant, male somatic gonad development variant, maternal sterile, …	N.A.	NA	M_cell, Intestine_far_posterior, Intestine_middle_and_posterior	440.728	L1	OG0020002	rps-28	private	ENSG00000233927, ENSG00000227097	122.876	29.05
WBGene00014131	sdz-38	3	ZF_C2H2		0.83221	embryonic lethal	N.A.	MSxpapaa	CEPso, BWM_headrow1_out, BWM_headrow1_in, MC, AVL, Coelomocytes, hyp3	1.3529	embryo	OG0015097	sdz-38	private	NA	0	5.254
WBGene00020354	sgnh-1	1	RRM		0.953276	N.A.	N.A.	NA	NA	5.7115	embryo	OG0000577	T08B6.1, sgnh-1	private	NA	1.9739	NA
WBGene00016189	sprp-4	3	ZF_C2H2		0.802259	N.A.	N.A.	NA	Z1_Z4	1.3774	embryo	OG0023648	sprp-4	private	ENSG00000115568	NA	NA
WBGene00011547	T06G6.5	3	ZF_C2H2		0.992804	N.A.	N.A.	NA	NA	0.0191	embryo	OG0020537	Y82E9BR.17, T06G6.5, Y71A12B.8	private	NA	0	0
WBGene00011583	T07D10.3	3	ZF_C2H2		0.984924	transgene expression increased	N.A.	NA	NA	0.183709	YA	OG0013247	T07D10.3, H16D19.3	private	NA	0	0
WBGene00011958	T23G4.2	4	GF		0.881931	N.A.	N.A.	NA	NA	0.0737	embryo	OG0016791	F46F5.5, W10C6.2, ZK930.6, T23G4.2, R13H4.6, F19B2.7	private	NA	0	0
WBGene00012060	T26G10.3	4	GF		NA	N.A.	N.A.	NA	NA	0.0245	embryo	OG0031652	T26G10.3	private	NA	0	0.214
WBGene00012239	W04A8.4	4	NUCL		0.293955	body wall muscle myosin organization defective, dauer lifespan extended, slow growth	N.A.	ABarpapaaa/ABplaaaaaa, ABalaaaala/ABalaapaaa, ABalapaaaa/ABalappapa	AVA, RIH	59.1461	embryo	OG0020539	Y105C5A.1268, Y43F8B.7, W04A8.4	private	NA	0.986952	0
WBGene00021106	W09B7.1	1	ZF_CCHC		NA	N.A.	N.A.	NA	NA	0.0339	embryo	OG0018795	Y43F4A.3, W09B7.1, F07B7.1, ZK262.9	private	NA	0	0
WBGene00044160	W10C6.2	4	GF		0.993146	N.A.	N.A.	NA	NA	0.0639925	L2	OG0016791	F46F5.5, W10C6.2, ZK930.6, T23G4.2, R13H4.6, F19B2.7	private	NA	0	0
WBGene00013796	Y116A8C.19	1	ZF_CCCH		0.959151	N.A.	N.A.	ABaxx	NA	5.6763	embryo	OG0016788	F38C2.7, C35D6.4, dct-13, Y116A8C.19, Y116A8C.20, Y60A9.3	private	NA	0	0.468
WBGene00013797	Y116A8C.20	1	ZF_CCCH		0.965996	N.A.	N.A.	NA	NA	4.3115	embryo	OG0016788	F38C2.7, C35D6.4, dct-13, Y116A8C.19, Y116A8C.20, Y60A9.3	private	NA	0	0.184
WBGene00012473	Y17G7B.22	3	ZF_C2H2		0.70236	N.A.	N.A.	NA	BAG, AVL, ASK, RIS, CEP, AIZ, ASH, ASJ, DA, DVC, RIV, RIA, SMB, ADF, PVQ_and_possibly_PVC, AUA, AVG, DVA, AWB, IL1, OLL, PVR, FLP, RIG, I5, ASG, AVD, AWA, AVE, AVH, SMD, RIH, AVA, AIM, AVB, RIM, RME, RIB, AIY, AVK, ALA, AVJ, RMG, URB_and_URA, SIA, AIN	0.4565	embryo	OG0031730	Y17G7B.22	private	NA	0	5.598
WBGene00014871	Y37H9A.5	4	GF		0.844138	clear, early larval arrest, embryonic lethal, long, slow growth	N.A.	NA	NA	0.314117	YA	OG0023745	T06A10.2, Y37H9A.5	private	NA	10.8565	0
WBGene00012798	Y43F4A.3	1	ZF_CCHC		0.984336	N.A.	N.A.	NA	NA	0.0571	embryo	OG0018795	Y43F4A.3, W09B7.1, F07B7.1, ZK262.9	private	NA	0	0
WBGene00021704	Y48G9A.11	3	ZF_C2H2		0.982509	N.A.	N.A.	NA	NA	0.36289	embryo	OG0014230	Y48G9A.11	private	NA	9.37605	4.124
WBGene00013370	Y60A9.3	1	ZF_CCCH		0.958848	transgene expression increased	N.A.	NA	NA	2.31	embryo	OG0016788	F38C2.7, C35D6.4, dct-13, Y116A8C.19, Y116A8C.20, Y60A9.3	private	NA	1.48043	10.334
WBGene00013505	Y71A12B.8	3	ZF_C2H2		0.975483	N.A.	N.A.	NA	NA	0.0545	embryo	OG0020537	Y82E9BR.17, T06G6.5, Y71A12B.8	private	NA	0	0
WBGene00013581	Y79H2A.4	1	RRM		NA	N.A.	N.A.	NA	NA	0.2407	embryo	OG0020513	Y56A3A.41, Y79H2A.4, F16B4.6	private	ENSG00000004779	0	0
WBGene00022349	Y82E9BR.17	3	ZF_C2H2		0.476119	N.A.	lethal, sterile	ABarpappa/ABplaaapa	NA	15.2774	embryo	OG0020537	Y82E9BR.17, T06G6.5, Y71A12B.8	private	NA	0.986952	0
WBGene00014156	ZK930.6	4	GF		0.620511	N.A.	N.A.	ABpxapaaap, ABpxapappp, ABarpapaap/ABplaaaaap, ABpxpaappp, ABpxapaaa, ABalapxpa, ABarpapaa/ABplaaaaa, ABpxapppap, ABpxapaaaa, ABarppxapp, ABarpapaaa/ABplaaaaaa	ADE, ALM_BDU	2.3616	embryo	OG0016791	F46F5.5, W10C6.2, ZK930.6, T23G4.2, R13H4.6, F19B2.7	private	NA	0	0

## Sheet: Legend
Column	Description
WB_ID	WormBase Gene ID
gene	Public name
Group	RNA-binding protein group each gene was assigned to
RBD	Putative RNA-binding domain(s) each gene encodes
newly_added_RBP	Whether gene is newly added as a putative RNA-binding protein gene compared to wRBP1.0 (Tamburino et al. 2013)
tau	Metric of specifity in cell type expression from embryonic scRNA-seq data (Large et al 2024). Tau ranges from 0 to 1, with larger values corresponding to expression restricted to fewer cell types and lower values corresponding to broad expression.
RNAi.Phenotype.Observed	RNAi phenotypes associated with each gene extracted from WormBase SimpleMine on 12/13/2024
Allele.Phenotype.Observed	Allele phenotypes associated with each gene extracted from WormBase SimpleMine on 12/13/2024
progenitor_marker	Denotes which progenitor cells each gene is a marker of (> 1.5-fold, adjusted P < 0.05), from (Large et al. 2024)
terminal_celltype_marker	Denotes which terminal cells each gene is a marker of (> 1.5-fold, adjusted P < 0.05), from (Large et al. 2024)
max_boeck_dcpm	Lists what the maximum expression of each gene is from (Boeck et al. 2016) in dcpm (depth of coverage per base per million reads)
max_boeck_stage	Lists what stage (emybro, L1, L2, L3, L4, young adult) expression is maximal at from (Boeck et al. 2016)
orthogroup	Set of orthologous genes between C. elegans and C. briggsae, from (Large et al. 2024)
orthogroup_gene_names	The list of genes within each orthogroup
orthology	The type of orthology relationship (C. elegans:C. briggsae)
human_orthologs	Lists each gene's human rtholog(s), from OrthoList 2 (Kim et al. 2018)
hashimshony_oneCell_TPM	Expression of each gene in the one-cell embryo stage from (Hashimshony et al. 2015) in TPM (transcript per million)
tintori_oneCell_meanRPKM	Mean expression across replicates of each gene in the one-cell embryo stage from (Tintori et al. 2016) in RPKM (reads per kilobase million)
