# Supplementary material for: An updated compendium of Caenorhabditis elegans RNA-binding proteins and their regulation
Source: G3 (Bethesda). 2025 Jul 14;15(9):jkaf156. doi: 10.1093/g3journal/jkaf156 (PMC12405884; doi:10.1093/g3journal/jkaf156)
Supplement: jkaf156_Supplementary_Data [file jkaf156_supplementary_data.zip › Supplemental_Table_S2_G3-2025-405833.xlsx]

## Sheet: Supp_Table_S2
WB_ID	gene	Group	cluster	pseudobulk_halflife (min)
WBGene00000120	aly-1	1	Early 1	53.5277
WBGene00000122	aly-3	1	Early 1	72.4325
WBGene00011279	asd-1	1	Early 1	66.2295
WBGene00000411	cdl-1	1	Early 1	50.2191
WBGene00008362	cfim-2	1	Early 1	63.884
WBGene00017098	E02D9.1	1	Early 1	93.3984
WBGene00017140	EEED8.12	1	Early 1	NA
WBGene00017135	EEED8.4	1	Early 1	NA
WBGene00001484	fox-1	1	Early 1	36.5295
WBGene00001999	hrpa-1	1	Early 1	63.3966
WBGene00020936	hrpf-1	1	Early 1	32.9162
WBGene00019881	R05D3.8	1	Early 1	30.8978
WBGene00013703	rbm-12	1	Early 1	24.5837
WBGene00021921	rbm-39	1	Early 1	45.091
WBGene00004389	rnp-6	1	Early 1	36.559
WBGene00004698	rsp-1	1	Early 1	50.2775
WBGene00004699	rsp-2	1	Early 1	71.9792
WBGene00004700	rsp-3	1	Early 1	78.3772
WBGene00004703	rsp-6	1	Early 1	63.4169
WBGene00004705	rsp-8	1	Early 1	50.8276
WBGene00045383	sup-46	1	Early 1	60.783
WBGene00012904	tiar-2	1	Early 1	60.7416
WBGene00006698	uaf-2	1	Early 1	50.7121
WBGene00021816	Y53G8AR.9	1	Early 1	84.2382
WBGene00010260	ddx-17	2	Early 1	87.5431
WBGene00010100	F55C9.3	2	Early 1	13.0495
WBGene00018794	attf-3	3	Early 1	24.4009
WBGene00000995	die-1	3	Early 1	31.3478
WBGene00007772	egrh-1	3	Early 1	17.4167
WBGene00009923	F52B5.7	3	Early 1	19.4141
WBGene00010553	K04C1.3	3	Early 1	22.5345
WBGene00010704	K09A11.1	3	Early 1	20.6795
WBGene00013006	lin-38	3	Early 1	36.8405
WBGene00003045	lir-2	3	Early 1	24.3614
WBGene00004745	sdc-1	3	Early 1	41.109
WBGene00012976	sup-35	3	Early 1	56.0313
WBGene00011925	T22C8.4	3	Early 1	21.2899
WBGene00018740	tra-4	3	Early 1	25.6461
WBGene00013505	Y71A12B.8	3	Early 1	NA
WBGene00019960	ztf-16	3	Early 1	39.4979
WBGene00020763	ztf-18	3	Early 1	21.4062
WBGene00001259	emb-5	4	Early 1	58.7416
WBGene00018496	F46F5.5	4	Early 1	NA
WBGene00002066	ifg-1	4	Early 1	69.7732
WBGene00003154	mcm-2	4	Early 1	40.228
WBGene00020625	mrrf-1	4	Early 1	21.3249
WBGene00010785	top-2	4	Early 1	48.9305
WBGene00014220	ZK1098.3	4	Early 1	38.1031
WBGene00044330	alr-1	TF	Early 1	28.7594
WBGene00009202	aptf-4	TF	Early 1	NA
WBGene00017317	attf-2	TF	Early 1	68.9324
WBGene00015075	B0238.11	TF	Early 1	52.0954
WBGene00000437	ceh-13	TF	Early 1	22.4212
WBGene00000444	ceh-21	TF	Early 1	22.3016
WBGene00000461	ceh-40	TF	Early 1	23.2398
WBGene00000462	ceh-41	TF	Early 1	18.3203
WBGene00013583	ceh-51	TF	Early 1	82.6335
WBGene00000432	ceh-7	TF	Early 1	NA
WBGene00000467	cep-1	TF	Early 1	17.2708
WBGene00001310	end-1	TF	Early 1	NA
WBGene00017601	ets-7	TF	Early 1	NA
WBGene00016798	ets-8	TF	Early 1	NA
WBGene00018248	F40G9.14	TF	Early 1	64.4388
WBGene00018786	hmbx-1	TF	Early 1	59.9587
WBGene00023497	lin-15B	TF	Early 1	35.3402
WBGene00003378	mml-1	TF	Early 1	22.1259
WBGene00011614	nfya-1	TF	Early 1	18.9433
WBGene00010180	nhr-192	TF	Early 1	NA
WBGene00003601	nhr-2	TF	Early 1	13.0551
WBGene00014193	nhr-247	TF	Early 1	NA
WBGene00003668	nhr-78	TF	Early 1	NA
WBGene00003976	pes-1	TF	Early 1	26.6163
WBGene00004077	pop-1	TF	Early 1	25.3935
WBGene00004334	ref-1	TF	Early 1	13.0453
WBGene00020758	T24C4.2	TF	Early 1	21.3
WBGene00006547	tbx-11	TF	Early 1	15.6697
WBGene00044798	tbx-43	TF	Early 1	19.9744
WBGene00006546	tbx-9	TF	Early 1	24.9646
WBGene00021679	Y48G1C.6	TF	Early 1	21.8459
WBGene00016601	acin-1	1	Early 2	65.549
WBGene00000079	adr-1	1	Early 2	53.5927
WBGene00017144	brap-2	1	Early 2	20.5146
WBGene00000889	cyn-13	1	Early 2	33.4797
WBGene00000939	dcr-1	1	Early 2	74.6861
WBGene00001028	dnj-10	1	Early 2	36.5469
WBGene00011730	drr-2	1	Early 2	96.5905
WBGene00013201	dus-2	1	Early 2	35.9752
WBGene00001230	eif-3.G	1	Early 2	56.5992
WBGene00017210	F07E5.5	1	Early 2	165.964
WBGene00008862	F15D4.5	1	Early 2	70.0978
WBGene00007534	fubl-1	1	Early 2	55.5204
WBGene00016489	fubl-3	1	Early 2	31.3501
WBGene00016173	fust-1	1	Early 2	73.587
WBGene00017929	grld-1	1	Early 2	23.2738
WBGene00010677	gtbp-1	1	Early 2	36.7981
WBGene00017816	hrpk-1	1	Early 2	55.3731
WBGene00016624	hrpl-1	1	Early 2	37.8269
WBGene00002000	hrpr-1	1	Early 2	101.855
WBGene00015461	krr-1	1	Early 2	38.0733
WBGene00017778	nono-1	1	Early 2	47.0711
WBGene00013347	nova-1	1	Early 2	111.746
WBGene00003902	pab-1	1	Early 2	146.409
WBGene00003904	pabp-2	1	Early 2	69.5118
WBGene00004187	prp-8	1	Early 2	77.0976
WBGene00014165	puf-12	1	Early 2	108.171
WBGene00004245	puf-9	1	Early 2	58.6406
WBGene00004315	rbd-1	1	Early 2	41.8557
WBGene00015143	rbm-26	1	Early 2	37.4525
WBGene00011043	rbm-28	1	Early 2	43.71
WBGene00008688	rbm-34	1	Early 2	38.3461
WBGene00004355	rha-1	1	Early 2	49.5438
WBGene00010476	rnf-113	1	Early 2	NA
WBGene00004385	rnp-2	1	Early 2	37.1215
WBGene00004386	rnp-3	1	Early 2	43.6525
WBGene00018857	stau-1	1	Early 2	60.096
WBGene00006331	sup-26	1	Early 2	58.6434
WBGene00020827	T26A8.4	1	Early 2	20.0819
WBGene00015943	tiar-1	1	Early 2	81.5815
WBGene00019241	trm-2A	1	Early 2	51.835
WBGene00006964	xrn-2	1	Early 2	44.7565
WBGene00021377	Y37E11B.5	1	Early 2	42.2974
WBGene00014078	ZK792.5	1	Early 2	40.1254
WBGene00000106	alg-2	2	Early 2	54.5248
WBGene00015232	B0511.6	2	Early 2	140.817
WBGene00007578	C14B1.7	2	Early 2	19.2278
WBGene00016073	C24H12.4	2	Early 2	110.973
WBGene00016868	C52B9.8	2	Early 2	NA
WBGene00000482	chd-3	2	Early 2	51.9191
WBGene00011580	ddx-19	2	Early 2	66.2689
WBGene00001049	dog-1	2	Early 2	35.5908
WBGene00010061	F54E12.2	2	Early 2	32.5045
WBGene00018890	F55F8.2	2	Early 2	64.8052
WBGene00021905	helq-1	2	Early 2	35.4515
WBGene00002083	inf-1	2	Early 2	66.834
WBGene00019334	K02F3.12	2	Early 2	NA
WBGene00002244	laf-1	2	Early 2	71.2298
WBGene00002637	let-418	2	Early 2	64.9897
WBGene00020284	mel-46	2	Early 2	34.027
WBGene00019862	nrde-3	2	Early 2	45.3777
WBGene00004323	rde-1	2	Early 2	32.7317
WBGene00015525	rha-2	2	Early 2	41.7943
WBGene00019666	sago-1	2	Early 2	65.6307
WBGene00012896	snrp-200	2	Early 2	64.4532
WBGene00004945	sop-2	2	Early 2	33.9988
WBGene00020742	T23H2.3	2	Early 2	21.0144
WBGene00012059	T26G10.1	2	Early 2	47.2329
WBGene00006961	xnp-1	2	Early 2	61.8535
WBGene00013189	Y54E2A.4	2	Early 2	43.9008
WBGene00022378	Y94H6A.5	2	Early 2	75.8419
WBGene00013983	ZK512.2	2	Early 2	45.8434
WBGene00022792	ZK686.2	2	Early 2	28.0973
WBGene00015352	C02F5.12	3	Early 2	27.0251
WBGene00016725	C46H3.2	3	Early 2	17.9226
WBGene00000475	cey-4	3	Early 2	120.381
WBGene00016200	dpff-1	3	Early 2	25.3615
WBGene00001324	eor-1	3	Early 2	29.5421
WBGene00005011	F26F4.8	3	Early 2	17.046
WBGene00001439	fkh-7	3	Early 2	31.3982
WBGene00019611	K10B3.5	3	Early 2	20.2941
WBGene00003002	lin-13	3	Early 2	55.7862
WBGene00003021	lin-36	3	Early 2	43.439
WBGene00003087	lsy-2	3	Early 2	61.9828
WBGene00013096	mcd-1	3	Early 2	35.5432
WBGene00003218	mep-1	3	Early 2	28.5761
WBGene00003380	mnm-2	3	Early 2	42.9821
WBGene00003845	odd-1	3	Early 2	NA
WBGene00007042	pbrm-1	3	Early 2	48.1277
WBGene00004111	pqn-21	3	Early 2	34.6445
WBGene00021538	rabs-5	3	Early 2	25.6453
WBGene00004335	ref-2	3	Early 2	19.7077
WBGene00009743	sptf-1	3	Early 2	21.5749
WBGene00007433	swsn-7	3	Early 2	50.6313
WBGene00020630	T20F7.1	3	Early 2	28.6947
WBGene00011924	T22C8.3	3	Early 2	33.9568
WBGene00006575	tir-1	3	Early 2	28.4478
WBGene00006580	tlp-1	3	Early 2	16.1644
WBGene00017733	ubxn-1	3	Early 2	37.1616
WBGene00006934	vps-54	3	Early 2	21.6335
WBGene00021374	Y37E11B.1	3	Early 2	32.9997
WBGene00022334	Y82E9BR.1	3	Early 2	19.6704
WBGene00022349	Y82E9BR.17	3	Early 2	45.0054
WBGene00013438	ztf-29	3	Early 2	13.1665
WBGene00000196	aars-1	4	Early 2	27.804
WBGene00000231	atx-2	4	Early 2	83.8941
WBGene00016740	C48B6.2	4	Early 2	30.8739
WBGene00000787	cps-6	4	Early 2	51.5597
WBGene00001095	dars-2	4	Early 2	31.4064
WBGene00001337	ears-1	4	Early 2	71.4171
WBGene00009289	exos-7	4	Early 2	41.8187
WBGene00009993	F53F4.11	4	Early 2	80.4595
WBGene00001497	fars-1	4	Early 2	NA
WBGene00001498	fars-3	4	Early 2	30.2006
WBGene00001423	fib-1	4	Early 2	70.927
WBGene00002060	ife-2	4	Early 2	43.3126
WBGene00010619	K07A1.15	4	Early 2	36.579
WBGene00003073	lars-1	4	Early 2	87.0222
WBGene00002850	let-716	4	Early 2	60.5702
WBGene00003082	lsm-8	4	Early 2	49.3376
WBGene00003415	mars-1	4	Early 2	77.3796
WBGene00022373	mrpl-15	4	Early 2	39.6381
WBGene00012992	mrpl-20	4	Early 2	36.2807
WBGene00011883	mrpl-50	4	Early 2	41.583
WBGene00009128	mrpl-54	4	Early 2	26.3346
WBGene00010624	mrps-15	4	Early 2	33.9272
WBGene00018961	mrps-16	4	Early 2	NA
WBGene00020718	mrps-2	4	Early 2	27.8042
WBGene00019800	mtss-1	4	Early 2	36.2018
WBGene00014111	rpc-25	4	Early 2	34.4002
WBGene00005663	sars-1	4	Early 2	128.671
WBGene00004914	snr-1	4	Early 2	39.9444
WBGene00004916	snr-3	4	Early 2	67.7103
WBGene00012351	W09C5.1	4	Early 2	193.58
WBGene00012465	Y17G7B.12	4	Early 2	45.8447
WBGene00012964	Y48A6B.3	4	Early 2	63.9354
WBGene00014156	ZK930.6	4	Early 2	86.4355
WBGene00000223	atf-7	TF	Early 2	42.7191
WBGene00007943	C34F6.9	TF	Early 2	29.4925
WBGene00000383	cdc-14	TF	Early 2	49.8153
WBGene00016754	cebp-2	TF	Early 2	40.8195
WBGene00000435	ceh-10	TF	Early 2	18.6548
WBGene00000439	ceh-16	TF	Early 2	18.2675
WBGene00000449	ceh-27	TF	Early 2	25.6795
WBGene00000457	ceh-36	TF	Early 2	31.5687
WBGene00000463	ceh-43	TF	Early 2	21.5399
WBGene00008242	ceh-75	TF	Early 2	NA
WBGene00018355	ceh-86	TF	Early 2	35.3089
WBGene00009231	ceh-89	TF	Early 2	59.7583
WBGene00008606	dhhc-1	TF	Early 2	30.8023
WBGene00019344	dhhc-10	TF	Early 2	43.0602
WBGene00017326	dmd-5	TF	Early 2	19.7553
WBGene00001081	dpy-22	TF	Early 2	78.7193
WBGene00022554	duxl-1	TF	Early 2	48.0911
WBGene00009899	efl-3	TF	Early 2	24.7452
WBGene00013676	ekl-4	TF	Early 2	29.3678
WBGene00001249	elt-1	TF	Early 2	16.7583
WBGene00015981	elt-7	TF	Early 2	NA
WBGene00008882	F16B12.6	TF	Early 2	23.7782
WBGene00001434	fkh-2	TF	Early 2	16.0724
WBGene00001565	gei-8	TF	Early 2	26.338
WBGene00001820	ham-1	TF	Early 2	13.4905
WBGene00001948	hlh-1	TF	Early 2	23.8799
WBGene00001958	hlh-14	TF	Early 2	9.73112
WBGene00001949	hlh-2	TF	Early 2	20.2974
WBGene00001971	hmg-1.1	TF	Early 2	82.982
WBGene00001976	hmg-11	TF	Early 2	66.1043
WBGene00001981	hnd-1	TF	Early 2	35.5858
WBGene00007984	irx-1	TF	Early 2	22.3527
WBGene00002783	let-607	TF	Early 2	NA
WBGene00003018	lin-32	TF	Early 2	14.6104
WBGene00003025	lin-40	TF	Early 2	99.809
WBGene00045419	lsy-12	TF	Early 2	NA
WBGene00003210	mel-28	TF	Early 2	46.1434
WBGene00011259	miz-1	TF	Early 2	19.951
WBGene00003377	mls-2	TF	Early 2	26.5175
WBGene00008999	myrf-2	TF	Early 2	58.0481
WBGene00003609	nhr-10	TF	Early 2	16.9195
WBGene00016366	nhr-140	TF	Early 2	NA
WBGene00003614	nhr-15	TF	Early 2	35.3496
WBGene00008056	nhr-164	TF	Early 2	NA
WBGene00008221	nhr-168	TF	Early 2	29.2085
WBGene00003616	nhr-17	TF	Early 2	20.3885
WBGene00016926	nhr-171	TF	Early 2	NA
WBGene00008830	nhr-176	TF	Early 2	NA
WBGene00003621	nhr-22	TF	Early 2	20.216
WBGene00012494	nhr-232	TF	Early 2	NA
WBGene00003623	nhr-25	TF	Early 2	30.935
WBGene00022805	nhr-256	TF	Early 2	16.7179
WBGene00021522	nhr-274	TF	Early 2	31.4059
WBGene00003628	nhr-35	TF	Early 2	28.8269
WBGene00003651	nhr-61	TF	Early 2	24.3826
WBGene00003654	nhr-64	TF	Early 2	31.0781
WBGene00003657	nhr-67	TF	Early 2	19.8968
WBGene00003779	nob-1	TF	Early 2	22.7609
WBGene00009180	nurf-1	TF	Early 2	31.2898
WBGene00004319	rbr-2	TF	Early 2	49.3277
WBGene00004747	sdc-3	TF	Early 2	46.3746
WBGene00011729	set-16	TF	Early 2	43.1053
WBGene00004786	sex-1	TF	Early 2	17.9868
WBGene00001568	snpc-4	TF	Early 2	25.776
WBGene00004203	swsn-1	TF	Early 2	62.9744
WBGene00006380	tab-1	TF	Early 2	13.8964
WBGene00006544	tbx-7	TF	Early 2	18.6918
WBGene00006545	tbx-8	TF	Early 2	20.8074
WBGene00006775	unc-39	TF	Early 2	21.8991
WBGene00006870	vab-3	TF	Early 2	39.1745
WBGene00022046	Y66H1A.4	TF	Early 2	NA
WBGene00013100	zip-7	TF	Early 2	25.632
WBGene00017755	zip-8	TF	Early 2	39.9565
WBGene00077761	zip-9	TF	Early 2	NA
WBGene00018704	ztf-13	TF	Early 2	47.7587
WBGene00006423	asd-2	1	Late 1	78.6281
WBGene00000246	bcc-1	1	Late 1	NA
WBGene00009532	ccch-1	1	Late 1	32.9621
WBGene00019347	mbl-1	1	Late 1	44.31
WBGene00007396	rnp-9	1	Late 1	52.7595
WBGene00004472	rps-3	1	Late 1	311.495
WBGene00006321	sup-12	1	Late 1	49.6271
WBGene00013830	ZC15.1	1	Late 1	NA
WBGene00016383	zgpa-1	1	Late 1	53.4108
WBGene00000105	alg-1	2	Late 1	45.8317
WBGene00018997	F57B9.3	2	Late 1	NA
WBGene00019219	H20J04.4	2	Late 1	29.1312
WBGene00003834	nxf-1	2	Late 1	53.4216
WBGene00006779	unc-43	2	Late 1	67.4932
WBGene00018862	wago-2	2	Late 1	NA
WBGene00009133	bed-3	3	Late 1	34.2503
WBGene00007520	C11E4.6	3	Late 1	33.2253
WBGene00044386	C27A2.7	3	Late 1	NA
WBGene00017814	F26A10.2	3	Late 1	69.082
WBGene00010222	F57G12.2	3	Late 1	25.518
WBGene00001570	gei-13	3	Late 1	45.5213
WBGene00001824	hbl-1	3	Late 1	52.4292
WBGene00018990	klf-1	3	Late 1	NA
WBGene00003033	lin-48	3	Late 1	NA
WBGene00003516	nab-1	3	Late 1	42.3572
WBGene00006604	tra-1	3	Late 1	50.8162
WBGene00021019	W04B5.2	3	Late 1	47.8497
WBGene00022518	zfh-2	3	Late 1	37.4976
WBGene00010936	ztf-14	3	Late 1	NA
WBGene00011661	ztf-27	3	Late 1	29.3208
WBGene00007745	C26D10.4	4	Late 1	32.9509
WBGene00016493	C37A2.7	4	Late 1	NA
WBGene00009771	F46B6.6	4	Late 1	28.533
WBGene00011412	mrpl-16	4	Late 1	27.8786
WBGene00022470	mrpl-19	4	Late 1	29.7535
WBGene00012244	mrps-11	4	Late 1	53.4317
WBGene00004408	rla-0	4	Late 1	243.223
WBGene00004410	rla-2	4	Late 1	254.477
WBGene00004412	rpl-1	4	Late 1	347.719
WBGene00004421	rpl-10	4	Late 1	291.781
WBGene00004423	rpl-11.2	4	Late 1	309.277
WBGene00004425	rpl-13	4	Late 1	311.808
WBGene00004426	rpl-14	4	Late 1	296.897
WBGene00004427	rpl-15	4	Late 1	NA
WBGene00004429	rpl-17	4	Late 1	NA
WBGene00004431	rpl-19	4	Late 1	353.815
WBGene00004433	rpl-21	4	Late 1	316.68
WBGene00004434	rpl-22	4	Late 1	255.432
WBGene00004436	rpl-24.1	4	Late 1	319.33
WBGene00004439	rpl-25.2	4	Late 1	327.54
WBGene00004440	rpl-26	4	Late 1	230.951
WBGene00004442	rpl-28	4	Late 1	222.711
WBGene00004414	rpl-3	4	Late 1	213.698
WBGene00004444	rpl-30	4	Late 1	178.601
WBGene00004445	rpl-31	4	Late 1	150.453
WBGene00004446	rpl-32	4	Late 1	225.616
WBGene00004447	rpl-33	4	Late 1	202.818
WBGene00004448	rpl-34	4	Late 1	NA
WBGene00004449	rpl-35	4	Late 1	242.808
WBGene00004417	rpl-6	4	Late 1	351.382
WBGene00004418	rpl-7	4	Late 1	290.19
WBGene00004419	rpl-7A	4	Late 1	573.325
WBGene00004469	rps-0	4	Late 1	153.25
WBGene00004481	rps-12	4	Late 1	264.866
WBGene00004485	rps-16	4	Late 1	166.945
WBGene00004486	rps-17	4	Late 1	441.385
WBGene00004487	rps-18	4	Late 1	531.285
WBGene00004488	rps-19	4	Late 1	260.977
WBGene00004490	rps-21	4	Late 1	NA
WBGene00004491	rps-22	4	Late 1	264.388
WBGene00004492	rps-23	4	Late 1	295.767
WBGene00004493	rps-24	4	Late 1	290.793
WBGene00004497	rps-28	4	Late 1	NA
WBGene00004499	rps-30	4	Late 1	264.944
WBGene00004473	rps-4	4	Late 1	230.854
WBGene00004474	rps-5	4	Late 1	429.36
WBGene00004475	rps-6	4	Late 1	287.085
WBGene00004477	rps-8	4	Late 1	350.153
WBGene00004478	rps-9	4	Late 1	419.417
WBGene00006725	ubl-1	4	Late 1	323.613
WBGene00006935	vars-1	4	Late 1	24.2285
WBGene00021350	Y37E3.8	4	Late 1	NA
WBGene00012984	Y48B6A.13	4	Late 1	28.7604
WBGene00000095	aha-1	TF	Late 1	21.3636
WBGene00000221	atf-5	TF	Late 1	92.9516
WBGene00017535	atf-8	TF	Late 1	29.1267
WBGene00008260	C52G5.2	TF	Late 1	73.6778
WBGene00000442	ceh-19	TF	Late 1	NA
WBGene00000458	ceh-37	TF	Late 1	39.0749
WBGene00000464	ceh-44	TF	Late 1	34.1129
WBGene00007749	ceh-79	TF	Late 1	NA
WBGene00000433	ceh-8	TF	Late 1	37.0499
WBGene00016557	ceh-84	TF	Late 1	NA
WBGene00018022	ceh-87	TF	Late 1	NA
WBGene00000476	cfi-1	TF	Late 1	28.4099
WBGene00000584	cog-1	TF	Late 1	26.7951
WBGene00000895	dac-1	TF	Late 1	NA
WBGene00010892	dhhc-6	TF	Late 1	56.7964
WBGene00001174	egl-5	TF	Late 1	26.6233
WBGene00016600	ets-5	TF	Late 1	NA
WBGene00001345	fos-1	TF	Late 1	26.4395
WBGene00001851	hif-1	TF	Late 1	58.5835
WBGene00013665	hlh-32	TF	Late 1	35.226
WBGene00002601	let-381	TF	Late 1	20.1403
WBGene00003017	lin-31	TF	Late 1	NA
WBGene00003024	lin-39	TF	Late 1	27.4731
WBGene00007242	madf-5	TF	Late 1	25.8635
WBGene00011315	mbr-1	TF	Late 1	NA
WBGene00003511	mxl-3	TF	Late 1	NA
WBGene00003693	nhr-103	TF	Late 1	NA
WBGene00003698	nhr-108	TF	Late 1	NA
WBGene00003704	nhr-114	TF	Late 1	35.4354
WBGene00003706	nhr-116	TF	Late 1	15.9109
WBGene00003713	nhr-123	TF	Late 1	NA
WBGene00003714	nhr-124	TF	Late 1	NA
WBGene00003723	nhr-133	TF	Late 1	84.4561
WBGene00019116	nhr-143	TF	Late 1	34.1355
WBGene00007547	nhr-154	TF	Late 1	31.9525
WBGene00003615	nhr-16	TF	Late 1	NA
WBGene00008309	nhr-170	TF	Late 1	NA
WBGene00017961	nhr-180	TF	Late 1	NA
WBGene00018266	nhr-183	TF	Late 1	56.9207
WBGene00018415	nhr-184	TF	Late 1	NA
WBGene00018622	nhr-190	TF	Late 1	22.188
WBGene00010603	nhr-198	TF	Late 1	NA
WBGene00003620	nhr-21	TF	Late 1	26.3929
WBGene00020152	nhr-211	TF	Late 1	NA
WBGene00020849	nhr-225	TF	Late 1	NA
WBGene00020850	nhr-226	TF	Late 1	NA
WBGene00020062	nhr-270	TF	Late 1	19.0063
WBGene00021163	nhr-275	TF	Late 1	NA
WBGene00003624	nhr-28	TF	Late 1	21.5723
WBGene00016091	nhr-30	TF	Late 1	NA
WBGene00018412	nhr-37	TF	Late 1	NA
WBGene00003635	nhr-45	TF	Late 1	29.1266
WBGene00003642	nhr-52	TF	Late 1	NA
WBGene00003643	nhr-53	TF	Late 1	NA
WBGene00003652	nhr-62	TF	Late 1	29.1567
WBGene00003655	nhr-65	TF	Late 1	NA
WBGene00003680	nhr-90	TF	Late 1	NA
WBGene00003685	nhr-95	TF	Late 1	36.8258
WBGene00003687	nhr-97	TF	Late 1	NA
WBGene00003854	odr-7	TF	Late 1	NA
WBGene00004024	php-3	TF	Late 1	25.318
WBGene00006652	ttx-1	TF	Late 1	34.128
WBGene00006654	ttx-3	TF	Late 1	45.0916
WBGene00006744	unc-4	TF	Late 1	NA
WBGene00012854	Y44A6D.3	TF	Late 1	32.4393
WBGene00013543	Y75B8A.6	TF	Late 1	43.2834
WBGene00006986	zip-1	TF	Late 1	32.1095
WBGene00044674	B0280.17	1	Late 2	NA
WBGene00001368	exc-7	1	Late 2	34.6737
WBGene00010046	F54D1.1	1	Late 2	NA
WBGene00018838	F54G2.2	1	Late 2	NA
WBGene00019249	hrpa-2	1	Late 2	91.4913
WBGene00019537	K08D12.3	1	Late 2	94.7724
WBGene00003388	moe-3	1	Late 2	NA
WBGene00003423	msi-1	1	Late 2	50.659
WBGene00012478	mxt-1	1	Late 2	79.9021
WBGene00009141	ncbp-2	1	Late 2	46.2987
WBGene00003785	nos-3	1	Late 2	31.7013
WBGene00004207	ptb-1	1	Late 2	65.9591
WBGene00004244	puf-8	1	Late 2	95.579
WBGene00016197	pxl-1	1	Late 2	59.2433
WBGene00016260	rege-1	1	Late 2	18.7785
WBGene00006697	uaf-1	1	Late 2	81.7961
WBGene00006763	unc-26	1	Late 2	32.401
WBGene00016407	unk-1	1	Late 2	NA
WBGene00012794	Y43E12A.2	1	Late 2	28.6639
WBGene00013325	Y57G11C.36	1	Late 2	23.9759
WBGene00022771	ZK616.1	1	Late 2	63.4024
WBGene00007275	C03D6.1	2	Late 2	NA
WBGene00015424	C04E6.8	2	Late 2	NA
WBGene00016194	C28H8.3	2	Late 2	49.0251
WBGene00017599	F19F10.3	2	Late 2	NA
WBGene00019095	F59A7.8	2	Late 2	NA
WBGene00044514	R09E12.9	2	Late 2	NA
WBGene00011288	R102.1	2	Late 2	NA
WBGene00011374	T02D1.8	2	Late 2	69.835
WBGene00020707	wago-10	2	Late 2	NA
WBGene00013647	Y105C5B.5	2	Late 2	NA
WBGene00012764	Y41E3.6	2	Late 2	NA
WBGene00003847	blmp-1	3	Late 2	33.6197
WBGene00015309	C01G5.7	3	Late 2	54.1657
WBGene00015480	C05D10.4	3	Late 2	45.1914
WBGene00015527	C06E2.1	3	Late 2	61.6205
WBGene00044651	egrh-3	3	Late 2	56.7758
WBGene00001330	eps-8	3	Late 2	71.0677
WBGene00017687	ets-4	3	Late 2	NA
WBGene00009850	F48F7.5	3	Late 2	27.9573
WBGene00010453	fozi-1	3	Late 2	NA
WBGene00001559	gei-1	3	Late 2	51.5623
WBGene00003480	klf-3	3	Late 2	19.7709
WBGene00003015	lin-29	3	Late 2	15.4811
WBGene00003933	pat-9	3	Late 2	42.1202
WBGene00011113	R07E5.5	3	Late 2	NA
WBGene00010012	saeg-1	3	Late 2	26.0479
WBGene00012735	sptf-3	3	Late 2	25.8479
WBGene00044068	syd-9	3	Late 2	48.1026
WBGene00013537	Y73F8A.33	3	Late 2	NA
WBGene00012317	ztf-6	3	Late 2	26.2439
WBGene00009772	ztf-7	3	Late 2	114.308
WBGene00019162	eif-1.A	4	Late 2	37.8482
WBGene00015025	mrpl-9	4	Late 2	38.9466
WBGene00004422	rpl-11.1	4	Late 2	292.036
WBGene00004424	rpl-12	4	Late 2	NA
WBGene00004430	rpl-18	4	Late 2	289.85
WBGene00004443	rpl-29	4	Late 2	NA
WBGene00004452	rpl-38	4	Late 2	NA
WBGene00004453	rpl-39	4	Late 2	NA
WBGene00004420	rpl-9	4	Late 2	281.007
WBGene00004470	rps-1	4	Late 2	340.787
WBGene00004479	rps-10	4	Late 2	309.393
WBGene00004480	rps-11	4	Late 2	277.859
WBGene00004484	rps-15	4	Late 2	293.708
WBGene00004494	rps-25	4	Late 2	203.224
WBGene00004476	rps-7	4	Late 2	318.344
WBGene00011958	T23G4.2	4	Late 2	NA
WBGene00006617	tars-1	4	Late 2	49.3375
WBGene00006728	ubq-2	4	Late 2	265.414
WBGene00016310	C32D5.1	TF	Late 2	NA
WBGene00000441	ceh-18	TF	Late 2	NA
WBGene00000446	ceh-23	TF	Late 2	NA
WBGene00000447	ceh-24	TF	Late 2	38.2724
WBGene00000454	ceh-33	TF	Late 2	NA
WBGene00000521	cky-1	TF	Late 2	23.6411
WBGene00000793	crh-1	TF	Late 2	56.1468
WBGene00000908	daf-12	TF	Late 2	NA
WBGene00044071	dhhc-14	TF	Late 2	33.3665
WBGene00012948	dhhc-2	TF	Late 2	NA
WBGene00020066	dhhc-5	TF	Late 2	NA
WBGene00007058	dmd-6	TF	Late 2	19.7688
WBGene00020708	dmd-8	TF	Late 2	NA
WBGene00001182	egl-13	TF	Late 2	41.7505
WBGene00016029	elf-1	TF	Late 2	52.2482
WBGene00001252	elt-4	TF	Late 2	NA
WBGene00001377	eya-1	TF	Late 2	19.4055
WBGene00001442	fkh-10	TF	Late 2	30.6422
WBGene00001441	fkh-9	TF	Late 2	21.8995
WBGene00010010	gmeb-2	TF	Late 2	29.6536
WBGene00001707	grh-1	TF	Late 2	29.4435
WBGene00001954	hlh-10	TF	Late 2	34.6347
WBGene00020930	hlh-30	TF	Late 2	48.4903
WBGene00021446	hlh-33	TF	Late 2	NA
WBGene00002004	hsf-1	TF	Late 2	29.7016
WBGene00022500	lfi-1	TF	Late 2	52.2114
WBGene00003100	mab-3	TF	Late 2	NA
WBGene00019218	madf-3	TF	Late 2	26.2301
WBGene00011575	madf-4	TF	Late 2	NA
WBGene00003163	mdl-1	TF	Late 2	17.9975
WBGene00003167	mec-3	TF	Late 2	NA
WBGene00003182	mef-2	TF	Late 2	NA
WBGene00003600	nhr-1	TF	Late 2	35.0559
WBGene00003697	nhr-107	TF	Late 2	NA
WBGene00003702	nhr-112	TF	Late 2	NA
WBGene00003705	nhr-115	TF	Late 2	NA
WBGene00003707	nhr-117	TF	Late 2	NA
WBGene00003710	nhr-120	TF	Late 2	NA
WBGene00003711	nhr-121	TF	Late 2	NA
WBGene00003716	nhr-126	TF	Late 2	NA
WBGene00003718	nhr-128	TF	Late 2	NA
WBGene00003724	nhr-134	TF	Late 2	NA
WBGene00003725	nhr-135	TF	Late 2	NA
WBGene00015397	nhr-149	TF	Late 2	NA
WBGene00007546	nhr-153	TF	Late 2	NA
WBGene00016772	nhr-166	TF	Late 2	NA
WBGene00018541	nhr-186	TF	Late 2	NA
WBGene00018544	nhr-188	TF	Late 2	NA
WBGene00003618	nhr-19	TF	Late 2	11.2129
WBGene00019742	nhr-202	TF	Late 2	NA
WBGene00020385	nhr-216	TF	Late 2	NA
WBGene00003622	nhr-23	TF	Late 2	37.9167
WBGene00021610	nhr-237	TF	Late 2	26.8804
WBGene00021611	nhr-238	TF	Late 2	NA
WBGene00013584	nhr-243	TF	Late 2	26.0584
WBGene00016126	nhr-258	TF	Late 2	NA
WBGene00008901	nhr-27	TF	Late 2	NA
WBGene00010186	nhr-283	TF	Late 2	NA
WBGene00003602	nhr-3	TF	Late 2	23.2828
WBGene00003625	nhr-31	TF	Late 2	49.7383
WBGene00003626	nhr-32	TF	Late 2	25.0389
WBGene00013976	nhr-33	TF	Late 2	NA
WBGene00017198	nhr-36	TF	Late 2	NA
WBGene00003604	nhr-5	TF	Late 2	NA
WBGene00003640	nhr-50	TF	Late 2	26.2781
WBGene00003641	nhr-51	TF	Late 2	NA
WBGene00003605	nhr-6	TF	Late 2	NA
WBGene00003653	nhr-63	TF	Late 2	NA
WBGene00003606	nhr-7	TF	Late 2	NA
WBGene00004011	pha-2	TF	Late 2	66.6017
WBGene00011060	R06C1.6	TF	Late 2	44.7298
WBGene00004764	sel-7	TF	Late 2	48.849
WBGene00004856	sma-2	TF	Late 2	NA
WBGene00004964	spe-10	TF	Late 2	NA
WBGene00020396	T10B5.10	TF	Late 2	29.9154
WBGene00006445	tag-68	TF	Late 2	39.5691
WBGene00006766	unc-30	TF	Late 2	30.9879
WBGene00006959	xbp-1	TF	Late 2	43.8073
WBGene00022562	ZC204.12	TF	Late 2	NA
WBGene00021082	zip-11	TF	Late 2	49.5134
WBGene00019327	zip-2	TF	Late 2	24.2167
WBGene00012330	zip-3	TF	Late 2	NA
WBGene00021552	zip-4	TF	Late 2	14.2243
WBGene00014208	ZK1067.2	TF	Late 2	68.7733
WBGene00014253	ZK1320.3	TF	Late 2	NA
WBGene00011639	ztf-17	TF	Late 2	68.629
WBGene00006999	zyx-1	TF	Late 2	72.9527
WBGene00016977	akap-1	1	Maternal 1	67.1554
WBGene00016799	C50C3.1	1	Maternal 1	69.9358
WBGene00000770	cpb-1	1	Maternal 1	NA
WBGene00000772	cpb-3	1	Maternal 1	42.7817
WBGene00000935	daz-1	1	Maternal 1	58.2697
WBGene00001481	fog-1	1	Maternal 1	NA
WBGene00011376	gla-3	1	Maternal 1	33.3962
WBGene00001595	gld-1	1	Maternal 1	NA
WBGene00001597	gld-3	1	Maternal 1	61.85
WBGene00001598	glh-1	1	Maternal 1	92.0898
WBGene00001599	glh-2	1	Maternal 1	62.7629
WBGene00001601	glh-4	1	Maternal 1	53.4499
WBGene00020097	larp-1	1	Maternal 1	55.7298
WBGene00003228	mex-1	1	Maternal 1	NA
WBGene00003229	mex-3	1	Maternal 1	52.0899
WBGene00003230	mex-5	1	Maternal 1	32.6547
WBGene00003231	mex-6	1	Maternal 1	39.5864
WBGene00008061	mina-1	1	Maternal 1	NA
WBGene00003784	nos-2	1	Maternal 1	NA
WBGene00003827	ntl-4	1	Maternal 1	37.2615
WBGene00003865	oma-2	1	Maternal 1	56.5563
WBGene00003992	pgl-1	1	Maternal 1	116.783
WBGene00003994	pgl-3	1	Maternal 1	43.0137
WBGene00004027	pie-1	1	Maternal 1	66.2745
WBGene00004078	pos-1	1	Maternal 1	NA
WBGene00022257	puf-11	1	Maternal 1	NA
WBGene00004239	puf-3	1	Maternal 1	57.154
WBGene00004241	puf-5	1	Maternal 1	34.1247
WBGene00004242	puf-6	1	Maternal 1	32.9559
WBGene00004243	puf-7	1	Maternal 1	48.9492
WBGene00020091	rnp-8	1	Maternal 1	43.3663
WBGene00008224	slrp-1	1	Maternal 1	17.1185
WBGene00004887	smn-1	1	Maternal 1	31.3751
WBGene00004984	spn-4	1	Maternal 1	33.0719
WBGene00012484	car-1	2	Maternal 1	72.5931
WBGene00010839	chl-1	2	Maternal 1	26.5221
WBGene00017641	csr-1	2	Maternal 1	NA
WBGene00008400	drh-3	2	Maternal 1	44.2719
WBGene00009922	F52B5.3	2	Maternal 1	37.2281
WBGene00007624	hrde-1	2	Maternal 1	51.237
WBGene00003507	mut-14	2	Maternal 1	NA
WBGene00003835	nxf-2	2	Maternal 1	75.0154
WBGene00004093	ppw-1	2	Maternal 1	NA
WBGene00004094	ppw-2	2	Maternal 1	74.6718
WBGene00004178	prg-1	2	Maternal 1	67.936
WBGene00004179	prg-2	2	Maternal 1	NA
WBGene00004305	ran-4	2	Maternal 1	NA
WBGene00018921	sago-2	2	Maternal 1	NA
WBGene00007027	ssl-1	2	Maternal 1	55.9983
WBGene00011061	wago-1	2	Maternal 1	43.2115
WBGene00010263	wago-4	2	Maternal 1	NA
WBGene00006944	wrn-1	2	Maternal 1	25.7705
WBGene00013214	Y54G11A.3	2	Maternal 1	108.633
WBGene00022145	Y71G12B.5	2	Maternal 1	NA
WBGene00022587	ZC317.1	2	Maternal 1	NA
WBGene00000473	cey-2	3	Maternal 1	37.2467
WBGene00000474	cey-3	3	Maternal 1	81.7014
WBGene00008417	D2030.7	3	Maternal 1	NA
WBGene00009026	F21G4.5	3	Maternal 1	NA
WBGene00018959	F56D1.1	3	Maternal 1	20.9658
WBGene00010264	F58G1.2	3	Maternal 1	19.7162
WBGene00001867	him-8	3	Maternal 1	17.8372
WBGene00009937	lsl-1	3	Maternal 1	NA
WBGene00020412	T10E9.2	3	Maternal 1	22.0382
WBGene00011597	zim-1	3	Maternal 1	NA
WBGene00011600	zim-2	3	Maternal 1	49.1367
WBGene00018833	ztf-1	3	Maternal 1	41.5662
WBGene00012702	ztf-20	3	Maternal 1	24.1869
WBGene00022598	ztf-8	3	Maternal 1	25.6237
WBGene00017005	D1007.8	4	Maternal 1	NA
WBGene00001094	dars-1	4	Maternal 1	52.5373
WBGene00011036	edc-3	4	Maternal 1	NA
WBGene00001332	eri-1	4	Maternal 1	29.5062
WBGene00009731	exo-1	4	Maternal 1	32.7521
WBGene00020442	gen-1	4	Maternal 1	15.2904
WBGene00002061	ife-3	4	Maternal 1	22.1397
WBGene00019825	R02D3.8	4	Maternal 1	24.8403
WBGene00004680	rars-2	4	Maternal 1	NA
WBGene00004405	rop-1	4	Maternal 1	42.8226
WBGene00022491	Y119D3B.14	4	Maternal 1	32.1387
WBGene00022511	ZC53.4	4	Maternal 1	NA
WBGene00022830	ZK973.1	4	Maternal 1	34.9147
WBGene00009203	aptf-3	TF	Maternal 1	NA
WBGene00016269	C30G4.4	TF	Maternal 1	22.3213
WBGene00007930	dmd-11	TF	Maternal 1	NA
WBGene00022060	dmd-9	TF	Maternal 1	NA
WBGene00010353	H02I12.5	TF	Maternal 1	NA
WBGene00001977	hmg-12	TF	Maternal 1	38.3981
WBGene00013134	hsf-2	TF	Maternal 1	NA
WBGene00016930	madf-6	TF	Maternal 1	NA
WBGene00003148	mbf-1	TF	Maternal 1	21.5302
WBGene00003180	med-1	TF	Maternal 1	NA
WBGene00003181	med-2	TF	Maternal 1	NA
WBGene00043056	nfya-2	TF	Maternal 1	27.3722
WBGene00015901	nhr-158	TF	Maternal 1	NA
WBGene00018189	nhr-181	TF	Maternal 1	NA
WBGene00008778	nhr-264	TF	Maternal 1	NA
WBGene00003661	nhr-71	TF	Maternal 1	16.3459
WBGene00004157	pqn-75	TF	Maternal 1	36.6006
WBGene00020111	R151.8	TF	Maternal 1	24.0103
WBGene00012644	rabx-5	TF	Maternal 1	NA
WBGene00004804	skn-1	TF	Maternal 1	33.8939
WBGene00007732	spe-44	TF	Maternal 1	NA
WBGene00006555	tbx-36	TF	Maternal 1	NA
WBGene00014232	ttll-4	TF	Maternal 1	31.0256
WBGene00012210	W02D9.4	TF	Maternal 1	NA
WBGene00013380	Y62E10A.14	TF	Maternal 1	NA
WBGene00000080	adr-2	1	Maternal 2	NA
WBGene00016019	ascc-1	1	Maternal 2	37.5151
WBGene00015329	C02B10.4	1	Maternal 2	42.4576
WBGene00015746	C13F10.7	1	Maternal 2	51.8642
WBGene00007762	C27B7.5	1	Maternal 2	43.2867
WBGene00007961	C35D6.4	1	Maternal 2	NA
WBGene00009537	ccch-2	1	Maternal 2	NA
WBGene00013319	ccch-5	1	Maternal 2	NA
WBGene00000774	cpf-2	1	Maternal 2	37.0783
WBGene00044329	cpsf-4	1	Maternal 2	21.242
WBGene00022025	cus-2	1	Maternal 2	46.1895
WBGene00017025	D1037.1	1	Maternal 2	29.6781
WBGene00013794	dct-13	1	Maternal 2	NA
WBGene00001040	dnj-22	1	Maternal 2	19.2392
WBGene00009163	drsh-1	1	Maternal 2	19.2021
WBGene00009189	F27D4.4	1	Maternal 2	37.3483
WBGene00009352	F33A8.4	1	Maternal 2	29.9708
WBGene00009539	F38C2.7	1	Maternal 2	NA
WBGene00018648	F49F1.8	1	Maternal 2	NA
WBGene00022738	fubl-2	1	Maternal 2	31.664
WBGene00019692	fubl-4	1	Maternal 2	82.5517
WBGene00001600	glh-3	1	Maternal 2	72.8198
WBGene00019157	H05C05.1	1	Maternal 2	53.6246
WBGene00022253	hrpf-2	1	Maternal 2	30.2352
WBGene00015557	hrpk-2	1	Maternal 2	27.2397
WBGene00010908	imph-1	1	Maternal 2	31.5265
WBGene00019335	K02F6.1	1	Maternal 2	NA
WBGene00004147	larp-5	1	Maternal 2	38.7954
WBGene00002278	lep-2	1	Maternal 2	40.9951
WBGene00011240	mask-1	1	Maternal 2	30.3519
WBGene00013307	melo-1	1	Maternal 2	32.6601
WBGene00011408	nifk-1	1	Maternal 2	43.6754
WBGene00017004	nrd-1	1	Maternal 2	52.0766
WBGene00019510	nucl-1	1	Maternal 2	NA
WBGene00020417	nuo-2	1	Maternal 2	72.1369
WBGene00003864	oma-1	1	Maternal 2	45.8062
WBGene00011908	pash-1	1	Maternal 2	52.6413
WBGene00009314	phm-2	1	Maternal 2	NA
WBGene00013144	pno-1	1	Maternal 2	106.318
WBGene00010233	rbm-17	1	Maternal 2	28.9842
WBGene00011722	rbm-22	1	Maternal 2	37.6705
WBGene00012245	rbm-25	1	Maternal 2	34.2845
WBGene00011155	rbm-3.1	1	Maternal 2	NA
WBGene00011156	rbm-3.2	1	Maternal 2	NA
WBGene00021901	rbm-42	1	Maternal 2	38.0137
WBGene00020346	rbm-5	1	Maternal 2	27.4022
WBGene00012558	rbm-7	1	Maternal 2	27.0666
WBGene00016245	rbmx-2	1	Maternal 2	21.7354
WBGene00009477	rbpl-1	1	Maternal 2	54.6234
WBGene00004326	rde-4	1	Maternal 2	19.3344
WBGene00004384	rnp-1	1	Maternal 2	33.9642
WBGene00004387	rnp-4	1	Maternal 2	36.5112
WBGene00004388	rnp-5	1	Maternal 2	37.9437
WBGene00004390	rnp-7	1	Maternal 2	61.5726
WBGene00004701	rsp-4	1	Maternal 2	72.2382
WBGene00004702	rsp-5	1	Maternal 2	38.6264
WBGene00004704	rsp-7	1	Maternal 2	26.1735
WBGene00019245	sacy-1	1	Maternal 2	41.1157
WBGene00015581	sap-140	1	Maternal 2	NA
WBGene00004723	sap-49	1	Maternal 2	48.6735
WBGene00007111	sart-3	1	Maternal 2	NA
WBGene00004782	set-2	1	Maternal 2	30.9439
WBGene00013808	sfa-1	1	Maternal 2	56.4679
WBGene00016808	sftb-6	1	Maternal 2	NA
WBGene00020354	sgnh-1	1	Maternal 2	NA
WBGene00000890	sig-7	1	Maternal 2	25.9112
WBGene00010629	sluh-7	1	Maternal 2	27.3902
WBGene00004882	smg-4	1	Maternal 2	58.3969
WBGene00016653	ssb-1	1	Maternal 2	68.6403
WBGene00022019	sut-2	1	Maternal 2	36.5363
WBGene00020167	T02G5.11	1	Maternal 2	NA
WBGene00011589	T07F10.3	1	Maternal 2	38.0519
WBGene00006382	taf-1	1	Maternal 2	53.308
WBGene00006514	tdp-1	1	Maternal 2	49.1977
WBGene00017132	tofu-6	1	Maternal 2	30.1475
WBGene00022737	tofu-7	1	Maternal 2	28.1113
WBGene00013796	Y116A8C.19	1	Maternal 2	NA
WBGene00013797	Y116A8C.20	1	Maternal 2	NA
WBGene00021332	Y34D9A.7	1	Maternal 2	42.7064
WBGene00013026	Y49A3A.3	1	Maternal 2	NA
WBGene00195093	Y59E9AL.36	1	Maternal 2	44.1963
WBGene00013370	Y60A9.3	1	Maternal 2	NA
WBGene00014018	ZK632.11	1	Maternal 2	25.0868
WBGene00014011	ZK632.2	1	Maternal 2	30.8333
WBGene00000121	aly-2	2	Maternal 2	32.0793
WBGene00000274	btf-1	2	Maternal 2	35.902
WBGene00007444	C08F8.2	2	Maternal 2	25.449
WBGene00007960	C35D6.3	2	Maternal 2	NA
WBGene00008119	C46F11.4	2	Maternal 2	31.1093
WBGene00000392	cdd-2	2	Maternal 2	NA
WBGene00000479	cgh-1	2	Maternal 2	44.222
WBGene00010369	chd-1	2	Maternal 2	33.4914
WBGene00000803	csb-1	2	Maternal 2	15.0488
WBGene00017162	ddx-23	2	Maternal 2	37.2106
WBGene00001090	drh-1	2	Maternal 2	38.2684
WBGene00019971	ergo-1	2	Maternal 2	40.9059
WBGene00016566	eri-7	2	Maternal 2	49.5949
WBGene00018007	F33D11.10	2	Maternal 2	41.8385
WBGene00001865	him-6	2	Maternal 2	18.6902
WBGene00003389	mog-1	2	Maternal 2	34.2303
WBGene00003392	mog-4	2	Maternal 2	32.7198
WBGene00003393	mog-5	2	Maternal 2	33.92
WBGene00012342	mtr-4	2	Maternal 2	38.0383
WBGene00003836	nxt-1	2	Maternal 2	43.7339
WBGene00020964	polq-1	2	Maternal 2	26.3694
WBGene00004322	rcq-5	2	Maternal 2	47.2363
WBGene00009124	rtel-1	2	Maternal 2	36.523
WBGene00008502	skih-2	2	Maternal 2	25.8246
WBGene00004880	smg-2	2	Maternal 2	49.999
WBGene00021365	smgl-2	2	Maternal 2	39.5574
WBGene00021391	smut-1	2	Maternal 2	23.0734
WBGene00021711	wago-11	2	Maternal 2	NA
WBGene00021938	Y55F3BR.1	2	Maternal 2	44.7509
WBGene00013500	Y71A12B.2	2	Maternal 2	NA
WBGene00013501	Y71A12B.3	2	Maternal 2	NA
WBGene00044341	ave-1	3	Maternal 2	39.1606
WBGene00015138	B0310.2	3	Maternal 2	NA
WBGene00015147	B0336.7	3	Maternal 2	18.0418
WBGene00016427	C34H4.5	3	Maternal 2	30.3813
WBGene00016713	C46E10.9	3	Maternal 2	NA
WBGene00016899	C53C11.1	3	Maternal 2	11.7161
WBGene00019629	cid-1	3	Maternal 2	61.6208
WBGene00008363	D1046.2	3	Maternal 2	21.351
WBGene00001035	dnj-17	3	Maternal 2	36.5447
WBGene00017344	F10E7.2	3	Maternal 2	21.9153
WBGene00009365	F33H1.4	3	Maternal 2	34.2077
WBGene00018140	F37B4.10	3	Maternal 2	25.5731
WBGene00018420	F44E2.7	3	Maternal 2	25.8202
WBGene00018511	F46F11.8	3	Maternal 2	66.9499
WBGene00018848	F55A3.2	3	Maternal 2	28.7052
WBGene00019011	F57C9.4	3	Maternal 2	21.9506
WBGene00001740	gro-1	3	Maternal 2	30.9382
WBGene00010626	K07C5.3	3	Maternal 2	36.5037
WBGene00019651	K11D12.12	3	Maternal 2	38.0069
WBGene00009834	lsy-27	3	Maternal 2	NA
WBGene00011505	pzf-1	3	Maternal 2	NA
WBGene00019824	R02D3.7	3	Maternal 2	18.0268
WBGene00011206	R10E4.11	3	Maternal 2	53.3884
WBGene00020093	R144.3	3	Maternal 2	NA
WBGene00008683	repo-1	3	Maternal 2	35.602
WBGene00017406	sdz-12	3	Maternal 2	NA
WBGene00014131	sdz-38	3	Maternal 2	88.1326
WBGene00013350	slr-2	3	Maternal 2	35.6402
WBGene00022794	snu-23	3	Maternal 2	27.1038
WBGene00005008	spr-3	3	Maternal 2	22.113
WBGene00011451	T04H1.5	3	Maternal 2	NA
WBGene00011547	T06G6.5	3	Maternal 2	NA
WBGene00019457	vms-1	3	Maternal 2	NA
WBGene00012243	W04D2.4	3	Maternal 2	18.0441
WBGene00021191	Y14H12B.1	3	Maternal 2	66.9843
WBGene00013465	Y67H2A.10	3	Maternal 2	56.8591
WBGene00013580	Y79H2A.3	3	Maternal 2	40.6957
WBGene00009448	zfp-2	3	Maternal 2	22.9256
WBGene00011601	zim-3	3	Maternal 2	NA
WBGene00022681	ZK185.1	3	Maternal 2	18.1212
WBGene00022762	ZK546.5	3	Maternal 2	16.7342
WBGene00022795	ZK686.5	3	Maternal 2	NA
WBGene00011066	ztf-15	3	Maternal 2	51.6992
WBGene00021846	ztf-23	3	Maternal 2	25.2525
WBGene00012405	ztf-25	3	Maternal 2	NA
WBGene00018099	ztf-28	3	Maternal 2	NA
WBGene00000197	aars-2	4	Maternal 2	73.325
WBGene00015462	C05C8.5	4	Maternal 2	29.9683
WBGene00007429	C08B6.8	4	Maternal 2	22.7376
WBGene00015703	C11D2.7	4	Maternal 2	NA
WBGene00016011	C23G10.2	4	Maternal 2	58.9783
WBGene00016791	C49H3.4	4	Maternal 2	37.9127
WBGene00000466	cel-1	4	Maternal 2	36.9156
WBGene00000794	crn-1	4	Maternal 2	28.0029
WBGene00000796	crn-3	4	Maternal 2	NA
WBGene00000797	crn-4	4	Maternal 2	18.4433
WBGene00000798	crn-5	4	Maternal 2	24.4531
WBGene00012966	exos-1	4	Maternal 2	40.9074
WBGene00022232	exos-2	4	Maternal 2	36.4583
WBGene00010325	exos-3	4	Maternal 2	21.5982
WBGene00018305	exos-8	4	Maternal 2	37.5465
WBGene00018154	exos-9	4	Maternal 2	37.4278
WBGene00017347	F10E7.5	4	Maternal 2	75.15
WBGene00013361	fars-2	4	Maternal 2	50.9414
WBGene00001808	gut-2	4	Maternal 2	28.5033
WBGene00002001	hars-1	4	Maternal 2	35.0774
WBGene00002153	iars-2	4	Maternal 2	NA
WBGene00002059	ife-1	4	Maternal 2	NA
WBGene00010732	K10C3.5	4	Maternal 2	26.4056
WBGene00002238	kars-1	4	Maternal 2	43.943
WBGene00003076	lsm-1	4	Maternal 2	21.2392
WBGene00003077	lsm-3	4	Maternal 2	39.7283
WBGene00003078	lsm-4	4	Maternal 2	47.7633
WBGene00003079	lsm-5	4	Maternal 2	61.7687
WBGene00003080	lsm-6	4	Maternal 2	60.9839
WBGene00003081	lsm-7	4	Maternal 2	48.2357
WBGene00019724	M02B7.2	4	Maternal 2	24.9458
WBGene00003373	mlh-1	4	Maternal 2	29.312
WBGene00015133	mrpl-11	4	Maternal 2	28.7582
WBGene00010783	mrpl-36	4	Maternal 2	41.2905
WBGene00012556	mrps-10	4	Maternal 2	41.0225
WBGene00003504	mut-7	4	Maternal 2	15.8638
WBGene00003815	nars-1	4	Maternal 2	29.4049
WBGene00017951	panl-2	4	Maternal 2	36.3603
WBGene00004095	pqe-1	4	Maternal 2	29.9062
WBGene00001336	qars-1	4	Maternal 2	96.8382
WBGene00019884	R05D3.12	4	Maternal 2	36.8608
WBGene00004679	rars-1	4	Maternal 2	53.5473
WBGene00021845	rpb-7	4	Maternal 2	44.6411
WBGene00017830	rpb-8	4	Maternal 2	41.8514
WBGene00005662	sars-2	4	Maternal 2	28.1149
WBGene00021063	sbds-1	4	Maternal 2	26.4619
WBGene00004915	snr-2	4	Maternal 2	88.3534
WBGene00004917	snr-4	4	Maternal 2	38.461
WBGene00004918	snr-5	4	Maternal 2	51.7972
WBGene00004919	snr-6	4	Maternal 2	44.0673
WBGene00004920	snr-7	4	Maternal 2	52.6405
WBGene00017928	tut-1	4	Maternal 2	25.9639
WBGene00019004	xpg-1	4	Maternal 2	44.0648
WBGene00014871	Y37H9A.5	4	Maternal 2	NA
WBGene00185067	Y54G11A.17	4	Maternal 2	44.2605
WBGene00013244	Y56A3A.33	4	Maternal 2	20.3743
WBGene00013256	Y57A10A.13	4	Maternal 2	36.8223
WBGene00013677	yars-1	4	Maternal 2	41.3832
WBGene00014112	ZK856.11	4	Maternal 2	24.9253
WBGene00017967	ada-2	TF	Maternal 2	24.1772
WBGene00013383	aptf-2	TF	Maternal 2	24.4147
WBGene00008081	athp-1	TF	Maternal 2	32.1644
WBGene00013799	athp-3	TF	Maternal 2	NA
WBGene00007094	B0019.2	TF	Maternal 2	34.081
WBGene00015091	B0261.1	TF	Maternal 2	39.9674
WBGene00007645	C17E4.6	TF	Maternal 2	23.9244
WBGene00008386	cdc-5L	TF	Maternal 2	54.8517
WBGene00012551	cec-7	TF	Maternal 2	26.9581
WBGene00012584	ceh-100	TF	Maternal 2	61.3553
WBGene00000459	ceh-38	TF	Maternal 2	23.9749
WBGene00000460	ceh-39	TF	Maternal 2	NA
WBGene00017538	ceh-49	TF	Maternal 2	35.2731
WBGene00013876	ceh-74	TF	Maternal 2	16.4882
WBGene00018446	ceh-83	TF	Maternal 2	22.0201
WBGene00013425	ceh-91	TF	Maternal 2	27.3952
WBGene00019864	ceh-93	TF	Maternal 2	22.2451
WBGene00044032	ceh-99	TF	Maternal 2	64.6777
WBGene00018009	dhhc-3	TF	Maternal 2	25.3421
WBGene00012718	dhhc-8	TF	Maternal 2	47.4198
WBGene00001029	dnj-11	TF	Maternal 2	41.9846
WBGene00001061	dpl-1	TF	Maternal 2	31.1478
WBGene00009584	drap-1	TF	Maternal 2	34.6069
WBGene00001161	efl-1	TF	Maternal 2	50.9721
WBGene00001186	egl-18	TF	Maternal 2	27.5745
WBGene00001311	end-3	TF	Maternal 2	NA
WBGene00017352	F10E7.11	TF	Maternal 2	15.0391
WBGene00017598	F19F10.1	TF	Maternal 2	NA
WBGene00009050	F22D6.2	TF	Maternal 2	27.0955
WBGene00009084	F23B12.7	TF	Maternal 2	49.9511
WBGene00009672	F43G9.12	TF	Maternal 2	NA
WBGene00001435	fkh-3	TF	Maternal 2	NA
WBGene00001436	fkh-4	TF	Maternal 2	NA
WBGene00001437	fkh-5	TF	Maternal 2	NA
WBGene00012435	flh-1	TF	Maternal 2	19.851
WBGene00012436	flh-3	TF	Maternal 2	16.8782
WBGene00001574	gei-17	TF	Maternal 2	32.4827
WBGene00001560	gei-3	TF	Maternal 2	NA
WBGene00001964	hlh-25	TF	Maternal 2	NA
WBGene00001965	hlh-26	TF	Maternal 2	NA
WBGene00001966	hlh-27	TF	Maternal 2	NA
WBGene00001967	hlh-28	TF	Maternal 2	NA
WBGene00001950	hlh-3	TF	Maternal 2	17.0804
WBGene00001973	hmg-3	TF	Maternal 2	65.502
WBGene00001974	hmg-4	TF	Maternal 2	NA
WBGene00001975	hmg-5	TF	Maternal 2	55.0072
WBGene00002245	lag-1	TF	Maternal 2	25.335
WBGene00003037	lin-54	TF	Maternal 2	26.2731
WBGene00008118	madf-8	TF	Maternal 2	38.3247
WBGene00003241	mig-5	TF	Maternal 2	22.2031
WBGene00003509	mxl-1	TF	Maternal 2	28.9528
WBGene00003510	mxl-2	TF	Maternal 2	24.9549
WBGene00003592	nfi-1	TF	Maternal 2	40.7785
WBGene00007048	nfx-1	TF	Maternal 2	26.4468
WBGene00021132	nfyb-1	TF	Maternal 2	32.5163
WBGene00017742	nfyc-1	TF	Maternal 2	23.5637
WBGene00003611	nhr-12	TF	Maternal 2	21.9448
WBGene00003612	nhr-13	TF	Maternal 2	20.0714
WBGene00003619	nhr-20	TF	Maternal 2	14.7154
WBGene00011002	nhr-205	TF	Maternal 2	NA
WBGene00013795	nhr-229	TF	Maternal 2	NA
WBGene00022637	nhr-252	TF	Maternal 2	NA
WBGene00003679	nhr-89	TF	Maternal 2	NA
WBGene00003912	pal-1	TF	Maternal 2	22.9666
WBGene00003939	pax-3	TF	Maternal 2	26.5864
WBGene00022278	rcor-1	TF	Maternal 2	43.5559
WBGene00004750	sea-1	TF	Maternal 2	38.3054
WBGene00004771	sem-2	TF	Maternal 2	27.7019
WBGene00017482	set-9	TF	Maternal 2	51.199
WBGene00020961	sknr-1	TF	Maternal 2	NA
WBGene00022182	swsn-3	TF	Maternal 2	89.9952
WBGene00020320	T07F8.4	TF	Maternal 2	48.9243
WBGene00020823	T26A5.8	TF	Maternal 2	38.532
WBGene00012074	T27A8.2	TF	Maternal 2	NA
WBGene00006552	tbx-33	TF	Maternal 2	NA
WBGene00006554	tbx-35	TF	Maternal 2	NA
WBGene00006556	tbx-37	TF	Maternal 2	NA
WBGene00006557	tbx-38	TF	Maternal 2	NA
WBGene00006559	tbx-40	TF	Maternal 2	NA
WBGene00021000	W03F9.2	TF	Maternal 2	34.0648
WBGene00012994	Y48C3A.12	TF	Maternal 2	80.0061
WBGene00045515	ZK1037.13	TF	Maternal 2	NA
WBGene00022785	ZK652.6	TF	Maternal 2	NA
WBGene00008549	din-1	1	Middle 1	37.5763
WBGene00017138	EEED8.10	1	Middle 1	44.3676
WBGene00008456	eral-1	1	Middle 1	23.9468
WBGene00001340	etr-1	1	Middle 1	33.4968
WBGene00017185	F07B7.1	1	Middle 1	NA
WBGene00017372	F10G7.9	1	Middle 1	33.3999
WBGene00018199	F39E9.7	1	Middle 1	18.2111
WBGene00008452	mrps-5	1	Middle 1	54.2234
WBGene00003903	pab-2	1	Middle 1	198.759
WBGene00003978	pes-4	1	Middle 1	39.5009
WBGene00022235	sqd-1	1	Middle 1	NA
WBGene00007463	vgln-1	1	Middle 1	110.464
WBGene00023405	sor-1	2	Middle 1	18.652
WBGene00020235	T05A12.4	2	Middle 1	59.7885
WBGene00006888	vbh-1	2	Middle 1	68.4001
WBGene00000180	arc-1	3	Middle 1	38.619
WBGene00012943	bed-2	3	Middle 1	32.7215
WBGene00000468	ces-1	3	Middle 1	17.8237
WBGene00000472	cey-1	3	Middle 1	148.603
WBGene00000483	che-1	3	Middle 1	NA
WBGene00044545	EGAP9.4	3	Middle 1	NA
WBGene00017651	F21A9.2	3	Middle 1	20.3972
WBGene00009014	F21D5.9	3	Middle 1	24.0156
WBGene00009190	F27D4.6	3	Middle 1	52.4179
WBGene00001433	fkb-8	3	Middle 1	35.0402
WBGene00001821	ham-2	3	Middle 1	51.4282
WBGene00019598	K09H9.7	3	Middle 1	61.3742
WBGene00010770	K11D2.4	3	Middle 1	NA
WBGene00009998	klf-2	3	Middle 1	25.7233
WBGene00003012	lin-26	3	Middle 1	25.0728
WBGene00003044	lir-1	3	Middle 1	29.1814
WBGene00019751	M03D4.4	3	Middle 1	32.6451
WBGene00003846	odd-2	3	Middle 1	18.2157
WBGene00003909	pag-3	3	Middle 1	23.6206
WBGene00004096	pqm-1	3	Middle 1	NA
WBGene00004755	sec-24.1	3	Middle 1	38.9298
WBGene00004862	sma-9	3	Middle 1	33.2496
WBGene00010868	somi-1	3	Middle 1	23.8589
WBGene00011926	sptf-2	3	Middle 1	NA
WBGene00006342	sup-37	3	Middle 1	40.6214
WBGene00006364	syd-2	3	Middle 1	41.3208
WBGene00011583	T07D10.3	3	Middle 1	NA
WBGene00011956	T23F11.4	3	Middle 1	22.9336
WBGene00020942	W02D7.6	3	Middle 1	34.1554
WBGene00013152	Y53F4B.5	3	Middle 1	NA
WBGene00012988	ztf-22	3	Middle 1	17.8203
WBGene00015614	C08G5.1	4	Middle 1	NA
WBGene00016496	C37C3.2	4	Middle 1	NA
WBGene00000800	cars-1	4	Middle 1	98.7925
WBGene00011480	enpl-1	4	Middle 1	290.811
WBGene00007201	exos-4.1	4	Middle 1	NA
WBGene00009246	gfm-1	4	Middle 1	73.3116
WBGene00002152	iars-1	4	Middle 1	65.6443
WBGene00002062	ife-4	4	Middle 1	21.3864
WBGene00003074	lars-2	4	Middle 1	54.0713
WBGene00010458	mrpl-10	4	Middle 1	31.3063
WBGene00012361	mrpl-12	4	Middle 1	34.1758
WBGene00008769	mrpl-13	4	Middle 1	28.4467
WBGene00021829	mrpl-17	4	Middle 1	40.0993
WBGene00018932	mrpl-2	4	Middle 1	48.162
WBGene00012645	mrpl-22	4	Middle 1	31.6893
WBGene00020348	mrpl-23	4	Middle 1	30.4241
WBGene00010812	mrpl-35	4	Middle 1	39.6155
WBGene00020717	mrpl-4	4	Middle 1	18.7032
WBGene00011391	mrps-12	4	Middle 1	32.8207
WBGene00011334	mrps-14	4	Middle 1	34.8305
WBGene00022583	mrps-18A	4	Middle 1	29.0597
WBGene00011759	mrps-18B	4	Middle 1	43.4166
WBGene00016142	mrps-18C	4	Middle 1	23.0486
WBGene00017924	mrps-21	4	Middle 1	19.7867
WBGene00020037	mrps-6	4	Middle 1	36.0733
WBGene00017319	mrps-9	4	Middle 1	32.8923
WBGene00013447	nars-2	4	Middle 1	19.5216
WBGene00004189	pars-1	4	Middle 1	54.0249
WBGene00004190	pars-2	4	Middle 1	31.683
WBGene00004064	pms-2	4	Middle 1	NA
WBGene00004413	rpl-2	4	Middle 1	254.01
WBGene00004432	rpl-20	4	Middle 1	344.495
WBGene00004437	rpl-24.2	4	Middle 1	252.777
WBGene00004451	rpl-37	4	Middle 1	NA
WBGene00004456	rpl-43	4	Middle 1	NA
WBGene00004416	rpl-5	4	Middle 1	80.9575
WBGene00004489	rps-20	4	Middle 1	325.323
WBGene00012239	W04A8.4	4	Middle 1	325.049
WBGene00012290	W05H12.2	4	Middle 1	41.9603
WBGene00044160	W10C6.2	4	Middle 1	NA
WBGene00002080	xpo-3	4	Middle 1	32.9749
WBGene00013678	Y105E8A.20	4	Middle 1	NA
WBGene00000222	atf-6	TF	Middle 1	49.424
WBGene00020214	attf-5	TF	Middle 1	38.728
WBGene00000443	ceh-20	TF	Middle 1	23.7478
WBGene00000451	ceh-30	TF	Middle 1	14.6688
WBGene00000453	ceh-32	TF	Middle 1	19.9977
WBGene00000455	ceh-34	TF	Middle 1	40.5219
WBGene00015651	ceh-53	TF	Middle 1	34.0795
WBGene00000431	ceh-6	TF	Middle 1	21.0794
WBGene00017690	ceh-60	TF	Middle 1	36.1125
WBGene00010995	ceh-90	TF	Middle 1	65.8674
WBGene00000469	ces-2	TF	Middle 1	43.1986
WBGene00000561	cnd-1	TF	Middle 1	13.8788
WBGene00016162	crh-2	TF	Middle 1	19.8285
WBGene00000912	daf-16	TF	Middle 1	31.1931
WBGene00010323	dhhc-12	TF	Middle 1	NA
WBGene00014075	dhhc-4	TF	Middle 1	51.3126
WBGene00016620	dhhc-9	TF	Middle 1	34.415
WBGene00001194	egl-27	TF	Middle 1	19.3536
WBGene00001208	egl-44	TF	Middle 1	24.0103
WBGene00001250	elt-2	TF	Middle 1	NA
WBGene00013147	eyg-1	TF	Middle 1	25.4101
WBGene00001960	hlh-16	TF	Middle 1	54.4769
WBGene00001962	hlh-19	TF	Middle 1	37.657
WBGene00001951	hlh-4	TF	Middle 1	32.4316
WBGene00001972	hmg-1.2	TF	Middle 1	50.0102
WBGene00009827	hmg-6	TF	Middle 1	46.0773
WBGene00003102	mab-5	TF	Middle 1	19.2243
WBGene00009461	madf-2	TF	Middle 1	19.7986
WBGene00003595	ngn-1	TF	Middle 1	21.0606
WBGene00003703	nhr-113	TF	Middle 1	NA
WBGene00003720	nhr-130	TF	Middle 1	23.7155
WBGene00003721	nhr-131	TF	Middle 1	NA
WBGene00003727	nhr-137	TF	Middle 1	26.9553
WBGene00016365	nhr-139	TF	Middle 1	24.1683
WBGene00012703	nhr-145	TF	Middle 1	24.5611
WBGene00015396	nhr-148	TF	Middle 1	NA
WBGene00007367	nhr-150	TF	Middle 1	61.3678
WBGene00015705	nhr-152	TF	Middle 1	33.0816
WBGene00016364	nhr-161	TF	Middle 1	22.9926
WBGene00016368	nhr-163	TF	Middle 1	NA
WBGene00008158	nhr-165	TF	Middle 1	NA
WBGene00008289	nhr-169	TF	Middle 1	NA
WBGene00016927	nhr-172	TF	Middle 1	NA
WBGene00008630	nhr-175	TF	Middle 1	NA
WBGene00010602	nhr-197	TF	Middle 1	NA
WBGene00011097	nhr-206	TF	Middle 1	28.0541
WBGene00011098	nhr-207	TF	Middle 1	NA
WBGene00020748	nhr-221	TF	Middle 1	NA
WBGene00014189	nhr-245	TF	Middle 1	NA
WBGene00008619	nhr-262	TF	Middle 1	NA
WBGene00020460	nhr-273	TF	Middle 1	NA
WBGene00044699	nhr-286	TF	Middle 1	NA
WBGene00003629	nhr-38	TF	Middle 1	NA
WBGene00003603	nhr-4	TF	Middle 1	21.4504
WBGene00003634	nhr-44	TF	Middle 1	27.519
WBGene00003636	nhr-46	TF	Middle 1	26.2949
WBGene00003637	nhr-47	TF	Middle 1	36.2258
WBGene00003650	nhr-60	TF	Middle 1	21.7253
WBGene00003658	nhr-68	TF	Middle 1	25.6686
WBGene00003659	nhr-69	TF	Middle 1	24.6321
WBGene00003660	nhr-70	TF	Middle 1	38.7146
WBGene00003663	nhr-73	TF	Middle 1	NA
WBGene00003664	nhr-74	TF	Middle 1	NA
WBGene00015497	nhr-76	TF	Middle 1	NA
WBGene00003669	nhr-79	TF	Middle 1	NA
WBGene00003607	nhr-8	TF	Middle 1	NA
WBGene00003670	nhr-80	TF	Middle 1	NA
WBGene00003671	nhr-81	TF	Middle 1	NA
WBGene00003684	nhr-94	TF	Middle 1	63.07
WBGene00044508	nsy-7	TF	Middle 1	14.8938
WBGene00003937	pax-1	TF	Middle 1	24.2961
WBGene00004013	pha-4	TF	Middle 1	29.3622
WBGene00004046	plp-1	TF	Middle 1	153.01
WBGene00008976	plp-2	TF	Middle 1	39.2833
WBGene00004194	prx-5	TF	Middle 1	29.5957
WBGene00004857	sma-3	TF	Middle 1	31.0698
WBGene00004949	sox-2	TF	Middle 1	32.8568
WBGene00005006	spr-1	TF	Middle 1	24.3256
WBGene00006342	sup-37	TF	Middle 1	NA
WBGene00020408	T10D4.6	TF	Middle 1	NA
WBGene00011864	T20F10.2	TF	Middle 1	32.0763
WBGene00006543	tbx-2	TF	Middle 1	27.3576
WBGene00006844	unc-120	TF	Middle 1	19.1645
WBGene00006853	unc-130	TF	Middle 1	13.9618
WBGene00006796	unc-62	TF	Middle 1	47.1047
WBGene00013560	zip-12	TF	Middle 1	NA
WBGene00014060	ZK673.4	TF	Middle 1	18.9258
WBGene00011059	R06C1.4	1	Middle 2	46.0563
WBGene00006367	sym-2	1	Middle 2	NA
WBGene00006807	unc-75	1	Middle 2	66.2167
WBGene00000391	cdd-1	2	Middle 2	NA
WBGene00010011	F53H4.6	2	Middle 2	16.8031
WBGene00015649	C09F5.3	3	Middle 2	29.2033
WBGene00001131	dys-1	3	Middle 2	64.9693
WBGene00001210	egl-46	3	Middle 2	35.6278
WBGene00001223	ehn-3	3	Middle 2	42.5567
WBGene00044361	K09F6.11	3	Middle 2	NA
WBGene00004773	sem-4	3	Middle 2	33.9523
WBGene00006444	shn-1	3	Middle 2	34.7943
WBGene00006827	unc-98	3	Middle 2	54.1949
WBGene00012473	Y17G7B.22	3	Middle 2	65.9984
WBGene00021387	Y37F4.6	3	Middle 2	29.8283
WBGene00006970	zag-1	3	Middle 2	23.3887
WBGene00006971	zak-1	3	Middle 2	33.8248
WBGene00015680	egal-1	4	Middle 2	52.9188
WBGene00023422	mrpl-21	4	Middle 2	42.228
WBGene00013324	mrps-7	4	Middle 2	26.6744
WBGene00004409	rla-1	4	Middle 2	144.887
WBGene00004428	rpl-16	4	Middle 2	NA
WBGene00004435	rpl-23	4	Middle 2	275.702
WBGene00004438	rpl-25.1	4	Middle 2	NA
WBGene00004441	rpl-27	4	Middle 2	183.107
WBGene00004450	rpl-36	4	Middle 2	NA
WBGene00004415	rpl-4	4	Middle 2	336.934
WBGene00004482	rps-13	4	Middle 2	276.366
WBGene00004483	rps-14	4	Middle 2	266.786
WBGene00004471	rps-2	4	Middle 2	209.066
WBGene00004495	rps-26	4	Middle 2	268.186
WBGene00004496	rps-27	4	Middle 2	250.171
WBGene00004498	rps-29	4	Middle 2	NA
WBGene00006461	tag-96	4	Middle 2	55.6572
WBGene00012179	W01D2.1	4	Middle 2	NA
WBGene00012005	2025-06-01	TF	Middle 2	NA
WBGene00000096	ahr-1	TF	Middle 2	33.7636
WBGene00019424	aptf-1	TF	Middle 2	NA
WBGene00020368	ast-1	TF	Middle 2	42.2494
WBGene00000220	atf-2	TF	Middle 2	34.4223
WBGene00015477	attf-4	TF	Middle 2	22.9911
WBGene00000436	ceh-12	TF	Middle 2	NA
WBGene00000438	ceh-14	TF	Middle 2	NA
WBGene00000440	ceh-17	TF	Middle 2	34.3947
WBGene00000429	ceh-2	TF	Middle 2	66.6765
WBGene00000445	ceh-22	TF	Middle 2	38.3096
WBGene00000450	ceh-28	TF	Middle 2	NA
WBGene00000452	ceh-31	TF	Middle 2	18.6921
WBGene00015934	ceh-48	TF	Middle 2	37.9276
WBGene00000430	ceh-5	TF	Middle 2	53.004
WBGene00007416	ceh-57	TF	Middle 2	54.9777
WBGene00007417	ceh-58	TF	Middle 2	24.0612
WBGene00008195	ceh-88	TF	Middle 2	25.3361
WBGene00006424	ctbp-1	TF	Middle 2	45.9426
WBGene00000914	daf-19	TF	Middle 2	30.8082
WBGene00000899	daf-3	TF	Middle 2	29.971
WBGene00007637	dhhc-7	TF	Middle 2	71.4807
WBGene00007776	dmd-4	TF	Middle 2	25.7353
WBGene00019521	dmd-7	TF	Middle 2	104.308
WBGene00001096	dsc-1	TF	Middle 2	43.2053
WBGene00022861	dve-1	TF	Middle 2	38.3789
WBGene00001155	ech-6	TF	Middle 2	NA
WBGene00001204	egl-38	TF	Middle 2	50.7911
WBGene00001251	elt-3	TF	Middle 2	57.4621
WBGene00001253	elt-6	TF	Middle 2	36.9411
WBGene00016865	ets-9	TF	Middle 2	NA
WBGene00009174	F26H9.2	TF	Middle 2	20.6403
WBGene00001400	fax-1	TF	Middle 2	36.1858
WBGene00001440	fkh-8	TF	Middle 2	45.1155
WBGene00016138	flh-2	TF	Middle 2	54.934
WBGene00015285	gmeb-1	TF	Middle 2	23.1967
WBGene00001957	hlh-13	TF	Middle 2	63.0388
WBGene00001959	hlh-15	TF	Middle 2	54.6579
WBGene00001961	hlh-17	TF	Middle 2	24.9599
WBGene00009540	hlh-31	TF	Middle 2	NA
WBGene00011327	hlh-34	TF	Middle 2	29.5638
WBGene00001952	hlh-6	TF	Middle 2	40.11
WBGene00001953	hlh-8	TF	Middle 2	33.357
WBGene00002987	lim-4	TF	Middle 2	51.1456
WBGene00002989	lim-7	TF	Middle 2	39.2377
WBGene00002990	lin-1	TF	Middle 2	23.62
WBGene00003000	lin-11	TF	Middle 2	46.2719
WBGene00013717	madf-10	TF	Middle 2	29.5944
WBGene00003690	nhr-100	TF	Middle 2	22.3543
WBGene00003691	nhr-101	TF	Middle 2	NA
WBGene00003694	nhr-104	TF	Middle 2	25.8658
WBGene00003610	nhr-11	TF	Middle 2	30.3589
WBGene00003701	nhr-111	TF	Middle 2	NA
WBGene00003717	nhr-127	TF	Middle 2	32.0981
WBGene00003719	nhr-129	TF	Middle 2	28.0042
WBGene00003726	nhr-136	TF	Middle 2	61.0661
WBGene00003728	nhr-138	TF	Middle 2	27.3053
WBGene00003613	nhr-14	TF	Middle 2	NA
WBGene00017787	nhr-141	TF	Middle 2	NA
WBGene00018430	nhr-142	TF	Middle 2	NA
WBGene00045255	nhr-146	TF	Middle 2	NA
WBGene00015395	nhr-147	TF	Middle 2	NA
WBGene00015897	nhr-156	TF	Middle 2	43.6368
WBGene00017503	nhr-177	TF	Middle 2	NA
WBGene00003617	nhr-18	TF	Middle 2	NA
WBGene00018265	nhr-182	TF	Middle 2	26.046
WBGene00019741	nhr-201	TF	Middle 2	NA
WBGene00019743	nhr-203	TF	Middle 2	32.5623
WBGene00019816	nhr-204	TF	Middle 2	24.4803
WBGene00011099	nhr-208	TF	Middle 2	NA
WBGene00011520	nhr-213	TF	Middle 2	35.0776
WBGene00011750	nhr-218	TF	Middle 2	NA
WBGene00020555	nhr-219	TF	Middle 2	NA
WBGene00020750	nhr-222	TF	Middle 2	NA
WBGene00012446	nhr-230	TF	Middle 2	NA
WBGene00012449	nhr-231	TF	Middle 2	NA
WBGene00009608	nhr-265	TF	Middle 2	NA
WBGene00003627	nhr-34	TF	Middle 2	19.5935
WBGene00003630	nhr-40	TF	Middle 2	30.5847
WBGene00003633	nhr-43	TF	Middle 2	22.6193
WBGene00003639	nhr-49	TF	Middle 2	36.408
WBGene00003646	nhr-56	TF	Middle 2	33.2634
WBGene00003648	nhr-58	TF	Middle 2	17.073
WBGene00003649	nhr-59	TF	Middle 2	32.5748
WBGene00003656	nhr-66	TF	Middle 2	21.7378
WBGene00003667	nhr-77	TF	Middle 2	NA
WBGene00003674	nhr-84	TF	Middle 2	24.9222
WBGene00003681	nhr-91	TF	Middle 2	45.7201
WBGene00003682	nhr-92	TF	Middle 2	NA
WBGene00003686	nhr-96	TF	Middle 2	NA
WBGene00003688	nhr-98	TF	Middle 2	33.013
WBGene00003968	peb-1	TF	Middle 2	29.1669
WBGene00000448	pros-1	TF	Middle 2	33.3688
WBGene00004393	rnt-1	TF	Middle 2	26.1288
WBGene00004950	sox-3	TF	Middle 2	31.2254
WBGene00015716	sox-4	TF	Middle 2	39.0322
WBGene00011824	T18D3.7	TF	Middle 2	NA
WBGene00006553	tbx-34	TF	Middle 2	NA
WBGene00006743	unc-3	TF	Middle 2	96.0731
WBGene00006778	unc-42	TF	Middle 2	36.7092
WBGene00006818	unc-86	TF	Middle 2	25.0717
WBGene00007932	zip-5	TF	Middle 2	NA
WBGene00008010	C38D9.2	1	NA	NA
WBGene00012277	ccch-3	1	NA	19.8493
WBGene00000771	cpb-2	1	NA	NA
WBGene00012618	dct-10	1	NA	NA
WBGene00043995	F40F12.9	1	NA	61.3656
WBGene00018309	F41G4.5	1	NA	NA
WBGene00018856	F55A4.4	1	NA	NA
WBGene00013226	faah-5	1	NA	NA
WBGene00001401	fbf-1	1	NA	NA
WBGene00001402	fbf-2	1	NA	NA
WBGene00019509	K07H8.9	1	NA	NA
WBGene00003172	mec-8	1	NA	45.7617
WBGene00004240	puf-4	1	NA	NA
WBGene00271694	T10E9.14	1	NA	60.8753
WBGene00021106	W09B7.1	1	NA	NA
WBGene00012798	Y43F4A.3	1	NA	NA
WBGene00013293	Y57G11A.5	1	NA	NA
WBGene00022101	Y69A2AR.32	1	NA	21.599
WBGene00013581	Y79H2A.4	1	NA	NA
WBGene00022335	Y82E9BR.2	1	NA	NA
WBGene00021047	zfp-3	1	NA	22.2502
WBGene00011910	alg-3	2	NA	NA
WBGene00006449	alg-4	2	NA	NA
WBGene00011945	alg-5	2	NA	50.2895
WBGene00016535	C39D10.8	2	NA	NA
WBGene00021277	ddx-10	2	NA	NA
WBGene00018967	ddx-15	2	NA	43.9928
WBGene00022148	ddx-27	2	NA	47.8876
WBGene00022056	ddx-35	2	NA	31.4936
WBGene00018776	ddx-46	2	NA	NA
WBGene00011032	ddx-52	2	NA	50.1337
WBGene00022029	eif-4A3	2	NA	77.5517
WBGene00017297	F09E10.7	2	NA	37.5598
WBGene00017611	F19G12.3	2	NA	68.6152
WBGene00019176	H10D12.2	2	NA	NA
WBGene00020263	let-355	2	NA	39.2321
WBGene00019818	R02C2.7	2	NA	NA
WBGene00011289	R102.2	2	NA	NA
WBGene00013792	rad-54.B	2	NA	50.9745
WBGene00004298	rad-54.L	2	NA	29.3206
WBGene00010280	rde-12	2	NA	41.5368
WBGene00015806	smrc-1	2	NA	28.7857
WBGene00010845	smrd-1	2	NA	70.1099
WBGene00004204	swsn-4	2	NA	93.5541
WBGene00020383	tin-44	2	NA	30.8915
WBGene00007297	vsra-1	2	NA	75.2925
WBGene00022877	wago-5	2	NA	NA
WBGene00013441	xpb-1	2	NA	24.93
WBGene00021752	xpd-1	2	NA	52.5424
WBGene00013763	Y113G7B.14	2	NA	NA
WBGene00013942	ZK218.8	2	NA	NA
WBGene00007063	2L52.1	3	NA	66.2742
WBGene00007121	B0250.4	3	NA	58.7431
WBGene00017430	bcl-11	3	NA	NA
WBGene00012674	bed-1	3	NA	25.9829
WBGene00044791	bnc-1	3	NA	NA
WBGene00015451	C04F5.9	3	NA	18.7237
WBGene00043051	C29E4.13	3	NA	22.9694
WBGene00008007	C38D4.7	3	NA	NA
WBGene00016712	C46E10.8	3	NA	NA
WBGene00044610	D2092.10	3	NA	NA
WBGene00006483	dgk-4	3	NA	39.7834
WBGene00001001	dis-3	3	NA	40.61
WBGene00001079	dpy-20	3	NA	NA
WBGene00013128	dxbp-1	3	NA	26.304
WBGene00011696	eea-1	3	NA	33.5579
WBGene00001207	egl-43	3	NA	27.7858
WBGene00043705	egrh-2	3	NA	NA
WBGene00017181	F02E11.3	3	NA	NA
WBGene00008640	F10B5.3	3	NA	NA
WBGene00023284	F41B5.1	3	NA	25.6981
WBGene00304808	F47E1.20	3	NA	45.6387
WBGene00050929	F58D12.5	3	NA	NA
WBGene00050931	F59B2.14	3	NA	NA
WBGene00012639	fezf-1	3	NA	52.994
WBGene00013734	gldi-8	3	NA	14.4674
WBGene00020286	gtsf-1	3	NA	28.2939
WBGene00010401	H16D19.3	3	NA	NA
WBGene00009553	hinf-1	3	NA	40.2403
WBGene00270309	K05F1.13	3	NA	NA
WBGene00019691	K12H6.12	3	NA	55.6123
WBGene00013970	klu-1	3	NA	NA
WBGene00022592	klu-2	3	NA	NA
WBGene00019407	lect-2	3	NA	203.273
WBGene00006492	let-391	3	NA	27.1464
WBGene00003046	lir-3	3	NA	19.1538
WBGene00016890	lst-5	3	NA	NA
WBGene00012704	mlt-3	3	NA	NA
WBGene00018567	prdm-14	3	NA	NA
WBGene00011758	prp-9	3	NA	NA
WBGene00019878	R05D3.3	3	NA	19.0825
WBGene00009508	row-1	3	NA	22.082
WBGene00016948	scrt-1	3	NA	27.7953
WBGene00004751	sea-2	3	NA	27.1904
WBGene00002207	sid-3	3	NA	38.4067
WBGene00019299	snai-1	3	NA	NA
WBGene00017016	snap-1	3	NA	43.9771
WBGene00005009	spr-4	3	NA	31.4437
WBGene00016189	sprp-4	3	NA	24.4438
WBGene00006462	svh-5	3	NA	36.469
WBGene00016154	szy-5	3	NA	25.2174
WBGene00011626	T08G5.7	3	NA	NA
WBGene00021254	Y22D7AL.16	3	NA	NA
WBGene00021704	Y48G9A.11	3	NA	NA
WBGene00013178	Y53H1A.2	3	NA	16.6554
WBGene00021885	Y54G2A.20	3	NA	NA
WBGene00013240	Y56A3A.28	3	NA	33.3215
WBGene00013270	Y57A10A.31	3	NA	31.9052
WBGene00012385	Y5F2A.4	3	NA	27.4872
WBGene00022538	ZC190.4	3	NA	35.6339
WBGene00022388	zfr-1	3	NA	NA
WBGene00007105	znf-207	3	NA	47.1941
WBGene00021689	znf-236	3	NA	NA
WBGene00013236	znf-593	3	NA	NA
WBGene00016888	znf-598	3	NA	37.8949
WBGene00015809	znf-622	3	NA	NA
WBGene00007223	znf-706	3	NA	NA
WBGene00021931	znf-782	3	NA	NA
WBGene00008762	ztf-2	3	NA	NA
WBGene00010137	ztf-26	3	NA	NA
WBGene00016905	ztf-3	3	NA	23.4131
WBGene00015523	ztf-30	3	NA	34.177
WBGene00020635	ztf-31	3	NA	NA
WBGene00013966	ztf-9	3	NA	18.4706
WBGene00007464	algn-8	4	NA	31.1211
WBGene00015266	BE0003N10.1	4	NA	28.5601
WBGene00021351	eif-2alpha	4	NA	50.2901
WBGene00010510	ent-3	4	NA	NA
WBGene00020269	erfa-1	4	NA	56.6293
WBGene00000202	exos-4.2	4	NA	32.9364
WBGene00017264	F08F3.8	4	NA	NA
WBGene00008946	F19B2.7	4	NA	NA
WBGene00018475	F45E12.5	4	NA	38.6756
WBGene00001744	gars-1	4	NA	43.3459
WBGene00006936	glp-4	4	NA	53.8912
WBGene00020110	hsp-75	4	NA	26.654
WBGene00002063	ife-5	4	NA	31.5158
WBGene00013122	impt-1	4	NA	NA
WBGene00002147	ire-1	4	NA	36.4352
WBGene00007378	lido-17	4	NA	NA
WBGene00016391	lonp-1	4	NA	40.587
WBGene00013541	lonp-2	4	NA	42.5311
WBGene00017997	mrpl-1	4	NA	43.6704
WBGene00016249	mrpl-32	4	NA	38.1991
WBGene00016989	mrpl-48	4	NA	NA
WBGene00020499	mrps-18.C	4	NA	29.4788
WBGene00021534	mvk-1	4	NA	52.4567
WBGene00021682	natc-3	4	NA	NA
WBGene00007603	popl-4	4	NA	24.6794
WBGene00006946	prx-10	4	NA	42.7813
WBGene00011264	R13H4.6	4	NA	NA
WBGene00019624	rnst-2	4	NA	80.5131
WBGene00004454	rpl-36.A	4	NA	NA
WBGene00017238	snrp-3	4	NA	NA
WBGene00010896	snu-13	4	NA	NA
WBGene00015160	spot-1	4	NA	32.5025
WBGene00012060	T26G10.3	4	NA	NA
WBGene00006945	wars-1	4	NA	101.368
WBGene00006968	yars-2	4	NA	22.8172
WBGene00013878	atfs-1	TF	NA	16.1746
WBGene00019217	athp-2	TF	NA	46.5873
WBGene00012474	attf-6	TF	NA	35.5377
WBGene00007907	C34B4.2	TF	NA	27.8854
WBGene00020251	camt-1	TF	NA	24.0015
WBGene00016997	cebp-1	TF	NA	20.0156
WBGene00000428	ceh-1	TF	NA	NA
WBGene00022837	ceh-45	TF	NA	17.2806
WBGene00020485	ceh-54	TF	NA	NA
WBGene00011069	ceh-62	TF	NA	14.7261
WBGene00045215	ceh-63	TF	NA	NA
WBGene00018434	ceh-81	TF	NA	NA
WBGene00018433	ceh-82	TF	NA	NA
WBGene00019137	ceh-85	TF	NA	NA
WBGene00000434	ceh-9	TF	NA	NA
WBGene00000904	daf-8	TF	NA	31.3401
WBGene00020694	dhhc-11	TF	NA	NA
WBGene00019257	dhhc-13	TF	NA	NA
WBGene00007929	dmd-10	TF	NA	NA
WBGene00012832	dmd-3	TF	NA	NA
WBGene00001062	dpr-1	TF	NA	NA
WBGene00001092	dro-1	TF	NA	NA
WBGene00001162	efl-2	TF	NA	42.3211
WBGene00009687	F44D12.10	TF	NA	NA
WBGene00018836	F54F2.9	TF	NA	23.8719
WBGene00001438	fkh-6	TF	NA	NA
WBGene00008092	gmeb-3	TF	NA	NA
WBGene00001955	hlh-11	TF	NA	NA
WBGene00001956	hlh-12	TF	NA	NA
WBGene00001968	hlh-29	TF	NA	NA
WBGene00012209	hmg-20	TF	NA	30.13
WBGene00022020	hpo-39	TF	NA	NA
WBGene00002717	let-526	TF	NA	35.5742
WBGene00002988	lim-6	TF	NA	32.8312
WBGene00003003	lin-14	TF	NA	52.8076
WBGene00003008	lin-22	TF	NA	NA
WBGene00003114	mab-23	TF	NA	NA
WBGene00003106	mab-9	TF	NA	59.8993
WBGene00021942	madf-1	TF	NA	NA
WBGene00022608	madf-9	TF	NA	NA
WBGene00077521	maf-1	TF	NA	NA
WBGene00003376	mls-1	TF	NA	27.7955
WBGene00004134	myrf-1	TF	NA	24.4915
WBGene00003692	nhr-102	TF	NA	NA
WBGene00003695	nhr-105	TF	NA	22.2628
WBGene00003696	nhr-106	TF	NA	NA
WBGene00003699	nhr-109	TF	NA	NA
WBGene00003700	nhr-110	TF	NA	NA
WBGene00003708	nhr-118	TF	NA	NA
WBGene00003709	nhr-119	TF	NA	38.4996
WBGene00003712	nhr-122	TF	NA	30.3347
WBGene00003715	nhr-125	TF	NA	NA
WBGene00003722	nhr-132	TF	NA	NA
WBGene00015758	nhr-155	TF	NA	NA
WBGene00015900	nhr-157	TF	NA	NA
WBGene00015902	nhr-159	TF	NA	NA
WBGene00016367	nhr-162	TF	NA	NA
WBGene00008208	nhr-167	TF	NA	NA
WBGene00016975	nhr-173	TF	NA	35.0799
WBGene00008474	nhr-174	TF	NA	NA
WBGene00017510	nhr-178	TF	NA	NA
WBGene00017512	nhr-179	TF	NA	NA
WBGene00018539	nhr-185	TF	NA	NA
WBGene00018542	nhr-187	TF	NA	NA
WBGene00018545	nhr-189	TF	NA	NA
WBGene00010215	nhr-193	TF	NA	NA
WBGene00019115	nhr-195	TF	NA	NA
WBGene00010600	nhr-196	TF	NA	NA
WBGene00010604	nhr-199	TF	NA	NA
WBGene00011100	nhr-209	TF	NA	NA
WBGene00020015	nhr-210	TF	NA	NA
WBGene00020153	nhr-212	TF	NA	NA
WBGene00011567	nhr-215	TF	NA	NA
WBGene00011651	nhr-217	TF	NA	NA
WBGene00012050	nhr-223	TF	NA	NA
WBGene00020851	nhr-227	TF	NA	NA
WBGene00020852	nhr-228	TF	NA	31.299
WBGene00006471	nhr-233	TF	NA	NA
WBGene00012596	nhr-234	TF	NA	NA
WBGene00021417	nhr-236	TF	NA	NA
WBGene00021848	nhr-239	TF	NA	NA
WBGene00013483	nhr-241	TF	NA	NA
WBGene00022097	nhr-242	TF	NA	NA
WBGene00013940	nhr-248	TF	NA	NA
WBGene00022756	nhr-251	TF	NA	NA
WBGene00022639	nhr-253	TF	NA	NA
WBGene00022640	nhr-254	TF	NA	NA
WBGene00014068	nhr-255	TF	NA	NA
WBGene00015869	nhr-257	TF	NA	NA
WBGene00011568	nhr-26	TF	NA	NA
WBGene00016517	nhr-260	TF	NA	NA
WBGene00016777	nhr-261	TF	NA	NA
WBGene00018993	nhr-266	TF	NA	NA
WBGene00010410	nhr-267	TF	NA	NA
WBGene00010601	nhr-268	TF	NA	NA
WBGene00011150	nhr-269	TF	NA	NA
WBGene00011396	nhr-271	TF	NA	NA
WBGene00011565	nhr-272	TF	NA	NA
WBGene00013512	nhr-276	TF	NA	NA
WBGene00022374	nhr-277	TF	NA	NA
WBGene00008884	nhr-281	TF	NA	NA
WBGene00012056	nhr-285	TF	NA	NA
WBGene00018404	nhr-39	TF	NA	NA
WBGene00022423	nhr-41	TF	NA	33.2733
WBGene00003632	nhr-42	TF	NA	24.3198
WBGene00003638	nhr-48	TF	NA	25.4266
WBGene00003644	nhr-54	TF	NA	NA
WBGene00003645	nhr-55	TF	NA	NA
WBGene00003647	nhr-57	TF	NA	20.5782
WBGene00003662	nhr-72	TF	NA	NA
WBGene00003665	nhr-75	TF	NA	NA
WBGene00003672	nhr-82	TF	NA	NA
WBGene00003675	nhr-85	TF	NA	NA
WBGene00003676	nhr-86	TF	NA	18.5438
WBGene00003677	nhr-87	TF	NA	NA
WBGene00003678	nhr-88	TF	NA	37.7245
WBGene00003608	nhr-9	TF	NA	NA
WBGene00003689	nhr-99	TF	NA	NA
WBGene00017664	npax-1	TF	NA	NA
WBGene00018591	npax-2	TF	NA	NA
WBGene00011257	npax-3	TF	NA	NA
WBGene00007496	npax-4	TF	NA	NA
WBGene00003938	pax-2	TF	NA	NA
WBGene00011964	saeg-2	TF	NA	26.3913
WBGene00004735	sbp-1	TF	NA	23.8674
WBGene00004858	sma-4	TF	NA	27.0741
WBGene00016233	srt-58	TF	NA	NA
WBGene00013111	sta-1	TF	NA	38.1221
WBGene00006549	tbx-30	TF	NA	NA
WBGene00006550	tbx-31	TF	NA	NA
WBGene00006551	tbx-32	TF	NA	NA
WBGene00006558	tbx-39	TF	NA	NA
WBGene00006560	tbx-41	TF	NA	NA
WBGene00022000	tbx-42	TF	NA	NA
WBGene00006790	unc-55	TF	NA	NA
WBGene00006881	vab-15	TF	NA	21.0527
WBGene00006873	vab-7	TF	NA	24.1521
WBGene00013639	Y105C5A.15	TF	NA	NA
WBGene00021637	Y47G6A.7	TF	NA	34.9334
WBGene00021924	Y55F3AM.6	TF	NA	NA
WBGene00012101	zip-10	TF	NA	NA
WBGene00011130	zip-6	TF	NA	NA
WBGene00022671	ZK177.3	TF	NA	NA

## Sheet: Legend
Column	Description
WB_ID	WormBase Gene ID
gene	Public name
Group	RNA-binding protein group each gene was assigned to, or whether gene encodes a putative transcription factor
cluster	Denotes which expression cluster each gene was assigned to (associated with Figure 3)
pseudobulk_halflife (min)	Embryonic mRNA half-life of each gene, calculated in pseudobulk from the single-cell data in (Peng et al. 2024)
