# Supplementary material for: An updated compendium of Caenorhabditis elegans RNA-binding proteins and their regulation
Source: G3 (Bethesda). 2025 Jul 14;15(9):jkaf156. doi: 10.1093/g3journal/jkaf156 (PMC12405884; doi:10.1093/g3journal/jkaf156)
Supplement: jkaf156_Supplementary_Data [file jkaf156_supplementary_data.zip › Supplemental_Table_S3_G3-2025-405833.xlsx]

## Sheet: 2022 Xiao
Table modified from (Xiao et al. 2022) Supplemental Table S4. 'x' represents whether a defect was observed in more than one embryo. 'Group' column denotes whether a gene is a putative Group 1-4 RBP gene or a TF gene.
gene	WB_ID	Xiao_cell_cycle_length	Xiao_division_asynchrony	Xiao_division_asymmetry	Xiao_CND.1_expression	Xiao_division_angle	Xiao_relative_cell_position	Group
hrpk-1	WBGene00017816	x			x	x	x	1
mex-3	WBGene00003229	x			x	x	x	1
rbpl-1	WBGene00009477	x			x	x	x	1
smn-1	WBGene00004887	x			x	x	x	1
taf-1	WBGene00006382	x			x	x	x	1
gld-1	WBGene00001595	x	x				x	1
drsh-1	WBGene00009163	x					x	1
asd-2	WBGene00006423	x						1
fubl-4	WBGene00019692	x						1
Y34D9A.7	WBGene00021332					x		1
acin-1	WBGene00016601							1
cpb-3	WBGene00000772							1
hrpf-1	WBGene00020936							1
hrpr-1	WBGene00002000							1
ncbp-2	WBGene00009141							1
nrd-1	WBGene00017004							1
pabp-2	WBGene00003904							1
rbm-12	WBGene00013703							1
sacy-1	WBGene00019245							1
drh-3	WBGene00008400	x			x	x	x	2
F33D11.10	WBGene00018007	x			x	x	x	2
ran-4	WBGene00004305	x			x	x	x	2
let-355	WBGene00020263			x				2
T23H2.3	WBGene00020742						x	2
eif-4A3	WBGene00022029							2
smg-2	WBGene00004880							2
tin-44	WBGene00020383							2
dxbp-1	WBGene00013128	x	x	x	x	x	x	3
cey-2	WBGene00000473	x						3
cey-3	WBGene00000474	x						3
fkb-8	WBGene00001433							3
pbrm-1	WBGene00007042							3
mrpl-13	WBGene00008769	x			x	x	x	4
rla-0	WBGene00004408	x			x	x	x	4
rpb-7	WBGene00021845	x			x	x	x	4
rps-17	WBGene00004486	x			x	x	x	4
ears-1	WBGene00001337	x				x	x	4
rpl-4	WBGene00004415	x				x	x	4
C48B6.2	WBGene00016740	x			x			4
cel-1	WBGene00000466	x			x			4
crn-1	WBGene00000794	x				x		4
lars-2	WBGene00003074	x			x			4
mrpl-15	WBGene00022373	x			x			4
rpl-25.2	WBGene00004439	x					x	4
rpl-27	WBGene00004441	x		x				4
rpl-30	WBGene00004444	x	x					4
cars-1	WBGene00000800	x						4
exos-3	WBGene00010325	x						4
mrpl-19	WBGene00022470	x						4
rpl-31	WBGene00004445			x				4
iars-2	WBGene00002153							4
lsm-6	WBGene00003080							4
mrpl-17	WBGene00021829							4
rps-6	WBGene00004475							4
ZK973.1	WBGene00022830							4
cir-1	WBGene00018892	x	x	x	x	x	x	NA (not a RBP)
csnk-1	WBGene00013709	x	x	x	x	x	x	NA (not a RBP)
klp-15	WBGene00002225	x	x	x	x	x	x	NA (not a RBP)
klp-16	WBGene00002226	x	x	x	x	x	x	NA (not a RBP)
par-6	WBGene00003921	x	x	x	x	x	x	NA (not a RBP)
syf-1	WBGene00016837	x	x	x	x	x	x	NA (not a RBP)
tat-5	WBGene00009498	x	x	x	x	x	x	NA (not a RBP)
him-1	WBGene00001860	x		x	x	x	x	NA (not a RBP)
uba-2	WBGene00006700	x	x	x		x	x	NA (not a RBP)
adsl-1	WBGene00011064	x			x	x	x	NA (not a RBP)
aspm-1	WBGene00008107	x		x		x	x	NA (not a RBP)
B0207.6	WBGene00015029	x			x	x	x	NA (not a RBP)
bub-1	WBGene00000275	x	x	x			x	NA (not a RBP)
cdc-25.1	WBGene00000386	x			x	x	x	NA (not a RBP)
cdk-9	WBGene00000410	x			x	x	x	NA (not a RBP)
cdt-1	WBGene00000413	x			x	x	x	NA (not a RBP)
eif-3.H	WBGene00001231	x			x	x	x	NA (not a RBP)
fcp-1	WBGene00009479	x			x	x	x	NA (not a RBP)
gld-2	WBGene00001596	x			x	x	x	NA (not a RBP)
gpi-1	WBGene00013597	x			x	x	x	NA (not a RBP)
gsk-3	WBGene00001746	x			x	x	x	NA (not a RBP)
hcp-6	WBGene00001833	x			x	x	x	NA (not a RBP)
hmp-2	WBGene00001979	x	x			x	x	NA (not a RBP)
imb-1	WBGene00002075	x			x	x	x	NA (not a RBP)
ints-1	WBGene00015499	x			x	x	x	NA (not a RBP)
ints-4	WBGene00012234	x			x	x	x	NA (not a RBP)
kin-10	WBGene00002196	x			x	x	x	NA (not a RBP)
lmn-1	WBGene00003052	x			x	x	x	NA (not a RBP)
mag-1	WBGene00003123	x			x	x	x	NA (not a RBP)
mfap-1	WBGene00009671	x			x	x	x	NA (not a RBP)
npp-2	WBGene00003788	x			x	x	x	NA (not a RBP)
pfd-6	WBGene00009004	x			x	x	x	NA (not a RBP)
pole-1	WBGene00009368	x			x	x	x	NA (not a RBP)
prp-17	WBGene00018625	x			x	x	x	NA (not a RBP)
prp-31	WBGene00022458	x			x	x	x	NA (not a RBP)
psf-2	WBGene00009287	x			x	x	x	NA (not a RBP)
rba-1	WBGene00004312	x			x	x	x	NA (not a RBP)
rpoa-2	WBGene00008781	x			x	x	x	NA (not a RBP)
skr-1	WBGene00004807		x	x		x	x	NA (not a RBP)
spt-16	WBGene00018849	x			x	x	x	NA (not a RBP)
tads-1	WBGene00007217	x			x	x	x	NA (not a RBP)
taf-4	WBGene00006385	x			x	x	x	NA (not a RBP)
teg-4	WBGene00019323	x			x	x	x	NA (not a RBP)
tgs-1	WBGene00011631	x			x	x	x	NA (not a RBP)
tlf-1	WBGene00006577	x			x	x	x	NA (not a RBP)
ubc-12	WBGene00006707	x			x	x	x	NA (not a RBP)
vps-4	WBGene00021334	x			x	x	x	NA (not a RBP)
C30F12.2	WBGene00016261	x				x	x	NA (not a RBP)
cox-4	WBGene00012354	x			x	x		NA (not a RBP)
cye-1	WBGene00000871	x				x	x	NA (not a RBP)
dcp-66	WBGene00000938	x			x		x	NA (not a RBP)
eif-3.E	WBGene00001228	x			x	x		NA (not a RBP)
let-49	WBGene00002324	x				x	x	NA (not a RBP)
lin-53	WBGene00003036	x				x	x	NA (not a RBP)
nkb-1	WBGene00007646	x			x		x	NA (not a RBP)
pri-2	WBGene00004181	x				x	x	NA (not a RBP)
prp-4	WBGene00007972	x				x	x	NA (not a RBP)
ptr-2	WBGene00004217	x				x	x	NA (not a RBP)
rpb-10	WBGene00021347	x			x		x	NA (not a RBP)
smo-1	WBGene00004888	x				x	x	NA (not a RBP)
T25G3.3	WBGene00012030	x				x	x	NA (not a RBP)
tyms-1	WBGene00022455	x				x	x	NA (not a RBP)
usp-5	WBGene00020839		x			x	x	NA (not a RBP)
ahcy-1	WBGene00019322	x				x		NA (not a RBP)
cdc-7	WBGene00016421	x	x					NA (not a RBP)
cerk-1	WBGene00020398				x	x		NA (not a RBP)
chaf-2	WBGene00022141	x			x			NA (not a RBP)
chd-7	WBGene00007053					x	x	NA (not a RBP)
cox-5B	WBGene00000371	x			x			NA (not a RBP)
did-2	WBGene00017735					x	x	NA (not a RBP)
dut-1	WBGene00010609	x					x	NA (not a RBP)
fdps-1	WBGene00011058	x			x			NA (not a RBP)
goa-1	WBGene00001648					x	x	NA (not a RBP)
ndua-2	WBGene00013406	x			x			NA (not a RBP)
nduf-6	WBGene00009051	x			x			NA (not a RBP)
nduf-7	WBGene00012376	x			x			NA (not a RBP)
nfs-1	WBGene00015021	x			x			NA (not a RBP)
pad-1	WBGene00003905					x	x	NA (not a RBP)
rab-10	WBGene00004273	x			x			NA (not a RBP)
rpb-5	WBGene00019246	x			x			NA (not a RBP)
snx-3	WBGene00006503	x				x		NA (not a RBP)
spg-7	WBGene00004978	x			x			NA (not a RBP)
wve-1	WBGene00006958					x	x	NA (not a RBP)
aho-3	WBGene00045192					x		NA (not a RBP)
atm-1	WBGene00000227					x		NA (not a RBP)
cdc-48.3	WBGene00010562		x					NA (not a RBP)
ced-12	WBGene00000426						x	NA (not a RBP)
D2030.2	WBGene00008412	x						NA (not a RBP)
dhs-4	WBGene00000968						x	NA (not a RBP)
dnj-21	WBGene00001039		x					NA (not a RBP)
dyb-1	WBGene00001115					x		NA (not a RBP)
E03H4.8	WBGene00008476	x						NA (not a RBP)
edc-4	WBGene00021551					x		NA (not a RBP)
eif-2Bbeta	WBGene00012950	x						NA (not a RBP)
eif-3.C	WBGene00001226	x						NA (not a RBP)
elpc-1	WBGene00022463	x						NA (not a RBP)
ept-1	WBGene00018797	x						NA (not a RBP)
F26H9.5	WBGene00009177	x						NA (not a RBP)
gon-2	WBGene00001651	x						NA (not a RBP)
gst-43	WBGene00001791	x						NA (not a RBP)
hpo-11	WBGene00010427	x						NA (not a RBP)
K12C11.1	WBGene00019673					x		NA (not a RBP)
lpd-3	WBGene00003060					x		NA (not a RBP)
lpd-6	WBGene00003062					x		NA (not a RBP)
mans-1	WBGene00008411	x						NA (not a RBP)
mlst-8	WBGene00015697	x						NA (not a RBP)
mrpl-24	WBGene00019076	x						NA (not a RBP)
mus-101	WBGene00009507	x						NA (not a RBP)
npp-12	WBGene00003798		x					NA (not a RBP)
prpf-4	WBGene00004186	x						NA (not a RBP)
rab-5	WBGene00004268				x			NA (not a RBP)
rae-1	WBGene00003803	x						NA (not a RBP)
sec-12	WBGene00010496						x	NA (not a RBP)
skr-2	WBGene00004808		x					NA (not a RBP)
smg-1	WBGene00004879	x						NA (not a RBP)
snf-1	WBGene00004900	x						NA (not a RBP)
suco-1	WBGene00020031		x					NA (not a RBP)
tct-1	WBGene00009122		x					NA (not a RBP)
tmed-3	WBGene00019003					x		NA (not a RBP)
txl-1	WBGene00021826	x						NA (not a RBP)
ubc-25	WBGene00006720		x					NA (not a RBP)
vha-10	WBGene00006919	x						NA (not a RBP)
vps-20	WBGene00022027	x						NA (not a RBP)
vps-28	WBGene00013598	x						NA (not a RBP)
Y23H5B.5	WBGene00021276	x						NA (not a RBP)
Y54E10BR.4	WBGene00021843	x						NA (not a RBP)
Y92H12A.2	WBGene00022358						x	NA (not a RBP)
aatf-1	WBGene00022269							NA (not a RBP)
acdh-1	WBGene00016943							NA (not a RBP)
acox-1.1	WBGene00008564							NA (not a RBP)
acs-13	WBGene00022037							NA (not a RBP)
afd-1	WBGene00021009							NA (not a RBP)
apg-1	WBGene00000158							NA (not a RBP)
arch-1	WBGene00016621							NA (not a RBP)
ari-1.2	WBGene00016157							NA (not a RBP)
B0041.5	WBGene00015009							NA (not a RBP)
B0511.12	WBGene00015237							NA (not a RBP)
bckd-1B	WBGene00006518							NA (not a RBP)
bli-4	WBGene00000254							NA (not a RBP)
blos-9	WBGene00010767							NA (not a RBP)
C06A5.3	WBGene00015501							NA (not a RBP)
C53H9.2	WBGene00016907							NA (not a RBP)
ccpp-1	WBGene00018995							NA (not a RBP)
cdk-8	WBGene00000409							NA (not a RBP)
ced-1	WBGene00000415							NA (not a RBP)
chp-1	WBGene00000502							NA (not a RBP)
ciao-1	WBGene00012479							NA (not a RBP)
cogc-3	WBGene00022121							NA (not a RBP)
ctn-1	WBGene00000832							NA (not a RBP)
cyc-1	WBGene00000869							NA (not a RBP)
D1007.15	WBGene00017010							NA (not a RBP)
D2005.3	WBGene00008398							NA (not a RBP)
daf-25	WBGene00000917							NA (not a RBP)
dapk-1	WBGene00003400							NA (not a RBP)
dhod-1	WBGene00020932							NA (not a RBP)
dod-18	WBGene00008316							NA (not a RBP)
dpf-3	WBGene00001056							NA (not a RBP)
dph-6	WBGene00017087							NA (not a RBP)
eif-6	WBGene00001234							NA (not a RBP)
ero-1	WBGene00001334							NA (not a RBP)
eva-1	WBGene00009304							NA (not a RBP)
F02E9.7	WBGene00008531							NA (not a RBP)
F13G3.6	WBGene00008766							NA (not a RBP)
F26E4.7	WBGene00009162							NA (not a RBP)
F27D4.7	WBGene00009191							NA (not a RBP)
F30A10.9	WBGene00009266							NA (not a RBP)
F33H2.3	WBGene00009367							NA (not a RBP)
F36A2.9	WBGene00009456							NA (not a RBP)
F37F2.2	WBGene00018159							NA (not a RBP)
F39H11.1	WBGene00009565							NA (not a RBP)
F46F11.1	WBGene00018508							NA (not a RBP)
F53F10.2	WBGene00018764							NA (not a RBP)
fbp-1	WBGene00001404							NA (not a RBP)
fkb-5	WBGene00001430							NA (not a RBP)
fkb-7	WBGene00001432							NA (not a RBP)
fmp-27	WBGene00009285							NA (not a RBP)
gpaa-1	WBGene00018006							NA (not a RBP)
gpap-1	WBGene00012390							NA (not a RBP)
gpc-2	WBGene00001682							NA (not a RBP)
guk-1	WBGene00020190							NA (not a RBP)
haf-6	WBGene00001816							NA (not a RBP)
hasp-1	WBGene00007258							NA (not a RBP)
hbs-1	WBGene00010622							NA (not a RBP)
hgo-1	WBGene00001843							NA (not a RBP)
hint-1	WBGene00009002							NA (not a RBP)
hop-1	WBGene00001985							NA (not a RBP)
hum-1	WBGene00002035							NA (not a RBP)
idha-1	WBGene00009664							NA (not a RBP)
jmjc-1	WBGene00020902							NA (not a RBP)
jph-1	WBGene00002179							NA (not a RBP)
K04F10.7	WBGene00019399							NA (not a RBP)
K10C3.4	WBGene00010731							NA (not a RBP)
kal-1	WBGene00002181							NA (not a RBP)
ksr-2	WBGene00002240							NA (not a RBP)
lbp-6	WBGene00002258							NA (not a RBP)
let-504	WBGene00002696							NA (not a RBP)
lid-1	WBGene00007711							NA (not a RBP)
lin-35	WBGene00003020							NA (not a RBP)
M04F3.4	WBGene00019770							NA (not a RBP)
maco-1	WBGene00017066							NA (not a RBP)
mat-1	WBGene00003132							NA (not a RBP)
mbtr-1	WBGene00021661							NA (not a RBP)
mdt-18	WBGene00007018							NA (not a RBP)
mrpl-47	WBGene00015092							NA (not a RBP)
msh-6	WBGene00003422							NA (not a RBP)
mter-4	WBGene00010771							NA (not a RBP)
ndua-13	WBGene00016393							NA (not a RBP)
ndub-10	WBGene00010326							NA (not a RBP)
ndub-7	WBGene00008414							NA (not a RBP)
ndx-7	WBGene00003584							NA (not a RBP)
ned-8	WBGene00003587							NA (not a RBP)
ngp-1	WBGene00003596							NA (not a RBP)
nhx-8	WBGene00003735							NA (not a RBP)
nol-14	WBGene00021660							NA (not a RBP)
otub-2	WBGene00021733							NA (not a RBP)
pamn-1	WBGene00020556							NA (not a RBP)
pbs-2	WBGene00003948							NA (not a RBP)
pgk-1	WBGene00020185							NA (not a RBP)
phip-1	WBGene00009455							NA (not a RBP)
pif-1	WBGene00004028							NA (not a RBP)
plag-15	WBGene00010872							NA (not a RBP)
plk-2	WBGene00004043							NA (not a RBP)
ppfr-2	WBGene00017064							NA (not a RBP)
ptr-21	WBGene00004235							NA (not a RBP)
rab-11.1	WBGene00004274							NA (not a RBP)
rab-8	WBGene00004272							NA (not a RBP)
rbg-2	WBGene00004318							NA (not a RBP)
rbx-2	WBGene00019993							NA (not a RBP)
rtcb-1	WBGene00008877							NA (not a RBP)
scpl-3	WBGene00021629							NA (not a RBP)
serr-1	WBGene00011353							NA (not a RBP)
sir-2.4	WBGene00004803							NA (not a RBP)
slc-30A5	WBGene00013668							NA (not a RBP)
smgl-1	WBGene00008990							NA (not a RBP)
snrp-40.2	WBGene00015974							NA (not a RBP)
snx-27	WBGene00009116							NA (not a RBP)
spcs-1	WBGene00016395							NA (not a RBP)
spg-20	WBGene00019006							NA (not a RBP)
sup-17	WBGene00006324							NA (not a RBP)
sur-2	WBGene00006349							NA (not a RBP)
sur-6	WBGene00006352							NA (not a RBP)
sut-6	WBGene00015233							NA (not a RBP)
swsn-9	WBGene00007256							NA (not a RBP)
T22C1.1	WBGene00011912							NA (not a RBP)
T22C1.6	WBGene00011917							NA (not a RBP)
T23G11.4	WBGene00011969							NA (not a RBP)
taf-11.2	WBGene00006394							NA (not a RBP)
tag-296	WBGene00018632							NA (not a RBP)
tbcd-1	WBGene00008887							NA (not a RBP)
tdpt-1	WBGene00013405							NA (not a RBP)
tent-5	WBGene00004131							NA (not a RBP)
thoc-3	WBGene00009341							NA (not a RBP)
top-1	WBGene00006595							NA (not a RBP)
tppp-1	WBGene00016321							NA (not a RBP)
trmt-6	WBGene00014120							NA (not a RBP)
ttm-5	WBGene00013197							NA (not a RBP)
uba-5	WBGene00020184							NA (not a RBP)
ubl-5	WBGene00006726							NA (not a RBP)
ubql-1	WBGene00008852							NA (not a RBP)
ubr-1	WBGene00016326							NA (not a RBP)
unc-37	WBGene00006773							NA (not a RBP)
vps-25	WBGene00012193							NA (not a RBP)
W02A11.1	WBGene00012192							NA (not a RBP)
W09G3.7	WBGene00012370							NA (not a RBP)
wwp-1	WBGene00007009							NA (not a RBP)
Y105E8A.14	WBGene00013674							NA (not a RBP)
Y105E8A.2	WBGene00013667							NA (not a RBP)
Y106G6H.14	WBGene00013724							NA (not a RBP)
Y37E3.1	WBGene00021346							NA (not a RBP)
Y47D9A.1	WBGene00021628							NA (not a RBP)
Y48G8AL.13	WBGene00021691							NA (not a RBP)
Y6B3B.9	WBGene00012393							NA (not a RBP)
Y71F9B.2	WBGene00022126							NA (not a RBP)
ZC434.8	WBGene00013894							NA (not a RBP)
zhp-2	WBGene00008387							NA (not a RBP)
zhp-3	WBGene00006976							NA (not a RBP)
ZK909.3	WBGene00014148							NA (not a RBP)
ztf-11	WBGene00009939							NA (not a RBP)
let-526	WBGene00002717	x	x	x	x	x	x	NA (not a RBP)
pop-1	WBGene00004077	x	x	x	x	x	x	NA (not a RBP)
cdc-5L	WBGene00008386	x			x	x	x	NA (not a RBP)
hlh-2	WBGene00001949	x			x	x	x	NA (not a RBP)
snpc-4	WBGene00001568	x			x	x	x	NA (not a RBP)
mog-7	WBGene00009672	x				x	x	NA (not a RBP)
vep-1	WBGene00015091	x			x			NA (not a RBP)
sem-2	WBGene00004771					x		NA (not a RBP)
ces-2	WBGene00000469							NA (not a RBP)
grh-1	WBGene00001707							NA (not a RBP)
hmbx-1	WBGene00018786							NA (not a RBP)
hsf-1	WBGene00002004							NA (not a RBP)

## Sheet: 2015 Du
Table of clonal changes associated with RNAi, modified from (Du et al. 2025) Supplemental Table S2. 'Group' column denotes whether a gene is a putative Group 1-4 RBP gene or a TF gene.
gene	WB_ID	Du_pharynx_clonal_changes	Du_neuron_clonal_changes	Du_hypodermis_clonal_changes	Du_total_clonal_changes	Group
pos-1	WBGene00004078	13	3	33	49	1
mex-5	WBGene00003230	17	7	24	48	1
puf-3	WBGene00004239	8	5	30	43	1
mex-3	WBGene00003229	3	7	29	39	1
rbpl-1	WBGene00009477	6	7	20	33	1
sluh-7	WBGene00010629	14	8	11	33	1
pie-1	WBGene00004027	12	8	9	29	1
sap-49	WBGene00004723	6	7	12	25	1
rbm-22	WBGene00011722	9	4	11	24	1
oma-1	WBGene00003864	8	0	13	21	1
spn-4	WBGene00004984	8	9	3	20	1
rnp-7	WBGene00004390	13	2	0	15	1
cpsf-4	WBGene00044329	6	2	3	11	1
etr-1	WBGene00001340	0	8	2	10	1
rnf-113	WBGene00010476	8	1	0	9	1
pabp-2	WBGene00003904	5	0	0	5	1
rnp-4	WBGene00004387	3	0	1	4	1
ddx-23	WBGene00017162	12	10	16	38	2
drh-3	WBGene00008400	7	12	19	38	2
ran-4	WBGene00004305	7	7	16	30	2
mog-4	WBGene00003392	10	7	11	28	2
mog-5	WBGene00003393	9	7	1	17	2
dxbp-1	WBGene00013128	9	13	0	22	3
die-1	WBGene00000995	2	3	2	7	3
swsn-7	WBGene00007433	0	0	4	4	3
repo-1	WBGene00008683	1	2	0	3	3
lin-26	WBGene00003012	0	0	0	0	3
atx-2	WBGene00000231	15	13	12	40	4
rpb-8	WBGene00017830	9	7	10	26	4
rpb-7	WBGene00021845	6	7	12	25	4
mrps-18B	WBGene00011759	1	3	11	15	4
emb-5	WBGene00001259	0	0	5	5	4
div-1	WBGene00001002	12	16	41	69	NA (not a RBP)
cdc-37	WBGene00021097	3	14	41	58	NA (not a RBP)
F44B9.8	WBGene00018409	9	20	29	58	NA (not a RBP)
let-711	WBGene00002845	11	7	40	58	NA (not a RBP)
cdc-25.1	WBGene00000386	14	11	31	56	NA (not a RBP)
ego-1	WBGene00001214	8	11	35	54	NA (not a RBP)
cul-2	WBGene00000837	17	15	21	53	NA (not a RBP)
pkc-3	WBGene00004034	17	13	23	53	NA (not a RBP)
lin-53	WBGene00003036	20	14	18	52	NA (not a RBP)
mbk-2	WBGene00003150	18	8	24	50	NA (not a RBP)
npp-1	WBGene00003787	17	3	30	50	NA (not a RBP)
lrr-1	WBGene00018016	13	11	24	48	NA (not a RBP)
cdk-7	WBGene00000408	7	7	32	46	NA (not a RBP)
rab-5	WBGene00004268	8	7	31	46	NA (not a RBP)
zyg-11	WBGene00006996	16	15	15	46	NA (not a RBP)
cpsf-2	WBGene00017313	8	8	28	44	NA (not a RBP)
prp-31	WBGene00022458	20	7	17	44	NA (not a RBP)
rba-1	WBGene00004312	14	19	10	43	NA (not a RBP)
skr-2	WBGene00004808	25	5	13	43	NA (not a RBP)
snu-66	WBGene00017605	18	8	17	43	NA (not a RBP)
elb-1	WBGene00001235	12	4	24	40	NA (not a RBP)
par-2	WBGene00003917	19	11	10	40	NA (not a RBP)
par-3	WBGene00003918	14	8	18	40	NA (not a RBP)
par-6	WBGene00003921	16	11	13	40	NA (not a RBP)
chaf-2	WBGene00022141	7	15	17	39	NA (not a RBP)
F23F1.5	WBGene00017746	13	18	7	38	NA (not a RBP)
ints-7	WBGene00008361	10	9	19	38	NA (not a RBP)
npp-4	WBGene00003790	11	8	19	38	NA (not a RBP)
R05H5.3	WBGene00011038	0	11	27	38	NA (not a RBP)
par-1	WBGene00003916	13	9	15	37	NA (not a RBP)
par-5	WBGene00003920	19	8	10	37	NA (not a RBP)
ubc-12	WBGene00006707	17	5	15	37	NA (not a RBP)
his-9	WBGene00001883	17	7	12	36	NA (not a RBP)
ints-6	WBGene00000994	18	7	11	36	NA (not a RBP)
nud-1	WBGene00003829	16	14	6	36	NA (not a RBP)
pcf-11	WBGene00020092	5	7	24	36	NA (not a RBP)
cul-1	WBGene00000836	16	7	12	35	NA (not a RBP)
hda-1	WBGene00001834	20	0	15	35	NA (not a RBP)
isy-1	WBGene00009966	17	8	10	35	NA (not a RBP)
prp-3	WBGene00010844	9	10	16	35	NA (not a RBP)
rga-3	WBGene00019600	14	8	13	35	NA (not a RBP)
gpb-1	WBGene00001679	9	12	13	34	NA (not a RBP)
tsr-1	WBGene00006647	9	13	12	34	NA (not a RBP)
csn-4	WBGene00000816	8	12	13	33	NA (not a RBP)
lit-1	WBGene00003048	8	11	14	33	NA (not a RBP)
nmy-2	WBGene00003777	15	12	6	33	NA (not a RBP)
npp-2	WBGene00003788	11	5	17	33	NA (not a RBP)
npp-6	WBGene00003792	9	7	17	33	NA (not a RBP)
rev-1	WBGene00014066	10	7	16	33	NA (not a RBP)
rfc-3	WBGene00004339	0	17	15	32	NA (not a RBP)
sel-8	WBGene00004765	5	7	20	32	NA (not a RBP)
taf-12	WBGene00006396	10	8	14	32	NA (not a RBP)
clpf-1	WBGene00010304	7	7	17	31	NA (not a RBP)
tat-5	WBGene00009498	14	3	14	31	NA (not a RBP)
cacn-1	WBGene00012230	8	10	12	30	NA (not a RBP)
cbp-1	WBGene00000366	8	9	13	30	NA (not a RBP)
glp-1	WBGene00001609	3	7	20	30	NA (not a RBP)
gsk-3	WBGene00001746	15	7	8	30	NA (not a RBP)
ints-8	WBGene00013021	11	8	11	30	NA (not a RBP)
taf-5	WBGene00006386	10	4	15	29	NA (not a RBP)
yju-2	WBGene00018149	12	7	10	29	NA (not a RBP)
cir-1	WBGene00018892	13	7	8	28	NA (not a RBP)
cul-3	WBGene00000838	6	6	16	28	NA (not a RBP)
cls-2	WBGene00000549	4	11	12	27	NA (not a RBP)
ppfr-4	WBGene00022193	4	11	12	27	NA (not a RBP)
F55A3.7	WBGene00018852	3	6	17	26	NA (not a RBP)
rpb-5	WBGene00019246	8	7	11	26	NA (not a RBP)
gld-2	WBGene00001596	12	8	5	25	NA (not a RBP)
mom-5	WBGene00003397	8	13	4	25	NA (not a RBP)
plrg-1	WBGene00006481	8	7	10	25	NA (not a RBP)
uba-1	WBGene00006699	8	7	10	25	NA (not a RBP)
bud-13	WBGene00011142	7	7	10	24	NA (not a RBP)
rgr-1	WBGene00004343	9	9	6	24	NA (not a RBP)
teg-4	WBGene00019323	7	7	10	24	NA (not a RBP)
ama-1	WBGene00000123	6	7	10	23	NA (not a RBP)
gop-2	WBGene00001661	6	7	10	23	NA (not a RBP)
skp-1	WBGene00004806	6	7	10	23	NA (not a RBP)
cdk-9	WBGene00000410	1	7	14	22	NA (not a RBP)
pygl-1	WBGene00020696	0	11	11	22	NA (not a RBP)
xpo-1	WBGene00002078	5	13	4	22	NA (not a RBP)
arp-11	WBGene00016793	14	7	0	21	NA (not a RBP)
pcn-1	WBGene00003955	6	3	11	20	NA (not a RBP)
rpb-11	WBGene00012187	2	8	10	20	NA (not a RBP)
arp-1	WBGene00013168	3	1	15	19	NA (not a RBP)
dlc-1	WBGene00001005	11	7	1	19	NA (not a RBP)
prp-17	WBGene00018625	1	7	11	19	NA (not a RBP)
prp-38	WBGene00008380	0	9	10	19	NA (not a RBP)
rbx-1	WBGene00004320	4	7	8	19	NA (not a RBP)
wwp-1	WBGene00007009	4	6	9	19	NA (not a RBP)
lig-1	WBGene00002985	1	10	7	18	NA (not a RBP)
sur-6	WBGene00006352	6	9	3	18	NA (not a RBP)
syf-1	WBGene00016837	1	7	10	18	NA (not a RBP)
apx-1	WBGene00000168	6	5	6	17	NA (not a RBP)
imb-2	WBGene00002076	6	7	4	17	NA (not a RBP)
mei-1	WBGene00003183	2	7	8	17	NA (not a RBP)
cpl-1	WBGene00000776	6	8	2	16	NA (not a RBP)
gad-1	WBGene00001513	5	9	2	16	NA (not a RBP)
ints-1	WBGene00015499	1	6	9	16	NA (not a RBP)
klp-10	WBGene00002221	8	2	6	16	NA (not a RBP)
mom-2	WBGene00003395	5	7	4	16	NA (not a RBP)
suf-1	WBGene00006307	0	8	5	13	NA (not a RBP)
vps-4	WBGene00021334	4	5	4	13	NA (not a RBP)
cdt-1	WBGene00000413	4	1	7	12	NA (not a RBP)
cpsf-1	WBGene00022301	6	2	4	12	NA (not a RBP)
hel-1	WBGene00001840	1	9	2	12	NA (not a RBP)
him-10	WBGene00001869	8	2	2	12	NA (not a RBP)
lin-23	WBGene00003009	3	4	5	12	NA (not a RBP)
mcm-3AP	WBGene00017642	5	6	1	12	NA (not a RBP)
psf-2	WBGene00009287	1	6	5	12	NA (not a RBP)
smo-1	WBGene00004888	6	1	5	12	NA (not a RBP)
spt-5	WBGene00005015	6	2	4	12	NA (not a RBP)
syx-7	WBGene00009478	2	5	5	12	NA (not a RBP)
let-502	WBGene00002694	5	2	4	11	NA (not a RBP)
T04A8.7	WBGene00011409	2	6	3	11	NA (not a RBP)
zyg-12	WBGene00006997	7	0	4	11	NA (not a RBP)
lnkn-1	WBGene00014023	3	3	4	10	NA (not a RBP)
nap-1	WBGene00017075	0	7	3	10	NA (not a RBP)
src-1	WBGene00005077	2	3	5	10	NA (not a RBP)
chk-1	WBGene00000498	4	0	5	9	NA (not a RBP)
dli-1	WBGene00001007	6	3	0	9	NA (not a RBP)
mdt-6	WBGene00003164	0	5	4	9	NA (not a RBP)
npp-8	WBGene00003794	5	3	1	9	NA (not a RBP)
ruvb-1	WBGene00007784	5	2	2	9	NA (not a RBP)
sys-1	WBGene00006379	2	6	1	9	NA (not a RBP)
apr-1	WBGene00000156	4	2	2	8	NA (not a RBP)
bub-1	WBGene00000275	3	3	2	8	NA (not a RBP)
bud-31	WBGene00007400	0	2	6	8	NA (not a RBP)
hmp-2	WBGene00001979	3	5	0	8	NA (not a RBP)
rab-7	WBGene00004271	5	1	2	8	NA (not a RBP)
scc-3	WBGene00004738	4	4	0	8	NA (not a RBP)
spg-7	WBGene00004978	0	7	1	8	NA (not a RBP)
vps-32.1	WBGene00016961	0	4	4	8	NA (not a RBP)
klp-15	WBGene00002225	1	2	4	7	NA (not a RBP)
prp-19	WBGene00020423	1	2	4	7	NA (not a RBP)
pygo-1	WBGene00015330	1	2	4	7	NA (not a RBP)
tads-1	WBGene00007217	2	3	2	7	NA (not a RBP)
gkow-1	WBGene00011237	6	0	0	6	NA (not a RBP)
klp-16	WBGene00002226	0	4	1	5	NA (not a RBP)
mtch-1	WBGene00018395	4	0	1	5	NA (not a RBP)
pad-1	WBGene00003905	0	4	1	5	NA (not a RBP)
rad-51	WBGene00004297	2	1	2	5	NA (not a RBP)
rtfo-1	WBGene00009103	2	0	3	5	NA (not a RBP)
sds-22	WBGene00011637	2	3	0	5	NA (not a RBP)
cmd-1	WBGene00000552	3	0	1	4	NA (not a RBP)
mdt-19	WBGene00007019	1	0	3	4	NA (not a RBP)
pafo-1	WBGene00008338	1	0	3	4	NA (not a RBP)
aos-1	WBGene00000142	0	0	3	3	NA (not a RBP)
arx-2	WBGene00000200	0	0	3	3	NA (not a RBP)
cdc-73	WBGene00018064	2	0	1	3	NA (not a RBP)
chc-1	WBGene00011867	1	1	1	3	NA (not a RBP)
ubc-9	WBGene00006706	1	0	2	3	NA (not a RBP)
gtf-2F1	WBGene00015296	0	0	2	2	NA (not a RBP)
let-413	WBGene00002632	2	0	0	2	NA (not a RBP)
abi-1	WBGene00015146	0	0	1	1	NA (not a RBP)
tag-335	WBGene00016583	0	1	0	1	NA (not a RBP)
T24C4.5	WBGene00020761	0	0	0	0	NA (not a RBP)
vab-10	WBGene00006876	0	0	0	0	NA (not a RBP)
ceh-24	WBGene00000447	11	11	24	46	NA (not a RBP)
lag-1	WBGene00002245	3	8	21	32	NA (not a RBP)
camt-1	WBGene00020251	2	15	12	29	NA (not a RBP)
mog-7	WBGene00009672	16	3	8	27	NA (not a RBP)
pop-1	WBGene00004077	3	9	13	25	NA (not a RBP)
cdc-5L	WBGene00008386	7	7	10	24	NA (not a RBP)
skn-1	WBGene00004804	8	3	11	22	NA (not a RBP)
tbx-33	WBGene00006552	0	7	11	18	NA (not a RBP)
let-526	WBGene00002717	2	3	3	8	NA (not a RBP)
elt-1	WBGene00001249	2	0	5	7	NA (not a RBP)
pal-1	WBGene00003912	0	0	6	6	NA (not a RBP)
gei-17	WBGene00001574	4	0	1	5	NA (not a RBP)
snpc-4	WBGene00001568	0	4	1	5	NA (not a RBP)
sex-1	WBGene00004786	1	0	3	4	NA (not a RBP)
swsn-3	WBGene00022182	0	0	3	3	NA (not a RBP)
