# Supplementary material for: An updated compendium of Caenorhabditis elegans RNA-binding proteins and their regulation
Source: G3 (Bethesda). 2025 Jul 14;15(9):jkaf156. doi: 10.1093/g3journal/jkaf156 (PMC12405884; doi:10.1093/g3journal/jkaf156)
Supplement: jkaf156_Supplementary_Data [file jkaf156_supplementary_data.zip › Supplemental_Table_S4_G3-2025-405833.xlsx]

## Sheet: group1_boeck_heatmap
WB_ID	gene	4cell	44min	83min	122min	161min	199min	238min	277min	316min	355min	393min	432min	471min	510min	548min	587min	626min	665min	L1	L2	L3	L4	YA
WBGene00022101	Y69A2AR.32	0.0415375	0.197156	0.118566	0.0239388	-0.0227912	0.00921184	-0.0077356	-0.0176326	0.0160552	-0.0693056	-0.0966299	-0.132558	-0.145093	-0.135881	-0.10273	-0.12911	-0.106767	-0.108463	-0.171385	-0.15812	0.481924	0.344566	0.171247
WBGene00019509	K07H8.9	-0.200561	-0.135367	-0.126731	-0.0906873	-0.0374098	0.0239605	0.0423654	0.0261584	0.00238298	-0.00811369	-0.070029	-0.122368	-0.138344	-0.156072	-0.166734	-0.194482	-0.17721	-0.197313	-0.0986232	-0.1007	0.809117	0.602874	0.513889
WBGene00001598	glh-1	-0.155082	0.212761	0.20535	-0.0257981	-0.339881	-0.535141	-0.566514	-0.408454	-0.399231	-0.344886	-0.374958	-0.317101	-0.30377	-0.340838	-0.473902	-0.409346	-0.5229	-0.474486	-0.575232	0.337971	1.67766	1.88304	2.25074
WBGene00001402	fbf-2	0.139966	0.0370768	-0.0500077	-0.10922	-0.119024	-0.114394	-0.109359	-0.0978182	-0.101424	-0.107127	-0.113414	-0.092289	-0.112434	-0.0804726	-0.0722855	-0.042391	-0.0301816	0.00248364	-0.0802257	0.0364725	0.376101	0.329395	0.510572
WBGene00000771	cpb-2	0.0115011	-0.0342417	-0.0208742	-0.0339619	-0.0507024	-0.061639	-0.0700754	-0.0736651	-0.0740965	-0.0751035	-0.0787057	-0.0620668	-0.046746	-0.0495709	-0.0364816	-0.0280995	-0.0225384	-0.00762956	-0.0751326	-0.0725591	0.289229	0.473186	0.199974
WBGene00010046	F54D1.1	-0.037471	-0.0541626	-0.0531547	-0.0544507	-0.0550271	-0.0507098	-0.0535865	-0.0558921	-0.0563248	-0.056469	-0.0557479	-0.0532986	-0.0472652	-0.0358424	-0.0322912	-0.0304481	-0.0280413	-0.0267688	0.0234889	-0.0366641	0.0120792	0.47124	0.366808
WBGene00044674	B0280.17	-0.207841	-0.307773	-0.249942	-0.185962	-0.114443	-0.050159	-0.0178207	0.0512981	0.0358052	0.0379638	-0.0443781	-0.0991311	-0.115705	-0.126098	-0.123429	-0.126734	-0.125971	-0.116969	-0.10716	-0.178794	0.213524	1.25095	0.708773
WBGene00004240	puf-4	-0.00767791	-0.00454305	-0.0172958	-0.0139893	-0.0152822	-0.0207541	-0.0161448	-0.00711317	0.0056919	-0.00468571	-0.00440039	-0.00511379	0.016136	0.00682465	0.0141659	0.00880482	-0.00112332	-0.000411899	-0.0135585	-0.00680394	0.0263873	-0.00269909	0.0635864
WBGene00013325	Y57G11C.36	-0.0977749	0.317314	0.0160352	-0.236123	-0.153192	-0.18916	-0.0270466	-0.0132734	0.029192	0.0217191	-0.0222938	-0.0376028	-0.144878	-0.166666	-0.0866047	-0.0666672	-0.0440858	-0.0339271	0.269554	0.0147193	0.352779	0.0895374	0.208446
WBGene00010908	imph-1	0.193119	0.597092	-0.128054	-0.789303	-0.795911	-0.912017	-0.501596	-0.359603	-0.437691	-0.201844	-0.0523378	0.0540898	0.0688559	-0.100606	0.0403352	0.131243	0.161453	0.303503	0.303727	0.398857	0.689079	0.418192	0.919418
WBGene00020417	nuo-2	0.725189	1.07009	0.67719	-0.15932	-1.44277	-0.804751	-0.203566	-0.433757	-0.734461	-0.272159	-0.419926	0.280147	0.201698	0.518752	0.162776	-0.121203	-0.221495	-0.946499	0.167097	0.486506	0.475294	0.709917	0.285248
WBGene00000246	bcc-1	-0.0625882	-0.0823548	-0.081922	-0.0773141	-0.0770266	-0.0788964	-0.0662864	-0.0617281	-0.057326	-0.0702867	-0.0708591	-0.0758772	-0.0477164	-0.0132026	0.00198168	0.00116499	0.0125569	0.0231892	0.163106	0.174024	0.428933	0.0165618	0.101867
WBGene00016407	unk-1	-0.386475	-0.412745	-0.400534	-0.383186	-0.385025	-0.333043	-0.256996	-0.199367	-0.173836	-0.134404	-0.160693	-0.158877	-0.0976428	-0.0641729	-0.00675292	0.0411147	0.0536991	0.0899927	1.58779	0.93164	0.574629	0.0783464	0.196537
WBGene00003423	msi-1	-0.453974	0.0158532	0.269593	0.414948	0.0844959	-0.521168	-0.729685	-0.669776	-0.538249	-0.517801	-0.323693	-0.120309	-0.0274711	-0.0683006	0.131873	0.275283	0.32106	0.446446	0.782172	0.384182	0.313659	0.139564	0.391297
WBGene00003902	pab-1	-2.29951	0.318351	0.854389	1.16516	1.03145	0.82307	0.179263	-0.135071	-0.253929	-0.521886	-0.629588	-0.814233	-0.544109	-0.585536	-0.455966	-0.628189	-0.480966	-0.251772	1.03213	0.68179	0.908563	0.2308	0.375782
WBGene00014078	ZK792.5	0.0693986	-0.199562	-0.23078	-0.062673	0.104858	0.142513	0.344939	0.49678	0.383747	0.210254	-0.0117147	-0.146016	-0.168122	-0.261041	-0.376831	-0.307656	-0.388733	-0.407487	0.262307	0.0438428	-0.0230793	0.132681	0.392374
WBGene00001028	dnj-10	0.301477	-0.0646198	-0.225645	-0.204787	-0.0542839	0.0636717	0.223518	0.286597	0.240959	0.195606	0.105381	-0.0785458	-0.120972	-0.0721214	-0.159317	-0.207038	-0.398222	-0.399294	0.133574	0.147553	0.0271259	-0.0795239	0.338906
WBGene00008452	mrps-5	0.270942	-1.01846	-0.645435	-0.717069	-0.389138	0.0906305	0.346006	0.397976	0.521222	0.308712	-0.0421905	-0.148048	-0.209114	0.0275333	-0.114868	-0.115397	-0.136187	-0.317643	0.476074	0.464928	0.372561	0.139652	0.437315
WBGene00017144	brap-2	0.422391	-0.0761828	-0.151219	-0.20565	-0.177501	-0.0955652	0.00422636	0.00770477	0.105651	0.174472	0.170221	0.0622481	0.0303566	-0.0941797	-0.162791	-0.170183	-0.356809	-0.270618	0.123989	0.0410879	-0.00763528	0.0637804	0.562205
WBGene00016197	pxl-1	-0.688408	-1.05763	-0.920519	-0.272538	0.149015	0.526949	0.719023	0.351355	0.0964361	-0.268776	-0.641005	-0.425547	-0.329752	0.279226	0.269886	0.481902	0.637162	0.866053	0.416423	0.263168	0.0445592	-0.274596	-0.22239
WBGene00004472	rps-3	-1.35264	-6.19739	-1.04341	-0.359635	-0.740733	-0.626859	-0.24803	-0.229839	-0.178927	0.443497	0.472671	0.94361	0.921535	0.714177	0.43364	0.619694	0.606256	0.627698	1.59115	0.918086	1.10208	1.13363	0.449753
WBGene00022771	ZK616.1	-0.0747575	-0.0841704	-0.0912223	-0.0828789	-0.0741556	-0.0676121	-0.0567249	-0.0499793	-0.0365822	-0.0389456	-0.0375549	-0.00892849	0.0254086	0.0851004	0.0974318	0.119541	0.119167	0.141316	0.20887	0.0396444	-0.0562867	-0.0526322	-0.0240466
WBGene00007396	rnp-9	-0.137332	-0.166299	-0.162409	-0.148377	-0.155376	-0.156952	-0.156809	-0.123095	-0.123515	-0.0415739	-0.0145701	0.0147399	0.0767607	0.173864	0.179211	0.189394	0.202302	0.223928	0.23774	0.0989398	0.0427762	-0.0101096	-0.0432389
WBGene00043995	F40F12.9	-0.113934	-0.136881	-0.0858361	-0.0189945	0.0739685	0.016604	-0.0378536	-0.117109	-0.167994	-0.134765	-0.119478	-0.0358775	0.0171117	0.0991226	0.101877	0.132189	0.135699	0.183974	0.303987	0.015959	-0.0416796	-0.00513531	-0.0649538
WBGene00018856	F55A4.4	-0.00128436	-0.0591561	-0.0603081	-0.0314989	-0.0346087	-0.0267059	-0.00977639	0.000618208	0.0132675	0.0128567	-0.0201063	-0.0350333	-0.0267059	0.0200958	0.071093	0.0651628	0.0687238	0.0574832	0.127567	-0.0220937	-0.0395519	-0.0406424	-0.0293957
WBGene00013830	ZC15.1	-0.0192432	-0.0306137	-0.0296041	-0.0260044	-0.0231311	-0.0244234	-0.0303252	-0.0267236	-0.0262921	-0.0227006	-0.0235617	0.0102086	0.0514076	0.0375756	0.0630817	0.0634872	0.0640278	0.0711709	-0.0103876	-0.0211586	-0.00275925	-0.0200296	-0.0240014
WBGene00012618	dct-10	0.00226664	-0.00738829	-0.00710065	-0.00810766	-0.00825158	-0.007676	-0.0105562	-0.0117099	-0.0111329	-0.007676	-0.00480153	0.000644231	0.00678185	0.00777853	0.012326	0.0140277	0.0124679	0.0140277	0.00730348	0.00499065	0.011186	-0.00587335	-0.00352651
WBGene00013293	Y57G11A.5	0.0178525	-0.0254733	-0.0316494	-0.0329454	-0.0230388	-0.0234681	-0.0349638	-0.0326573	-0.0302107	-0.0329454	-0.0343868	-0.0250433	-0.0072435	0.0388565	0.075934	0.0771358	0.0755331	0.0580555	0.0214563	0.0319052	-0.0130999	-0.0146395	-0.0349638
WBGene00018838	F54G2.2	0.0256471	-0.0216211	-0.0185986	-0.013002	-0.018311	-0.0207569	-0.0234954	-0.0197493	-0.0171615	-0.013002	-0.00942583	0.000540522	0.0227861	0.0230655	0.0311447	0.0337816	0.0400075	0.041939	0.0154154	-0.00352455	-0.0193364	-0.0182786	-0.0180642
WBGene00012478	mxt-1	-0.775393	-0.776712	-0.754095	-0.769947	-0.734207	-0.753101	-0.719851	-0.4687	-0.30568	0.0545981	0.414093	0.590603	0.713448	0.79448	0.849681	0.850381	0.867237	0.789909	0.115016	0.311885	0.190826	-0.117644	-0.366824
WBGene00019347	mbl-1	-0.926812	-0.888514	-0.94293	-0.815597	-0.741321	-0.952707	-0.472442	-0.479492	-0.488562	0.0389006	0.460941	0.729866	0.787875	0.640599	0.705755	0.923387	0.983393	1.09501	0.39012	0.291083	-0.194442	0.0110411	-0.155146
WBGene00004207	ptb-1	-0.775703	-0.737998	-0.775142	-0.678894	-0.582692	-0.798184	-0.631854	-0.663832	-0.406636	-0.101567	0.257914	0.833572	1.01098	0.853729	0.893172	1.04073	1.08809	1.15422	0.129133	-0.129979	-0.215818	-0.291313	-0.471937
WBGene00009532	ccch-1	-1.12352	-0.995979	-0.91288	-0.992248	-0.955709	-1.15935	-0.619818	-0.719247	-0.595702	-0.296362	0.0211175	0.232804	0.594555	1.1747	1.44142	1.43728	1.53194	1.48771	0.313113	0.687345	-0.450846	0.0240934	-0.124429
WBGene00018309	F41G4.5	-0.0196019	-0.0243057	-0.0222873	-0.0185464	-0.0145285	-0.0130963	-0.0176845	-0.0172537	-0.0168231	-0.00880808	0.00214033	0.0170775	0.0383687	0.0281102	0.0240701	0.0215566	0.01399	0.0179184	0.00991485	0.0195211	0.00267	-0.00503529	-0.0173672
WBGene00008010	C38D9.2	-0.0677855	-0.0671668	-0.0600282	-0.0431792	-0.0624514	-0.0756359	-0.0697453	-0.0786624	-0.0772204	-0.0731905	-0.0694586	-0.0703189	-0.0148834	0.0770868	0.187974	0.174238	0.147476	0.118196	-0.0488614	0.0923176	0.0803751	-0.00642719	0.00735118
WBGene00016260	rege-1	-0.440004	-0.501727	-0.428312	-0.0629318	-0.0657126	-0.420645	-0.516728	-0.550521	-0.46496	-0.402042	-0.410135	-0.193025	0.0698777	0.827713	0.755858	0.776534	0.779578	0.766494	0.22399	0.335826	0.0451612	-0.131413	0.00712531
WBGene00003388	moe-3	-0.823194	-0.620836	-0.314912	0.0213049	-0.514593	-0.698992	-0.675223	-0.877484	-0.794373	-0.826878	-0.525177	0.109546	0.517195	0.912871	1.43515	1.30276	1.25219	1.16691	-0.48559	0.800611	-0.309004	0.510678	-0.562966
WBGene00021106	W09B7.1	-0.0169074	-0.0198086	-0.0190874	-0.0175021	-0.0180784	-0.0144805	-0.0151993	-0.0134747	-0.00917197	-0.00559616	0.00294979	0.00592896	0.0103156	0.0200317	0.0152522	0.017925	0.0222754	0.0282881	-0.0167245	-1.7034e-05	0.0128692	0.00323237	0.02698
WBGene00017185	F07B7.1	-0.0165173	-0.01913	-0.0194185	-0.0175442	-0.0194185	-0.0142341	-0.014953	-0.0127973	-0.0105014	-0.00577757	0.00234549	0.00716914	0.0107057	0.015079	0.0153607	0.0185962	0.024346	0.0283991	-0.0163344	0.000373087	0.0132593	0.00362249	0.0273701
WBGene00006763	unc-26	0.236875	-0.0434968	-0.189495	-0.364609	-0.357668	-0.233072	-0.17417	-0.0836121	0.0351727	0.130945	0.176259	0.232618	0.233886	0.217872	0.244464	0.299101	0.286246	0.340088	-0.141164	-0.0983431	-0.302493	-0.316046	-0.129357
WBGene00017138	fbxl-3	0.312888	-0.420053	-0.841801	-1.12537	-0.696796	-0.403164	-0.201876	-0.110298	0.113358	0.386607	0.385291	0.522224	0.585731	0.623051	0.473855	0.382199	0.261278	0.152974	-0.0560569	-0.0382779	-0.102801	-0.293714	0.0907461
WBGene00012794	Y43E12A.2	-0.886507	-0.927792	-0.834244	-0.938715	-0.651952	-0.444966	-0.168605	0.235052	0.415906	0.414947	0.16354	0.117521	0.0388943	0.156399	0.288779	0.446384	0.604484	0.744622	0.830921	0.741595	-0.0690784	-0.0474074	-0.229776
WBGene00016977	akap-1	-0.450305	-0.317694	-0.766346	-1.02115	-0.732618	-0.51742	0.0863913	0.528569	0.586228	0.503194	0.23868	-0.0491133	-0.133783	-0.163687	0.0747258	0.358448	0.44148	0.705047	0.569098	0.115737	-0.0601463	-0.119614	0.124277
WBGene00003978	pes-4	-1.18561	-1.20534	-0.905272	-0.587474	-0.316486	0.00305558	0.186706	0.484186	0.676132	0.742703	0.915944	0.873956	0.697046	0.476472	0.433108	0.407959	0.36634	0.48825	-0.23684	-0.371571	-0.537722	-0.62205	-0.783498
WBGene00006807	unc-75	-1.07811	-1.12334	-1.10471	-0.953032	-0.858145	-0.385828	0.149279	0.748266	1.04947	1.19451	1.27331	1.03007	1.01416	0.50263	0.578962	0.546864	0.70464	0.575322	-0.247143	-0.540137	-0.964144	-1.03042	-1.08248
WBGene00006423	asd-2	-1.44719	-1.38006	-1.5837	-1.00906	-0.613285	-0.440434	0.318608	0.777735	0.929945	0.907977	1.00872	0.735112	0.673887	0.592945	0.613602	0.886137	0.784736	0.808648	-0.186518	-0.164315	-0.572001	-0.60735	-1.03414
WBGene00006321	sup-12	-1.5907	-1.64303	-1.32839	-0.987678	-0.401067	0.00865381	0.523075	0.590061	0.674043	0.717475	0.727079	0.941452	0.926267	0.982101	1.20829	1.13608	1.00551	0.874927	-0.360892	-0.551553	-1.10891	-1.04559	-1.29719
WBGene00001368	exc-7	-0.993357	-0.880285	-1.06601	-1.10445	-0.863707	-0.970228	-0.69118	-0.204577	0.0665014	0.645557	0.94553	1.10849	1.20819	0.715914	0.831878	1.01444	1.00193	1.03276	-0.102957	-0.156823	-0.349811	-0.40827	-0.779536
WBGene00006367	sym-2	-1.28568	-1.31595	-1.26339	-1.13988	-0.878185	-0.44048	0.0215372	0.6887	0.931557	1.35265	1.33383	1.33146	1.05394	0.611875	0.5512	0.279415	0.363478	0.0655594	-0.975989	-0.0427937	0.690941	-0.868705	-1.0651
WBGene00008862	F15D4.5	-0.228062	-0.191574	-0.146318	-0.100105	-0.0485585	-0.0424451	0.0133577	0.0448713	0.0755965	0.0958731	0.108263	0.0669669	0.0654658	0.11821	0.14568	0.0951943	0.0809782	0.0418212	-0.169995	-0.0648208	0.131829	-0.0723818	-0.0198459
WBGene00012798	Y43F4A.3	-0.0169098	-0.0163744	-0.0251481	-0.0226976	-0.000828408	0.0144115	-0.00537502	-0.0224096	-0.0110785	0.00723492	0.035176	0.0549638	0.0488092	0.0131476	-0.00125405	0.00426946	0.0035625	-0.0070837	-0.020236	-0.00137041	-0.0119303	-0.00436457	-0.0145146
WBGene00011059	R06C1.4	-3.87323	-5.41193	-0.73141	0.617584	1.15735	1.42866	1.49195	1.23478	1.11889	1.08015	0.968956	0.639693	0.861963	1.38756	1.15297	1.23755	1.32786	1.34718	-0.585825	-1.54133	-1.57668	-0.728487	-2.60419
WBGene00019249	hrpa-2	-1.82546	-2.22678	-1.00856	-0.259538	-0.036987	-0.141151	0.215712	0.48218	0.720531	0.788682	0.89465	0.716898	0.661428	0.246903	0.583416	0.68811	0.506965	0.59756	0.0249937	0.108603	-0.267225	-0.820189	-0.650742
WBGene00013581	Y79H2A.4	-0.134905	-0.166867	-0.134202	-0.000537236	0.0385255	0.045391	0.0625978	0.132729	0.144287	0.120014	0.116344	0.0873642	0.104917	0.0806959	0.0761927	0.0477551	0.0196335	0.0145536	-0.136506	-0.126429	-0.133457	-0.141269	-0.116828
WBGene00003903	pab-2	-2.47076	-2.765	-1.22636	-0.167327	0.654686	0.948188	1.09574	1.32545	1.40219	1.10927	1.29783	0.968516	0.959583	0.512046	0.92328	0.767503	0.684626	0.553807	-1.17116	-1.13663	-1.03563	-1.47118	-1.75866
WBGene00001340	etr-1	-0.656621	-0.58623	-0.41065	-0.106083	0.0436166	0.23274	0.511748	0.708213	0.803463	0.681997	0.391259	0.543588	0.174025	-0.126394	-0.0621223	-0.0305605	-0.0761151	-0.0642098	-0.391511	-0.339865	-0.173443	-0.637045	-0.4298
WBGene00020827	T26A8.4	-0.24793	-0.189253	-0.0438017	-0.0786814	-0.121654	0.0782704	0.301337	0.423247	0.365513	0.334745	0.194083	0.287478	0.201032	0.0263401	-0.0342713	0.0111618	0.0398472	0.129592	-0.507815	-0.503002	-0.588779	-0.317726	0.240267
WBGene00011240	mask-1	0.047807	-0.146118	-0.483465	-0.292305	-0.296849	-0.0785988	0.233448	0.514748	0.426732	0.431665	0.368159	0.337096	0.321336	0.0624567	-0.0670442	0.0239644	-0.129952	0.101319	-0.470325	-0.377011	-0.371502	-0.320609	0.16505
WBGene00020097	larp-1	-0.272896	-0.335669	-0.831165	-0.847809	-0.585133	-0.188334	0.371515	0.693482	0.695256	0.695696	0.681503	0.56653	0.42679	0.253596	0.154978	0.301923	0.233674	0.415056	-0.432722	-0.47842	-0.537269	-0.660669	-0.319915
WBGene00017372	F10G7.9	-0.168581	-0.114607	-0.366347	-0.37798	-0.0845315	0.093817	0.251539	0.388043	0.410512	0.393408	0.310601	0.206926	0.10585	-0.112916	-0.0571016	0.0368038	0.0875787	0.0276324	-0.00437888	-0.293824	-0.308866	-0.374692	-0.0488857
WBGene00016383	zgpa-1	0.170786	-0.329246	-0.325822	-0.402381	-0.0898319	0.0117546	0.181138	0.179982	0.16497	0.165748	0.143983	0.187574	0.157943	0.12479	0.0595666	0.00121401	-0.0627874	-0.0107232	-0.0495885	-0.0752627	-0.166219	-0.143717	0.10613
WBGene00022335	Y82E9BR.2	-0.012773	0.224095	0.24477	0.222677	0.133085	-0.00499941	-0.0726248	-0.0707512	-0.0836481	-0.0855386	-0.0976148	-0.0810864	-0.0810864	-0.0936687	-0.113095	-0.131251	-0.0822993	-0.113508	-0.157779	-0.119726	0.0920954	0.147011	0.337716
WBGene00013226	faah-5	0.00706229	0.0135528	0.0159555	0.0152493	0.00575175	-0.00252077	-0.0138654	-0.0148749	-0.0130006	-0.0115605	-0.00882827	-0.0104095	-0.00925934	-0.00882827	-0.00509778	-0.00638802	-0.00710531	-0.00223472	-0.00531185	0.00423401	0.0135869	0.00614024	0.0377524
WBGene00022737	tofu-7	0.353397	0.330595	0.253027	0.00876745	-0.052742	-0.132095	-0.147777	-0.121095	-0.112627	-0.132509	-0.110178	-0.164479	-0.0990725	-0.0848428	-0.137488	-0.162081	-0.188535	-0.179948	-0.157399	-0.0745267	0.13819	0.314736	0.658683
WBGene00001601	glh-4	0.670748	0.689283	0.373826	-0.000450661	-0.176334	-0.311482	-0.231752	-0.134492	-0.177728	-0.141526	-0.162209	-0.147476	-0.121135	-0.18485	-0.212782	-0.249108	-0.272488	-0.291167	-0.323877	-0.176272	0.410054	0.279076	0.892141
WBGene00001599	glh-2	0.764536	0.878968	0.356245	-0.121969	-0.150621	-0.254881	-0.257487	-0.166516	-0.233661	-0.224105	-0.178293	-0.215812	-0.153556	-0.111882	-0.209292	-0.210221	-0.248591	-0.22975	-0.305606	-0.223205	-0.0352677	0.394702	1.13627
WBGene00004244	puf-8	0.79931	0.995263	0.099411	-0.302329	-0.169338	-0.268434	-0.226739	-0.248159	-0.16296	-0.233406	-0.172538	-0.180338	-0.161711	-0.116333	-0.182065	-0.348367	-0.191307	-0.277141	-0.392516	-0.176794	0.188766	0.501818	1.22591
WBGene00003992	pgl-1	1.77434	1.64985	0.875572	-0.538998	-0.661047	-0.656474	-0.691651	-0.504572	-0.503203	-0.592956	-0.417418	-0.522376	-0.560079	-0.435477	-0.413662	-0.299538	-0.529211	-0.697902	-0.708319	-0.0041567	1.00924	1.33502	2.09302
WBGene00001401	fbf-1	0.36756	0.575837	0.249028	-0.170893	-0.15768	-0.204954	-0.156867	-0.171441	-0.142439	-0.18561	-0.139357	-0.107709	-0.134145	-0.119677	-0.115062	-0.0918179	-0.0945408	-0.0918179	-0.218497	-0.05277	0.278426	0.298859	0.585569
WBGene00000770	cpb-1	0.576857	0.89928	0.18086	-0.163785	-0.123025	-0.222744	-0.205729	-0.147971	-0.182724	-0.188913	-0.216684	-0.180309	-0.179371	-0.137004	-0.19567	-0.202731	-0.201099	-0.131033	-0.272078	-0.262162	0.511391	0.248862	0.795784
WBGene00003994	pgl-3	0.703685	0.620699	0.0318872	-0.230607	-0.312063	-0.307134	-0.320454	-0.294207	-0.2915	-0.253603	-0.261527	-0.261262	-0.313435	-0.259013	-0.259277	-0.204149	-0.249657	-0.297462	-0.354084	-0.223365	0.682551	0.828822	1.82516
WBGene00022019	sut-2	0.185685	0.697	0.601658	0.245233	0.019065	-0.156432	-0.254357	-0.015295	-0.0558274	0.10372	0.10372	0.0394488	-0.0562385	-0.263537	-0.447056	-0.368781	-0.434923	-0.67633	0.0911868	-0.0946545	0.158965	0.132335	0.445415
WBGene00009189	F27D4.4	1.06286	0.774946	0.636592	0.121047	-0.0114143	-0.271486	-0.277751	-0.178385	-0.232188	-0.337834	-0.429398	-0.520436	-0.565063	-0.318878	-0.442817	-0.512397	-0.543621	-0.655729	0.589169	0.280359	0.40424	0.473775	0.954409
WBGene00001595	gld-1	1.51469	2.99598	1.79797	-0.167606	-0.0803439	-0.493174	-1.05056	-0.373875	-0.516648	-0.853164	-0.477711	-0.273719	-0.447273	-0.331565	-0.310897	-0.95117	-1.12088	-0.761395	-1.40056	-1.07846	0.283774	1.40418	2.69241
WBGene00020091	rnp-8	0.642092	1.47053	0.889672	0.106231	-0.00324876	-0.148329	-0.282753	-0.204062	-0.307726	-0.306767	-0.284641	-0.299115	-0.342079	-0.204062	-0.291385	-0.206744	-0.407031	-0.548691	-0.532991	-0.400858	-0.0399136	0.503841	1.19803
WBGene00000935	daz-1	1.47342	2.30403	0.958595	-0.270622	-0.254002	-0.516644	-0.398524	-0.348724	-0.34087	-0.554546	-0.425083	-0.420989	-0.460625	-0.134458	-0.518886	-0.313857	-0.323523	-0.628626	-0.785231	-0.53563	0.175686	0.73333	1.58578
WBGene00008061	mina-1	1.22661	1.57263	0.774521	-0.203483	-0.241603	-0.362664	-0.38435	-0.307588	-0.223947	-0.331751	-0.363702	-0.232689	-0.256583	-0.295161	-0.194801	-0.199657	-0.428859	-0.347574	-0.475599	-0.419182	0.0371051	0.542093	1.11623
WBGene00004239	puf-3	0.969678	2.10897	0.836835	-0.346313	-0.269821	-0.215786	-0.273082	-0.356542	-0.344541	-0.391327	-0.447028	-0.426971	-0.426971	-0.269821	-0.559281	-0.416231	-0.569204	-0.426971	-0.677682	-0.644499	-0.382665	0.863004	2.66625
WBGene00011376	gla-3	0.596493	1.23264	0.401967	-0.058829	-0.241925	-0.332738	-0.246478	-0.241925	-0.186191	-0.218875	-0.168802	-0.206254	-0.292686	-0.0823773	-0.218875	-0.107466	-0.252316	-0.15661	-0.38879	-0.285428	-0.0884226	0.348129	1.19576
WBGene00022257	puf-11	1.45903	2.23906	1.00921	-0.445254	-0.38767	-0.42714	-0.42119	-0.419136	-0.299079	-0.605589	-0.473865	-0.447229	-0.571988	-0.219085	-0.517874	-0.224255	-0.178181	-0.315646	-0.722645	-0.638169	-0.36813	0.662519	2.3123
WBGene00004241	puf-5	2.0095	3.04124	1.38088	-0.313129	-0.389995	-0.593833	-0.778776	-0.448536	-0.490244	-0.490244	-0.6105	-0.448536	-0.836302	-0.0354198	-0.696628	-0.85108	0.0384014	-0.644315	-1.01911	-1.01297	-0.786602	1.03747	2.93873
WBGene00003230	mex-5	1.07716	3.61558	2.43209	0.050135	0.104303	-0.261554	-0.533372	-0.0150157	-0.102026	-0.925814	-0.821136	-0.348461	-0.376709	-0.154869	-0.399702	-1.82344	-0.164705	-0.0239402	-1.69447	-1.61574	-0.757091	0.550293	2.18849
WBGene00011908	pash-1	1.02525	0.73796	0.625002	0.130968	-0.0186921	-0.145798	-0.131392	-0.105727	-0.104933	-0.104138	-0.138577	-0.163183	-0.162002	-0.153877	-0.245743	-0.181618	-0.30071	-0.439371	-0.311205	-0.19011	-0.190417	-0.00525911	0.573579
WBGene00004882	smg-4	1.25002	0.881617	0.599684	0.204138	-0.201729	-0.219173	-0.102277	-0.154185	-0.160283	-0.0901685	-0.178203	-0.174936	-0.143964	-0.0657615	-0.12042	-0.322058	-0.255828	-0.423807	-0.152853	-0.295643	-0.243033	-0.149406	0.518269
WBGene00019692	fubl-4	0.783877	0.508328	0.417463	0.175194	-0.000150384	-0.0771702	-0.112711	-0.146942	-0.125564	-0.168772	-0.182669	-0.172465	-0.161808	-0.149279	-0.205862	-0.176829	-0.23246	-0.223676	-0.251008	-0.172351	-0.011389	0.196966	0.489277
WBGene00007762	C27B7.5	1.50885	1.61337	1.31068	0.665796	-0.0677693	-0.128071	-0.404632	-0.441754	-0.306472	-0.467002	-0.459883	-0.348811	-0.371203	-0.419676	-0.436203	-0.350172	-0.69659	-0.530645	-0.579594	-0.387916	0.0333886	0.256894	1.00741
WBGene00007111	sart-3	0.685049	0.796944	0.309775	0.146955	0.17137	0.0888826	0.0714342	0.0281368	-0.0174826	-0.0965865	-0.160253	-0.241036	-0.227996	-0.2073	-0.172327	-0.356959	-0.472764	-0.580423	-0.121618	-0.163249	-0.0642915	0.0138103	0.569929
WBGene00003864	oma-1	1.64954	2.81592	2.23737	1.03999	0.154136	-0.628696	-0.738924	-0.445693	-0.554257	-0.790191	-0.468241	-0.26997	-0.711662	-0.0809954	0.033352	-0.603518	-0.738924	-1.18009	-1.10022	-1.08132	-0.625658	0.319449	1.76858
WBGene00003231	mex-6	2.37182	3.09967	2.27561	0.401806	-0.0147917	-0.748534	-0.934419	-0.593439	-0.69157	-0.922441	-0.479416	-0.470669	-0.622122	0.0259267	-0.321733	-0.14089	-0.201076	-0.501479	-1.24506	-1.28325	-1.02453	0.274475	1.74611
WBGene00003228	mex-1	0.753352	3.05598	2.24481	0.150925	-0.0576601	-0.952808	-0.651454	-0.398366	-0.49779	-0.434877	-0.186509	-0.324267	-0.261005	-0.523701	-0.358832	-0.394344	-0.451394	-0.463881	-0.872545	-0.858371	-0.70213	0.416592	1.76828
WBGene00004027	pie-1	1.72903	2.74739	2.07735	0.0579747	-0.342246	-0.668369	-0.544032	-0.54765	-0.224828	-0.648808	-0.439614	-0.416384	-0.439614	-0.403214	-0.286871	0.0721893	-0.339107	-0.562214	-0.7021	-0.693975	-0.530814	0.10012	1.00579
WBGene00004242	puf-6	1.65711	2.53571	1.65735	0.0479565	-0.312033	-0.432056	-0.628359	-0.346717	-0.346717	-0.643689	-0.51137	-0.395285	-0.25919	-0.263858	-0.0692657	-0.115485	-0.491767	-0.372028	-0.710472	-0.70027	-0.510716	-0.00818706	1.21933
WBGene00004243	puf-7	1.47314	2.56405	1.55872	0.11773	-0.13495	-0.430685	-0.679643	-0.449578	-0.542486	-0.583757	-0.309462	-0.372698	-0.319387	-0.258397	-0.186292	0.368702	-0.574877	-0.468838	-0.735055	-0.731817	-0.542327	0.0879859	1.14992
WBGene00016799	C50C3.1	0.890829	1.54739	0.71721	-0.183263	-0.140751	-0.263932	-0.284469	-0.250865	-0.238916	-0.242679	-0.260114	-0.157937	-0.232542	-0.0617445	-0.122148	-0.0879029	-0.159714	-0.227066	-0.388043	-0.360595	-0.183719	0.158694	0.532281
WBGene00001597	gld-3	1.86652	1.82563	1.37894	0.0196173	-0.189306	-0.438612	-0.375694	-0.459802	-0.427476	-0.36332	-0.38493	-0.331611	-0.377191	-0.33016	-0.327153	-0.123189	-0.22784	-0.523268	-0.649345	-0.575211	-0.236128	0.0851421	1.16438
WBGene00001600	glh-3	0.846983	0.805398	0.66269	0.101728	-0.149147	-0.200712	-0.18684	-0.221442	-0.13116	-0.150908	-0.18156	-0.125585	-0.171823	-0.102401	-0.134142	-0.107032	-0.217878	-0.232452	-0.304832	-0.2367	-0.106659	0.0413337	0.503142
WBGene00000772	cpb-3	1.28248	1.89191	1.30757	-0.0984674	-0.185408	-0.40005	-0.52845	-0.305553	-0.35365	-0.401665	-0.293862	-0.222452	-0.376664	-0.280779	-0.103611	-0.221136	-0.593653	-0.436748	-0.568103	-0.511242	-0.0243451	0.334762	1.08912
WBGene00003865	oma-2	1.71094	3.04888	1.5665	-0.0304594	-0.298815	-0.198517	-0.064244	0.0374568	-0.246162	-0.22054	-0.233294	-0.542861	-0.122371	-0.298815	-0.11353	-0.349951	-1.47507	-0.322501	-1.39465	-1.37914	-1.20763	0.344108	1.79067
WBGene00004984	spn-4	2.64048	3.55809	2.54149	0.336798	0.17375	0.015807	-0.645877	-0.528895	-0.528895	-0.498037	-0.347282	-0.195874	-0.619049	-0.473758	-0.652687	0.393903	-1.2614	-0.535173	-1.9315	-1.90209	-1.52709	0.150228	1.83707
WBGene00003229	mex-3	1.93001	2.65168	1.45632	-0.423201	-0.1872	-0.437201	-0.434367	-0.161387	-0.262444	-0.315784	-0.0155584	-0.442827	-0.196675	-0.138332	-0.22553	0.145296	-0.23773	0.0897262	-1.13199	-1.01994	-1.25535	-0.362234	0.974716
WBGene00004078	pos-1	3.2454	3.96244	2.98873	0.375976	-0.264805	-0.63542	-0.848194	-0.879773	-0.690397	-1.0372	-0.0280151	-0.0882671	0.133716	0.22073	-0.00460159	-0.100626	0.185528	-1.35479	-2.10927	-2.4846	-2.2575	0.0942909	1.57664
WBGene00001481	fog-1	0.45623	0.544484	0.180291	-0.0327456	-0.0787119	-0.132965	-0.0862044	-0.0894274	-0.101714	-0.100494	-0.0836579	-0.0728522	-0.114653	-0.0505641	-0.1009	-0.00674115	-0.0670161	-0.0735168	-0.121631	-0.0169001	0.0729402	-0.0417197	0.11847
WBGene00008224	slrp-1	2.69791	1.69162	1.00099	0.0576898	-0.202677	-0.486346	-0.341368	-0.638059	-0.50624	-0.45696	-0.569134	-0.487722	-0.543954	0.133146	-0.0488261	-0.181952	-0.176272	0.0518463	-0.29336	-0.532967	-0.672494	0.04957	0.455563
WBGene00008456	eral-1	0.785047	0.366908	0.03513	-0.200649	-0.169202	-0.0452012	0.0234435	0.018337	-0.0271585	-0.06521	-0.126317	-0.25083	-0.198068	0.0945655	-0.0974781	-0.110189	-0.0683841	-0.159998	-0.0797726	-0.0425508	-0.0932391	0.0627298	0.348086
WBGene00195093	Y59E9AL.36	0.713395	0.895592	0.640093	0.471141	0.419537	0.294561	0.296871	0.231655	0.0585943	-0.177233	-0.168642	-0.30759	-0.342107	-0.265867	-0.228636	-0.369434	-0.36452	-0.610724	-0.28681	-0.40883	-0.402567	-0.160636	0.0721592
WBGene00044329	cpsf-4	1.39305	1.52113	1.18504	0.718098	0.482693	0.400841	0.185264	0.0207341	0.0234241	-0.196088	-0.295456	-0.267788	-0.440122	-0.364254	-0.505909	-0.737042	-0.902693	-1.12716	-0.511197	-0.627628	-0.457638	-0.192839	0.695538
WBGene00011722	rbm-22	1.12039	0.913335	1.04151	0.856182	0.323787	0.165424	0.184034	0.100894	0.0467958	-0.0282694	-0.227994	-0.0767946	-0.275872	-0.0978197	-0.403276	-0.412844	-0.767662	-0.694045	-0.287424	-0.596194	-0.506998	-0.401784	0.0246257
WBGene00015746	C13F10.7	1.89742	1.58096	1.65237	1.60231	1.07809	0.467371	0.331473	0.0892062	-0.0798769	-0.144945	-0.325294	-0.240358	-0.710183	-0.222702	-0.623291	-0.34426	-1.71414	-0.95883	-0.73307	-1.04793	-0.969647	-0.725212	0.140549
WBGene00017132	tofu-6	1.78397	1.73939	1.66897	1.16252	0.607123	0.708522	0.474153	0.0386556	0.0289711	-0.262314	-0.28029	-0.27431	-0.340265	-0.262314	-0.376861	-0.229992	-1.64553	-1.13184	-0.910013	-1.21894	-0.989396	-0.329754	0.0395532
WBGene00002278	lep-2	0.526036	0.974145	0.918633	0.39047	0.138259	0.197293	0.129831	0.183297	0.0491405	0.0520894	-0.0279439	-0.162985	-0.208036	-0.210457	-0.200295	-0.312093	-0.485475	-0.725362	-0.338225	-0.378556	-0.324803	-0.170878	-0.0140846
WBGene00017025	D1037.1	0.167975	0.431496	0.402804	0.188098	0.0860415	0.0359539	-0.00314925	0.0657608	0.050386	0.0175043	-0.00874873	-0.121847	-0.132675	-0.193608	-0.18208	-0.139029	-0.207254	-0.242127	-0.0779747	-0.115057	-0.104191	-0.0990886	0.180809
WBGene00004147	larp-5	0.398211	1.4666	1.05149	0.710408	0.514274	0.312598	-0.0399498	-0.132764	-0.308588	-0.45229	-0.54326	-0.548627	-0.493173	-0.517999	-0.491917	-0.463688	0.00292202	0.00569699	-0.309356	-0.327212	-0.249105	-0.0152306	0.430962
WBGene00011589	T07F10.3	0.776331	0.360601	0.45452	0.479681	0.430132	0.436874	0.366721	0.110135	0.0397423	-0.0120071	-0.11511	-0.182025	-0.117422	-0.0759344	-0.201041	-0.286601	-0.376386	-0.405209	-0.424603	-0.448927	-0.506277	-0.337275	0.0340798
WBGene00015461	krr-1	1.25113	0.52685	0.492921	0.529427	0.532623	0.51204	0.420762	0.248879	-0.0144396	-0.0415967	-0.216304	-0.319545	-0.339428	-0.218726	-0.357495	-0.378937	-0.359589	-0.602819	-0.231727	-0.584647	-0.568383	-0.23211	-0.048883
WBGene00019881	R05D3.8	0.568292	0.377104	0.260783	0.366029	0.395718	0.41543	0.38082	0.232992	0.098515	-0.00870481	-0.109642	-0.27983	-0.252406	-0.210799	-0.199755	-0.267124	-0.359492	-0.382406	-0.260945	-0.331089	-0.337923	-0.295276	0.19971
WBGene00004385	rnp-2	1.36413	1.10551	1.14151	1.43219	1.6122	1.68577	1.45052	0.980361	0.45497	0.299412	-0.0606866	-0.429729	-0.829918	-0.275719	-1.2611	-1.65327	-1.82435	-1.21829	-0.845479	-0.96678	-1.06825	-0.444167	-0.648835
WBGene00020936	hrpf-1	0.721958	0.596877	0.916444	0.932012	0.555456	0.23376	0.102754	0.0613744	0.0689228	0.00355114	-0.0793178	-0.136812	-0.196627	-0.146086	-0.27489	-0.419215	-0.581128	-0.686723	-0.258826	-0.350748	-0.396812	-0.585936	-0.0799902
WBGene00000122	aly-3	1.56259	1.0219	1.28985	1.51359	1.00014	0.422634	0.203567	0.157658	-0.0697302	-0.136573	-0.26433	-0.271707	-0.416707	-0.226831	-0.422157	-0.885708	-0.872604	-0.738857	-0.543719	-0.728549	-0.777116	-0.611297	-0.206043
WBGene00008362	cfim-2	0.59732	0.872799	0.95325	1.01979	0.831613	0.551485	0.324981	0.140014	-0.0825446	-0.127064	-0.259303	-0.192069	-0.360117	-0.326309	-0.30886	-0.321927	-0.516913	-0.456932	-0.318132	-0.559389	-0.6283	-0.646013	-0.187381
WBGene00004698	rsp-1	0.980162	0.978123	1.24305	1.20669	0.90365	0.742036	0.466704	0.194843	0.244668	0.0594663	0.0197255	-0.0161866	-0.246923	-0.406753	-0.501876	-0.896003	-0.967702	-0.920538	-0.725144	-0.775759	-0.606476	-0.55937	-0.416387
WBGene00004699	rsp-2	1.16728	1.21757	1.54661	1.48621	1.16188	0.881608	0.420824	0.203469	0.0962139	0.107938	-0.00809738	-0.0301368	-0.396727	-0.42255	-0.837335	-1.11867	-1.53332	-1.25955	-0.6461	-0.497891	-0.374397	-0.784726	-0.380096
WBGene00022253	hrpf-2	0.531535	0.803034	0.910521	0.801398	0.633905	0.527705	0.362176	0.235862	0.177637	0.0481706	-0.174065	-0.215129	-0.286949	-0.307911	-0.400357	-0.53332	-0.624306	-0.80746	-0.423859	-0.383403	-0.445966	-0.510241	0.0810251
WBGene00004704	rsp-7	0.387108	0.634642	0.83443	0.878335	0.642389	0.455565	0.23112	0.173497	0.109423	0.00400885	-0.206245	-0.239505	-0.279511	-0.241482	-0.254458	-0.498234	-0.561549	-0.7644	-0.381644	-0.233277	-0.29534	-0.457368	0.0624941
WBGene00004701	rsp-4	1.32808	1.42903	1.55514	1.69756	1.36728	1.06907	0.824402	0.330613	0.0481531	-0.392983	-0.635625	-0.73462	-0.776721	-0.776721	-0.769209	-0.700871	-1.51069	-1.57478	-0.840543	-0.295336	-0.264052	-0.653292	0.276124
WBGene00022738	fubl-2	0.490681	0.749798	0.957476	0.863972	0.550859	0.330282	0.103356	0.112564	0.010715	-0.112061	-0.136876	-0.185879	-0.276347	-0.289842	-0.319451	-0.608143	-0.73751	-0.757176	-0.116682	-0.162004	-0.145958	-0.21563	-0.106143
WBGene00017098	E02D9.1	0.96344	0.668623	0.998183	1.13119	0.874249	0.498808	0.27103	0.22595	-0.024104	-0.159013	-0.219239	-0.0520014	-0.424265	-0.457368	-0.579918	-0.703567	-0.877983	-0.74384	-0.315494	-0.413508	-0.360674	-0.250459	-0.0500391
WBGene00011155	rbm-3.1	1.76858	2.54853	2.54985	3.02688	2.60492	2.028	0.446596	0.0912079	-0.464329	-0.371348	-0.0945141	-0.317342	-0.985679	-0.0862856	-0.889403	-0.336741	-1.10539	-4.42403	-3.26537	-2.70346	-1.35109	1.66105	-0.330626
WBGene00004326	rde-4	1.603	0.893731	0.855864	0.708692	0.645977	0.530562	0.441544	0.114064	-0.161212	-0.270994	-0.459607	-0.514551	-0.578401	-0.417778	-0.514551	-0.580375	-0.533944	-0.805559	-0.306754	-0.504388	-0.411152	-0.119845	0.385674
WBGene00016245	rbmx-2	1.37848	0.803482	0.697275	0.674554	0.451184	0.332045	0.221553	-0.0418556	-0.153494	-0.271017	-0.375019	-0.324665	-0.424054	-0.406697	-0.383433	-0.521374	-0.523052	-0.501267	-0.313748	-0.328354	-0.341029	-0.0268443	0.377334
WBGene00010629	sluh-7	1.15801	0.769445	0.605612	0.441923	0.351694	0.321979	0.23318	0.0990095	-0.0291296	-0.162788	-0.263741	-0.357403	-0.328499	-0.227741	-0.341978	-0.43253	-0.525931	-0.599845	-0.274986	-0.441027	-0.37135	-0.0749992	0.451098
WBGene00001040	dnj-22	1.33741	0.596344	0.583288	0.680441	0.63868	0.491261	0.279975	0.0376005	-0.086812	-0.192982	-0.288512	-0.466807	-0.39861	-0.383172	-0.39512	-0.510905	-0.522283	-0.680496	-0.514465	-0.539559	-0.412304	0.128729	0.618297
WBGene00010476	rnf-113	0.628783	0.141002	0.227099	0.331339	0.415817	0.323578	0.228276	0.115292	0.0178639	-0.114906	-0.201453	-0.225941	-0.315882	-0.212396	-0.232103	-0.296592	-0.41387	-0.443804	-0.0269696	-0.13271	-0.136403	0.00628673	0.317691
WBGene00022025	cus-2	0.539502	0.453738	0.393972	0.279887	0.177472	0.182363	0.2234	0.162354	0.0382748	-0.0845483	-0.146025	-0.257439	-0.269573	-0.301797	-0.351277	-0.397257	-0.414641	-0.491809	-0.0304145	-0.0761397	-0.0838477	0.0792412	0.374564
WBGene00019245	sacy-1	0.753564	0.370455	0.396064	0.270177	0.190737	0.197493	0.21115	0.172809	0.0847949	-0.0717657	-0.19496	-0.257712	-0.301154	-0.294142	-0.304787	-0.363003	-0.458142	-0.457257	-0.0983466	-0.120894	-0.0722106	0.0205971	0.326533
WBGene00016019	ascc-1	0.587627	0.206105	0.252834	0.139392	0.0373955	0.0393641	0.140034	0.151546	0.138749	0.0131596	-0.148861	-0.14931	-0.218192	-0.19082	-0.223257	-0.212325	-0.277973	-0.263097	-0.0790026	-0.099633	-0.0486125	-0.0307527	0.23563
WBGene00011408	nifk-1	1.32556	0.6995	0.530406	0.222083	0.24507	0.336612	0.45804	0.33246	0.168241	0.060328	-0.198463	-0.241186	-0.44552	-0.314941	-0.583621	-0.588433	-0.601859	-0.611065	-0.0774188	-0.49903	-0.396609	0.0794737	0.100376
WBGene00009352	F33A8.4	0.769428	0.290449	0.201381	0.0990234	0.104845	0.130756	0.168111	0.158789	0.0791611	0.0355523	-0.0760534	-0.150291	-0.160454	-0.123804	-0.218575	-0.251372	-0.252057	-0.25647	0.061417	-0.244955	-0.292713	-0.174661	0.102494
WBGene00004384	rnp-1	0.944803	1.38102	0.824424	0.0164811	-0.0165994	0.11755	0.314276	0.0376257	0.0765518	0.0874014	-0.19892	0.0297327	-0.233391	-0.282608	-0.0316873	-0.0651598	-0.0786191	-0.0511404	-0.448981	-0.77679	-0.801793	-0.62284	-0.221333
WBGene00015143	rbm-26	0.606096	0.763566	0.567189	0.371841	0.334897	0.228018	0.0616181	0.0237276	-0.0218653	-0.0396636	-0.147723	-0.14647	-0.0620962	-0.154171	-0.00354371	-0.113882	-0.00705097	0.0176144	-0.709584	-0.62814	-0.531087	-0.384031	-0.0252572
WBGene00004389	rnp-6	1.05974	0.609795	0.756643	0.631846	0.514805	0.522014	0.324122	0.163016	0.175599	-0.0288649	-0.152139	-0.0924101	-0.210534	-0.217484	-0.329476	-0.324599	-0.398456	-0.428165	-0.558278	-0.612023	-0.622948	-0.428936	-0.35327
WBGene00015329	C02B10.4	2.39777	1.38534	1.45575	1.24552	0.843364	0.601453	0.528352	0.24783	0.166657	0.0521253	-0.386874	-0.408585	-0.599792	-0.339159	-0.445973	-0.642557	-0.898771	-0.823904	-0.992552	-1.1286	-1.18377	-0.663163	-0.410462
WBGene00021901	rbm-42	1.62797	1.05877	1.07148	0.66131	0.349003	0.375477	0.408958	0.298624	0.246907	0.0320088	-0.194132	-0.388507	-0.290699	-0.161249	-0.232143	-0.32128	-0.42791	-0.652526	-0.938985	-0.888823	-0.812202	-0.638963	-0.183088
WBGene00000080	adr-2	1.22535	0.844159	0.75979	0.582908	0.32398	0.306919	0.318344	0.229261	0.200642	0.0674069	-0.102063	-0.0940086	-0.174222	-0.217377	-0.364209	-0.308296	-0.365386	-0.643497	-0.596509	-0.711953	-0.717193	-0.465849	-0.0981969
WBGene00021332	Y34D9A.7	0.645479	0.559225	0.524875	0.174217	0.115657	0.121403	0.13567	0.155893	0.0855618	-0.00716921	-0.0171488	-0.161143	-0.172858	-0.208706	-0.197438	-0.184301	-0.194235	-0.239614	-0.235566	-0.292894	-0.315988	-0.202375	-0.0885462
WBGene00016808	sftb-6	2.01661	1.20362	1.31699	1.19859	0.924619	0.727783	0.630191	0.257171	-0.0926788	-0.546323	-0.758862	-0.41744	-0.769557	-0.376044	-0.431526	-0.47314	-0.571057	-0.504034	-0.652061	-0.964646	-0.903978	-0.52313	-0.291099
WBGene00014011	ZK632.2	1.00547	0.735118	0.620477	0.339095	0.123241	0.073216	-0.0347748	-0.0751299	-0.0868428	-0.150298	-0.174269	-0.200313	-0.203341	-0.17386	-0.20931	-0.234717	-0.412849	-0.626167	-0.121875	-0.263543	-0.246054	0.000783835	0.315947
WBGene00004702	rsp-5	2.14002	1.95123	1.68441	1.2087	0.216189	0.0149096	0.0346396	-0.179551	-0.117506	-0.258092	-0.387375	-0.22248	-0.661665	-0.478477	-0.628031	-0.679999	-0.682242	-1.07738	-0.671779	-0.79012	-0.510996	-0.0944351	0.190029
WBGene00010233	rbm-17	1.09448	0.569475	0.53809	0.268996	0.00166738	0.00608191	0.0904618	0.0972335	0.0833172	0.00482199	-0.119106	-0.28013	-0.226723	-0.152051	-0.260736	-0.264095	-0.257708	-0.422876	-0.219066	-0.27213	-0.271568	-0.174156	0.165715
WBGene00000890	sig-7	1.27472	0.731659	0.641574	0.41594	0.233882	0.178452	0.164525	0.0453533	-0.0455849	-0.0520594	-0.152668	-0.248585	-0.247242	-0.133184	-0.248585	-0.392518	-0.507665	-0.433788	-0.292521	-0.390724	-0.334405	-0.365509	0.158936
WBGene00012277	ccch-3	1.76698	0.984596	0.815996	0.488121	0.249579	0.158352	0.058728	-0.0635504	-0.130415	-0.199737	-0.241292	-0.328066	-0.522384	-0.309111	-0.319311	-0.38794	-0.565058	-0.336219	-0.270998	-0.486602	-0.469314	-0.0860723	0.193716
WBGene00004887	smn-1	2.39765	1.35727	1.03632	0.683302	0.131379	0.145186	0.0209184	-0.0691273	-0.156237	-0.163338	-0.430555	-0.457734	-0.553995	-0.246071	-0.405	-0.465404	-0.565775	-0.312933	-0.546838	-0.688007	-0.657073	-0.348449	0.294505
WBGene00013026	Y49A3A.3	1.11474	0.506572	0.440578	0.214667	0.0259668	-0.0119115	0.0439319	-0.0559109	-0.106058	-0.0961351	-0.135077	-0.232249	-0.245097	-0.111461	-0.16124	-0.216488	-0.204446	-0.26615	-0.303882	-0.160236	-0.146382	-0.0565602	0.162831
WBGene00020167	T02G5.11	2.58649	1.80881	1.1118	0.305831	0.167644	-0.0295587	-0.113434	-0.350156	-0.209844	-0.382609	-0.301377	-0.192895	-0.384013	-0.338172	-0.146784	-0.240529	-0.800853	-0.5056	-0.763871	-0.774298	-0.673357	-0.257887	0.484666
WBGene00003784	nos-2	3.30577	3.34516	2.36154	0.87362	0.452713	-0.0152228	-0.80591	-0.299097	-0.402748	-0.607052	-0.601497	-0.25432	0.0682143	-0.0530158	-0.210891	-0.317391	-0.447398	-1.44588	-1.39594	-1.41054	-1.36482	-0.805935	0.0306338
WBGene00014018	ZK632.11	1.47205	0.553863	0.3079	-0.0285582	0.0259515	0.0971585	0.128156	0.0315761	-0.101532	-0.104075	-0.168433	-0.228094	-0.169354	-0.0910174	-0.217995	-0.169969	-0.298707	-0.289105	-0.157191	-0.286761	-0.329207	-0.162095	0.185442
WBGene00012558	rbm-7	1.74197	0.810571	0.517814	0.157448	0.151238	0.321698	0.343237	0.270242	0.103915	-0.0287317	-0.0498353	-0.184568	-0.429914	-0.2523	-0.292937	-0.32239	-0.490818	-0.468544	-0.331426	-0.653056	-0.619759	-0.167879	-0.125979
WBGene00009163	drsh-1	0.751941	0.362778	0.283798	0.139333	0.133818	0.153611	0.099575	0.0408076	-0.00342868	-0.0391313	-0.0603074	-0.0681165	-0.0998984	-0.144071	-0.19001	-0.211784	-0.295795	-0.316945	-0.268725	-0.248962	-0.229401	-0.144268	0.355182
WBGene00015557	hrpk-2	0.810906	0.43873	0.265662	0.0260925	0.0404605	-0.0418461	0.0353595	0.0172632	0.0335896	0.0475912	0.0294513	-0.0276099	-0.0362587	-0.0747719	-0.0908773	-0.155027	-0.25977	-0.299996	-0.368426	-0.372748	-0.203348	-0.100203	0.285777
WBGene00013307	melo-1	0.306205	0.823507	0.840966	0.2769	-0.886619	-1.47186	-1.05393	-0.568938	-0.226137	0.137348	0.307566	0.398269	0.365494	0.175664	0.393353	0.468251	0.582013	0.381975	-0.260085	-0.106024	-0.23594	-0.550074	-0.0978986
WBGene00018648	F49F1.8	-0.00667031	0.0142785	0.0118889	0.00356467	-0.00495018	-0.0195418	-0.0215561	-0.0159517	-0.0102262	-0.00594686	0.00370616	0.011326	0.0161032	0.0158226	0.0201653	0.0233789	0.0173651	0.00610936	-0.0224877	-0.0153079	-0.0100178	-0.0105721	-0.000480145
WBGene00003827	ntl-4	-0.591145	0.774026	0.427156	0.00783957	0.195621	-0.767847	-0.286524	-0.00537347	0.00948751	0.256403	0.090913	0.150205	0.112471	-0.457572	0.110937	0.142716	0.359199	0.600667	-0.29138	-0.0670109	-0.14421	-0.626963	0.000385032
WBGene00013370	Y60A9.3	0.379398	0.86895	1.39089	1.08629	-0.0297959	-0.106477	-0.217582	-0.124555	-0.115859	-0.235233	-0.148934	-0.12705	-0.172958	-0.0885	-0.0684656	-0.258835	-0.335941	-0.118463	-0.325233	-0.312781	-0.335034	-0.335941	-0.267893
WBGene00013794	dct-13	0.444001	1.0431	1.95889	1.60963	-0.234712	-0.26246	-0.37536	-0.117746	-0.228705	-0.197124	-0.186833	-0.126218	-0.273307	-0.228705	-0.338892	-0.143313	-0.200187	-0.327543	-0.359904	-0.373446	-0.37536	-0.352643	-0.353166
WBGene00020354	sgnh-1	0.46069	1.61364	2.22513	1.96534	-0.0094283	-0.471176	-0.3254	-0.259912	-0.312112	-0.232377	-0.168745	-0.320999	-0.307627	-0.249241	-0.207445	0.129169	-0.47606	-0.521503	-0.501319	-0.518981	-0.521503	-0.475876	-0.51426
WBGene00009539	F38C2.7	0.276726	1.68642	2.31459	2.29058	0.420832	-0.539128	-0.130555	-0.163873	-0.465909	-0.173519	-0.373813	-0.243147	-0.548475	-0.281959	-0.340708	-0.123446	-0.430647	-0.486907	-0.529395	-0.543134	-0.548475	-0.5192	-0.546858
WBGene00009537	ccch-2	0.323578	1.31049	2.09177	1.42449	0.227561	-0.433367	-0.172619	-0.272318	-0.199724	-0.268967	-0.161583	-0.127572	-0.258961	-0.338185	-0.215888	-0.258961	-0.23073	-0.313546	-0.413429	-0.432311	-0.433367	-0.419776	-0.426598
WBGene00007961	C35D6.4	0.387269	1.35376	1.94842	1.52596	0.106079	-0.392665	-0.362412	-0.243999	-0.149689	-0.330924	-0.15121	-0.449519	-0.163431	-0.183514	-0.453266	-0.131568	0.000383759	-0.0945317	-0.432963	-0.438956	-0.453266	-0.443493	-0.446459
WBGene00013797	Y116A8C.20	0.358909	1.01836	1.94955	1.23067	-0.0661564	-0.204616	-0.255808	-0.185758	-0.219686	-0.207399	-0.184446	-0.176362	-0.094776	-0.0973552	-0.267126	0.00488661	0.111279	-0.459573	-0.452761	-0.448281	-0.459573	-0.450428	-0.443548
WBGene00013796	Y116A8C.19	-0.203184	1.05356	2.18389	1.75623	0.265656	-0.174094	-0.254973	-0.281819	-0.124656	-0.136048	-0.123051	-0.121448	-0.0291871	-0.0337029	-0.118248	-0.555156	-0.123051	-0.260256	-0.543884	-0.547578	-0.555156	-0.527604	-0.546243
WBGene00013319	ccch-5	1.08915	1.7399	2.03788	1.59345	0.294128	-0.0997289	-0.290952	-0.260441	-0.336086	-0.47823	-0.214017	-0.236083	-0.511587	-0.320206	-0.121874	-0.534168	-0.308528	-0.348112	-0.56246	-0.579117	-0.58126	-0.524645	-0.447009
WBGene00019335	K02F6.1	0.0416694	0.0414055	0.0693828	0.0447091	0.007947	0.00653591	0.00144454	-0.00793656	-0.00594153	-0.0166616	-0.0201089	-0.0247181	-0.0117919	-0.00167572	-0.00309626	-0.00238581	-0.00295414	-0.0127932	-0.0215288	-0.022644	-0.0202805	-0.0181836	-0.0203939
WBGene00017135	EEED8.4	0.377379	1.94632	2.95151	3.08657	1.84834	-1.03385	-0.517836	-0.322533	0.0102627	-0.0116614	-0.277597	-0.898448	-0.208473	0.345159	-0.0116614	-0.523092	-0.858167	-0.918952	-0.99184	-1.02165	-1.03334	-0.952616	-0.983828
WBGene00017140	EEED8.12	0.0980267	1.25782	2.25167	2.58255	1.8171	-0.103311	-0.140028	-0.140028	-0.0745495	-0.237605	-0.216561	0.0350844	-0.0163792	-0.0721462	0.147189	-0.594576	-0.969309	-0.956097	-0.937502	-0.954077	-0.940801	-0.902039	-0.934429
WBGene00021047	zfp-3	-0.1979	0.739468	0.77087	0.579204	0.077285	-0.115939	-0.133512	0.0288727	0.0117974	0.0608483	0.202703	0.116954	0.0906528	-0.0352877	0.171957	0.179986	0.248985	0.144209	-0.528041	-0.540552	-0.620324	-0.598261	-0.653975
WBGene00012245	rbm-25	0.0436048	0.923295	0.747797	0.539575	0.0936113	-0.00350401	-0.134157	-0.0548939	0.0347343	-0.0214537	0.0436833	-0.00807755	0.0960032	-0.0697406	0.128963	0.306442	0.205499	0.22999	-0.480094	-0.550494	-0.834189	-0.889622	-0.346973
WBGene00021921	rbm-39	0.114997	1.42914	1.47726	1.14701	0.625481	0.178998	0.233326	0.278827	0.114115	-0.0065696	-0.0139931	0.0299856	-0.233676	-0.183629	-0.10816	-0.246705	-0.718326	-0.735066	-0.999276	-0.733826	-0.613902	-0.70523	-0.330785
WBGene00020346	rbm-5	0.0226677	0.350805	0.373582	0.344223	0.205843	0.166431	0.130523	0.146213	0.129778	0.0644402	0.0514105	0.0130697	-0.0278283	-0.165105	-0.156653	-0.133297	-0.184263	-0.212583	-0.208966	-0.219063	-0.346015	-0.385178	0.0399644
WBGene00006697	uaf-1	0.00140291	0.817484	1.08326	0.685916	0.0578484	-0.228813	0.089831	0.27883	0.114949	0.157284	0.244605	0.379204	0.0660631	-0.303157	-0.183602	-0.400826	-0.383111	-0.674076	0.0822966	-0.41492	-0.417284	-0.737673	-0.315508
WBGene00006382	taf-1	0.0963111	0.321267	0.250892	0.156879	0.261692	0.33248	0.381302	0.528979	0.497472	0.372817	0.20399	0.0146188	-0.0902855	-0.303899	-0.343133	-0.290799	-0.385334	-0.29827	-0.392259	-0.323927	-0.384106	-0.410019	-0.196668
WBGene00017816	hrpk-1	0.119798	0.714703	0.393357	0.333857	0.51632	0.668063	0.572437	0.446026	0.4207	0.225545	0.0955136	0.0517913	-0.168939	-0.228753	-0.60806	-0.448986	-0.493548	-0.50508	-0.837338	-0.744452	-0.507064	-0.215665	0.199772
WBGene00019157	H05C05.1	-0.0254297	0.44742	0.600933	0.65349	0.65708	0.720473	0.577353	0.616428	0.535794	0.316997	0.205591	0.0340841	-0.323388	-0.542272	-0.558046	-0.522217	-0.574792	-0.706121	-0.659358	-0.490117	-0.386632	-0.487534	-0.0897388
WBGene00004187	prp-8	0.0482576	0.66439	0.882855	1.05258	1.05184	0.970973	0.679134	0.684823	0.570498	0.337728	0.144751	-0.159555	-0.221837	-0.766517	-0.552346	-0.69236	-0.697251	-0.789916	-0.755384	-0.529689	-0.574604	-0.956178	-0.392193
WBGene00001999	hrpa-1	-0.461264	0.360221	0.883361	1.01859	0.883361	0.911592	0.816737	0.681933	0.647415	0.409737	0.0685463	-0.016593	-0.398722	-0.47175	-0.560148	-0.797632	-0.62113	-1.14516	-0.940199	-0.415719	-0.404768	-0.465551	0.0171462
WBGene00003785	nos-3	-0.246886	0.609223	0.503762	0.493215	0.394571	0.237015	0.0775165	0.078151	0.160842	0.146243	0.160842	0.0674333	-0.0148597	-0.250772	-0.362629	-0.333578	-0.2611	-0.363491	-0.597594	-0.453533	-0.192033	-0.26363	0.411293
WBGene00006514	tdp-1	0.813219	0.848235	0.794802	0.494907	0.26773	0.359191	0.388351	0.370803	0.35519	0.283012	0.138215	0.0705278	-0.0964997	-0.0367833	-0.195722	-0.389298	-0.486273	-0.56438	-0.64279	-0.856341	-0.898217	-0.763611	-0.25427
WBGene00017004	nrd-1	0.358882	0.824741	0.869831	0.815977	0.694485	0.644788	0.448279	0.453939	0.435726	0.245749	0.177486	-0.00850041	-0.0427145	-0.336826	-0.252563	-0.379851	-0.189942	-0.473576	-0.984075	-0.902309	-0.912837	-0.903096	-0.583591
WBGene00000411	cdl-1	0.306872	1.44153	1.63449	1.79368	1.86833	1.89004	1.46247	0.940702	0.630057	0.2351	0.0990818	-0.441126	-0.6678	-0.415429	-0.443473	-0.441126	-0.89107	-1.42683	-1.57241	-1.98308	-1.79974	-1.51158	-0.708679
WBGene00015943	tiar-1	0.291989	0.745853	0.708657	0.926242	0.952939	0.943869	0.659017	0.471618	0.337468	0.150352	0.0304356	-0.160718	-0.337853	-0.347704	-0.366819	-0.302224	-0.577035	-0.609297	-0.910682	-0.838599	-0.694982	-0.898348	-0.174179
WBGene00017929	grld-1	0.133863	0.613985	0.579898	0.719421	0.752323	0.685136	0.4972	0.436015	0.28147	0.0622518	-0.0632121	-0.240881	-0.353873	-0.18426	-0.146089	-0.153155	-0.242179	-0.323599	-0.431349	-0.689293	-0.755948	-0.743	-0.434724
WBGene00019241	trm-2A	0.252997	0.181416	0.374259	0.412273	0.448354	0.532204	0.447696	0.335475	0.224995	0.0858778	-0.0560908	-0.135234	-0.21253	-0.143411	-0.218213	-0.218213	-0.276012	-0.27789	-0.270189	-0.466849	-0.498485	-0.2877	-0.234731
WBGene00004388	rnp-5	0.935373	1.72505	1.64939	1.46828	1.1467	1.16046	0.974421	0.527622	0.272664	0.056655	-0.0872791	-0.316789	-0.496712	-0.35714	-0.860149	-0.693699	-1.44164	-0.929468	-0.98216	-1.16045	-0.94319	-0.903232	-0.744713
WBGene00000774	cpf-2	0.56239	1.08845	1.16485	1.0445	0.884089	0.897245	0.771063	0.341941	0.242358	0.152483	-0.056622	-0.175996	-0.347618	-0.292601	-0.402721	-0.477439	-0.763646	-0.944167	-0.700658	-0.999753	-0.933474	-0.527658	-0.527015
WBGene00004700	rsp-3	1.25606	1.81991	2.03435	1.76755	1.10327	0.742428	0.4066	0.466228	0.484093	0.0332452	-0.205333	-0.0721122	-0.221519	-0.46537	-0.645421	-0.307245	-1.35139	-2.04451	-0.485084	-1.17196	-0.977984	-1.33185	-0.833949
WBGene00013808	sfa-1	0.312339	0.476098	0.687015	0.780033	0.632868	0.458036	0.342137	0.416772	0.360645	0.253338	0.14088	-0.117591	-0.108294	-0.303471	-0.251865	-0.238118	-0.433256	-0.672523	-0.484584	-0.623072	-0.651206	-0.554376	-0.421806
WBGene00016601	acin-1	0.203407	0.465643	0.62811	0.664352	0.591437	0.601096	0.464125	0.440656	0.381328	0.176515	-0.00422172	-0.0723198	-0.154048	-0.294325	-0.340649	-0.365167	-0.515731	-0.554423	-0.379214	-0.545644	-0.555483	-0.551789	-0.283656
WBGene00000889	cyn-13	0.685022	0.665142	1.3385	1.58981	1.41434	1.29698	1.19703	0.81831	0.75464	0.550883	0.0898707	-0.523006	-0.448756	-0.448756	-0.589807	-0.881439	-1.58714	-1.93253	-0.758791	-0.979396	-0.929535	-0.766402	-0.554976
WBGene00004703	rsp-6	1.02864	1.1897	1.41509	1.57159	1.43661	1.14028	0.972416	0.50873	0.158848	0.199264	-0.0748834	0.215954	-0.0837951	-0.293641	-0.511581	-0.748004	-1.42786	-2.74887	-0.998173	-0.791597	-0.651161	-0.842117	-0.665442
WBGene00003904	pabp-2	0.47163	1.7537	1.7015	1.76555	1.56886	1.4411	1.3084	1.03093	0.989543	0.847508	0.581675	0.453398	0.359069	0.0457568	-0.669198	-1.18618	-1.81982	-3.33316	-1.667	-1.65212	-1.52876	-1.5344	-0.927998
WBGene00021816	Y53G8AR.9	0.23198	0.602748	0.875494	1.10712	1.08557	0.742339	0.481606	0.296954	0.0742666	0.0438219	0.114745	-0.125724	-0.107802	-0.184288	-0.290373	-0.888714	-0.853176	-1.28887	-0.0224362	-0.469727	-0.592833	-0.471364	-0.361337
WBGene00011730	drr-2	0.565503	0.426385	0.10706	0.149595	0.286724	0.602782	0.700353	0.536752	0.47961	0.37369	0.219602	-0.112664	-0.227637	-0.202833	-0.504706	-0.3287	-0.625517	-0.541433	0.217955	-0.493943	-0.589664	-0.551887	-0.487024
WBGene00016653	ssb-1	0.500349	0.95032	1.07481	0.968673	0.651357	0.690799	0.614997	0.490468	0.386205	0.14417	-0.166702	-0.339279	-0.445109	-0.428662	-0.471572	-0.839338	-0.624923	-1.16295	-0.131499	-0.81115	-0.495884	-0.326021	-0.229057
WBGene00045383	sup-46	0.666662	0.889341	1.04535	0.937254	0.767977	0.635	0.491449	0.385727	0.214612	0.0907256	-0.199196	-0.0837188	-0.325621	-0.322175	-0.436819	-0.93137	-0.777064	-1.50067	-0.300056	-0.424758	-0.40373	-0.328122	-0.0908032
WBGene00004387	rnp-4	1.54153	1.6975	1.72472	1.52708	1.38877	1.42806	1.31634	1.07107	0.607844	0.294814	-0.206676	-0.469971	-1.02913	-0.591393	-0.798115	-0.836632	-1.48552	-3.13936	-0.779134	-0.921147	-1.03057	-0.791176	-0.518901
WBGene00004386	rnp-3	1.40839	1.22739	1.34493	1.35146	1.17931	1.03494	0.973667	0.637407	0.142091	-0.0857028	-0.166633	-0.249798	-0.507081	-0.729481	-0.793296	-0.693228	-1.27118	-1.77072	-0.770381	-0.795974	-0.817056	-0.178342	-0.470709
WBGene00004723	sap-49	0.189787	0.922722	0.863713	0.571012	0.447985	0.543687	0.519671	0.470406	0.417374	0.120698	-0.0264207	-0.202239	-0.355904	-0.459691	-0.529506	-0.597899	-0.470328	-0.899117	-0.58717	-0.441609	-0.259256	-0.162807	-0.0751086
WBGene00012904	tiar-2	0.505871	0.389565	0.475579	0.469806	0.237085	0.188888	0.159289	0.267567	0.213412	0.00299372	-0.0582985	-0.163199	-0.252337	-0.261661	-0.251346	-0.294077	-0.300469	-0.471676	-0.37089	-0.146676	-0.169254	-0.220631	0.0504592
WBGene00009477	rbpl-1	0.0169138	0.485071	0.468179	0.482914	0.319489	0.246461	0.121705	0.044652	0.0338269	-0.0354609	-0.127888	-0.0946928	-0.162216	-0.197669	-0.235125	-0.300339	-0.282648	-0.375717	-0.146792	-0.207234	-0.107195	-0.182328	0.236093
WBGene00004705	rsp-8	-0.133142	0.603977	0.763132	0.672722	0.411653	0.256185	0.171456	0.138768	-0.00431069	0.017485	-0.0645249	-0.156339	-0.165165	-0.304485	-0.336794	-0.454484	-0.491637	-0.693094	-0.297778	-0.121989	-0.0804768	0.0333311	0.23551
WBGene00006698	uaf-2	-0.0926007	0.709204	1.34004	1.42529	0.924299	0.549912	0.32753	0.256591	0.220191	-0.132255	-0.325926	-0.439138	-0.463377	-0.59829	-0.400405	-0.566076	-1.19577	-1.08069	-0.243611	-0.132404	-0.0915237	-0.01578	0.0247883
WBGene00000939	dcr-1	0.403092	0.493878	0.470925	0.449083	0.371335	0.373462	0.294514	0.340712	0.203701	0.0389611	-0.0281569	-0.163911	-0.183458	-0.393975	-0.471126	-0.456051	-0.454164	-0.396318	-0.419897	-0.175791	-0.204249	-0.22233	0.129763
WBGene00015581	sap-140	0.361956	0.329613	0.353739	0.279093	0.223195	0.301115	0.201815	0.209072	0.128523	0.0522669	-0.0565734	-0.133375	-0.153877	-0.249822	-0.339337	-0.36525	-0.421176	-0.322351	-0.100884	-0.16777	-0.14827	-0.17333	0.191625
WBGene00004355	rha-1	0.335953	0.448282	0.540188	0.441193	0.385911	0.425672	0.351051	0.309787	0.157564	0.00560059	-0.137144	-0.249717	-0.321438	-0.437896	-0.531169	-0.436932	-0.550964	-0.593534	-0.279951	-0.09068	0.0198794	-0.140063	0.348407
WBGene00009141	ncbp-2	1.18948	1.28572	1.27591	1.17556	1.17205	0.955796	0.771439	0.509936	0.138698	-0.259796	-0.266649	-0.873231	-0.95229	-0.744209	-1.02427	-1.22436	-0.974318	-0.881578	-0.0729861	-0.48892	-0.516515	-0.276336	0.0808714
WBGene00010677	gtbp-1	-0.031764	0.887032	0.466228	0.470415	0.606278	0.777821	0.597889	0.328252	0.410253	0.0643667	-0.139245	-0.442507	-0.573361	-0.643975	-0.817776	-0.81268	-0.557916	-0.590666	-0.224053	-0.15674	-0.0482188	-0.0947498	0.525116
WBGene00019537	K08D12.3	0.584391	1.78893	1.46177	1.07039	0.763827	0.752604	0.636373	1.00996	1.02615	0.969103	0.940608	0.992716	0.409569	-0.572126	-1.99839	-1.69476	-2.48607	-3.9209	0.311081	-0.78638	-0.910326	0.208189	-0.55672
WBGene00013144	pno-1	0.775443	0.336752	0.784932	1.05588	0.928977	0.907622	0.891525	0.623668	0.342692	0.142896	-0.545812	-0.717346	-1.52595	-0.537619	-0.726629	-0.884048	-1.46509	-1.15591	0.694369	-0.16911	-0.189356	0.20541	0.226701
WBGene00001230	eif-3.G	0.499929	0.757887	0.809884	0.789071	0.588654	0.657837	0.577743	0.331755	0.225751	-0.00863816	-0.34527	-0.700755	-0.642989	-0.50651	-0.461815	-0.983053	-1.47752	-1.54016	0.563174	0.192211	0.303153	0.0751186	0.29454
WBGene00011156	rbm-3.2	1.5131	2.32752	2.4354	2.54769	2.33579	1.71267	1.07621	0.537773	-1.26928	-0.370862	-0.908473	-0.209665	-4.34521	-0.11642	-3.01419	-3.4344	-2.06339	-4.27633	1.58546	0.13083	0.586797	2.31373	0.90525
WBGene00019510	nucl-1	0.0411864	0.378978	0.540783	0.504334	0.437281	0.374634	0.27133	0.41905	0.293425	0.103203	-0.0544118	-0.146415	-0.401022	-0.758202	-0.904172	-1.12714	-1.06364	-0.962757	0.143791	-0.0643314	0.44306	0.652812	0.878224
WBGene00004390	rnp-7	0.270079	0.207001	0.451044	0.661442	0.638597	0.656671	0.535374	0.382952	0.293318	0.184604	0.015529	-0.226344	-0.579782	-0.743774	-0.779113	-0.881756	-1.01926	-1.02348	0.05759	0.125644	0.151864	0.140767	0.48103
WBGene00016624	hrpl-1	-0.204695	-0.210416	-0.116389	0.239554	0.456385	0.482157	0.507534	0.479222	0.316785	0.250974	0.0959017	-0.0337503	-0.11485	-0.143728	-0.268211	-0.330517	-0.304589	-0.357883	-0.326874	-0.0901879	-0.107557	-0.261648	0.0427803
WBGene00007534	fubl-1	-0.486444	-0.236262	-0.0888836	0.187331	0.421153	0.547475	0.491287	0.444459	0.476752	0.385241	0.212846	0.321014	0.0546244	-0.0651283	-0.371783	-0.282404	-0.446714	-0.299758	-0.147602	-0.31226	-0.408956	-0.449887	0.0539001
WBGene00006964	xrn-2	-0.341233	-0.0426029	0.129604	0.196908	0.214013	0.405439	0.328994	0.406477	0.406708	0.281418	0.113866	-0.0468609	-0.117005	-0.399941	-0.356718	-0.433204	-0.459663	-0.384989	-0.191662	-0.179559	0.0121807	0.22507	0.23276
WBGene00004315	rbd-1	-0.168179	-0.164142	-0.0888787	0.115881	0.320286	0.363962	0.389169	0.38721	0.301759	0.085925	-0.0128576	-0.117235	-0.216195	-0.235279	-0.251563	-0.307037	-0.278878	-0.323087	-0.0235594	-0.0894849	-0.143887	0.104687	0.351386
WBGene00007463	vgln-1	-0.937786	-0.188684	-0.309751	-0.133789	0.383207	0.764779	0.662768	1.0473	0.970813	0.716261	0.51759	0.0902186	-0.224722	-1.01776	-1.22642	-0.713434	-0.505932	-0.584062	-0.510025	0.121439	0.885772	-0.0901895	0.282407
WBGene00013201	dus-2	-0.119134	-0.0471795	0.0928666	0.166322	0.231662	0.286897	0.316261	0.237676	0.103256	0.0350389	0.0268263	-0.0793945	-0.130047	-0.12596	-0.150884	-0.19684	-0.163397	-0.187946	0.0426536	-0.153259	-0.163534	-0.028349	0.00646431
WBGene00011043	rbm-28	-0.00950557	0.0375761	0.198122	0.205555	0.332743	0.485287	0.468509	0.478713	0.340579	0.200466	0.0401188	-0.148265	-0.259844	-0.266494	-0.313035	-0.322506	-0.281617	-0.428561	0.0784898	-0.36478	-0.305216	-0.101693	-0.0646406
WBGene00014165	puf-12	-0.0704174	-0.32575	-0.0526631	0.30401	0.413022	0.62423	0.702392	0.6798	0.543494	0.289179	-0.0344605	-0.354424	-0.386576	-0.439513	-0.50079	-0.635062	-0.473642	-0.510177	0.585115	-0.292814	-0.219024	-0.0482012	0.20227
WBGene00021377	Y37E11B.5	-0.0797329	0.00806605	0.128204	0.186804	0.225411	0.247812	0.176623	0.137607	0.0873522	0.0689923	-0.0162302	-0.0615597	-0.102149	-0.181419	-0.215728	-0.17955	-0.243898	-0.241824	0.0888691	-0.0907478	-0.0126511	-0.0144806	0.084228
WBGene00008688	rbm-34	-0.0585682	-0.637451	-0.105881	0.492099	1.07695	1.07783	1.12475	0.992121	0.652372	0.148351	-0.625601	-0.732026	-0.907944	0.0453431	-0.483466	-0.75906	-0.578124	-1.06602	0.268941	-0.104602	-0.196982	0.185364	0.19161
WBGene00013347	nova-1	0.0421277	0.0522118	0.408303	0.834244	0.931789	0.959681	1.02283	0.885947	0.507684	0.379227	0.121084	-0.0900525	-0.0838345	-0.184709	-0.358841	-0.420733	-0.54838	-0.620204	-0.801117	-0.766611	-0.867128	-0.779611	-0.623905
WBGene00000079	adr-1	-0.438428	0.298744	0.577024	0.885701	0.88173	1.02182	0.85862	0.625455	0.519275	0.314059	0.124985	-0.0275858	-0.127667	-0.278314	-0.316698	-0.460859	-0.534286	-0.499283	-0.400266	-0.674258	-0.717631	-1.03967	-0.592463
WBGene00002000	hrpr-1	-0.201836	0.426507	0.87178	1.16561	1.06691	0.836217	0.634172	0.754523	0.670843	0.534306	0.495812	0.262747	-0.0424259	-0.338286	-0.645173	-0.460608	-0.593278	-0.473445	-0.854742	-1.07761	-1.10013	-1.17648	-0.755407
WBGene00017778	nono-1	-0.018842	0.112557	0.521024	0.745978	0.544532	0.534092	0.495548	0.599736	0.399904	0.328984	0.308824	0.357837	0.00648322	-0.307109	-0.387067	-0.453306	-0.337155	-0.524935	-0.674076	-0.515048	-0.638336	-0.591541	-0.508083
WBGene00004782	set-2	-0.163702	0.442822	0.527592	0.710331	0.75447	0.664236	0.340462	0.367722	0.205508	0.177474	0.0940665	0.028204	-0.153552	-0.337645	-0.350403	-0.228333	-0.382848	-0.193349	-0.589367	-0.570979	-0.480762	-0.545666	-0.316282
WBGene00013703	rbm-12	-0.188231	-0.0869943	0.202247	0.531677	0.496274	0.428469	0.3368	0.354809	0.30359	0.207144	0.0402631	-0.00345949	-0.0543157	-0.107452	-0.00818139	-0.0810125	-0.196262	-0.167455	-0.632578	-0.416472	-0.452131	-0.382208	-0.124522
WBGene00011279	asd-1	-0.430988	0.831257	0.914908	0.905146	0.867848	0.765281	0.576361	0.245118	0.185177	0.0448631	-0.0442015	-0.0696121	-0.139182	-0.162902	-0.124467	-0.231459	-0.0915842	-0.222915	-0.55808	-0.850927	-1.00266	-0.946921	-0.460059
WBGene00000120	aly-1	-0.373594	0.935166	1.71637	2.27017	1.7875	1.14823	1.03503	0.771084	0.264631	0.373399	0.209169	0.0172141	-0.0505781	0.326063	0.0271149	-0.134537	-0.627441	-1.03785	-1.25598	-1.52549	-1.85398	-1.93982	-2.08188
WBGene00001484	fox-1	-0.86816	-0.172691	0.364805	0.874831	0.707524	0.518954	0.421436	0.371345	0.356587	0.42658	0.536874	0.462993	0.404429	0.105097	0.131839	0.0572221	-0.0284877	0.125056	-0.577588	-0.8633	-1.08135	-1.13151	-1.14248
WBGene00003172	mec-8	-1.41705	-0.571207	0.0743211	0.958918	1.01168	0.798437	0.835756	0.868602	1.00494	0.983916	0.871431	0.666964	0.360013	0.117153	0.0458833	0.0200454	-0.0121141	0.159901	-0.845021	-1.00269	-1.41858	-1.68022	-1.83108
WBGene00016489	fubl-3	-0.606075	0.276467	0.602982	0.641184	0.526502	0.572683	0.432991	0.541478	0.504134	0.295473	0.130437	0.00897578	-0.126835	-0.275872	-0.34093	-0.440079	-0.421787	-0.574233	-0.177837	-0.313487	-0.331805	-0.46509	-0.459276
WBGene00016173	fust-1	-0.912702	-0.185221	0.463612	0.814886	0.759752	0.608769	0.368859	0.614317	0.385479	0.379642	0.362954	0.245875	0.0201214	-0.276042	-0.482076	-0.565361	-0.430445	-0.734436	-0.0570777	-0.384109	-0.496465	-0.208438	-0.291894
WBGene00017210	F07E5.5	-0.443572	-0.0052769	0.106133	0.303671	0.481648	0.624319	0.607046	0.562567	0.571903	0.343575	0.239015	0.0431498	0.0131348	-0.222159	-0.323534	-0.31721	-0.446236	-0.498058	0.597385	-0.675299	-0.69769	-0.391603	-0.47291
WBGene00004245	puf-9	-0.972891	-0.545456	-0.207214	0.196954	0.622313	0.722683	0.535403	0.687188	0.727863	0.502392	0.436246	0.26968	0.125371	-0.295896	-0.258101	-0.0965681	0.040855	0.130003	-0.486622	-0.110906	-0.54909	-0.728761	-0.745444
WBGene00008549	din-1	-0.92797	-0.854803	-0.268805	0.258983	0.752677	0.686607	0.584728	0.787087	0.841118	0.675493	0.620351	0.524537	0.367782	-0.260887	-0.41241	-0.014518	-0.126652	0.0339709	-0.591276	-0.30595	-0.491973	-0.929915	-0.948175
WBGene00018857	stau-1	-0.556886	-0.38297	-0.165876	0.32515	0.429793	0.369513	0.483915	0.550832	0.609326	0.508441	0.425078	0.278131	0.143177	-0.198322	-0.125021	-0.0302081	-0.112004	-0.102206	-0.46534	-0.428168	-0.401338	-0.546663	-0.608354
WBGene00018199	F39E9.7	-0.759874	-0.503482	-0.169145	0.419433	0.764285	0.673246	0.689908	0.62045	0.53908	0.634086	0.501466	0.453939	0.147306	0.221871	-0.077481	-0.123718	-0.390149	-0.529203	-0.678231	-0.583068	-0.644213	-0.623428	-0.583077
WBGene00006331	sup-26	-2.30472	-2.4835	-0.267298	1.12371	2.1002	2.16375	2.03433	2.08012	1.97589	1.76993	1.67134	0.77962	0.395358	-1.0941	-1.45359	-1.66973	-1.11513	-1.15266	0.481683	-0.351345	-1.11388	-1.69285	-1.87711
WBGene00009314	phm-2	-0.542008	-0.20285	0.130456	0.597159	0.646441	0.46444	0.0849056	0.317755	0.225288	0.0968726	0.048572	-0.134479	-0.0559853	-0.297771	-0.185271	-0.179937	-0.139946	-0.128636	-0.160561	-0.156984	-0.106902	-0.217607	-0.102949
WBGene00022235	sqd-1	-0.41142	0.0549284	0.0954675	-0.108374	-0.133076	-0.0441902	0.150949	0.452322	0.634283	0.465871	0.399217	0.0195074	-0.27981	-0.490257	-0.413816	-0.00398904	0.143564	0.176106	0.727531	-0.0279248	-0.351243	-0.609397	-0.446251

## Sheet: group2_boeck_heatmap
WB_ID	gene	4cell	44min	83min	122min	161min	199min	238min	277min	316min	355min	393min	432min	471min	510min	548min	587min	626min	665min	L1	L2	L3	L4	YA
WBGene00012342	mtr-4	0.379287	0.67295	0.694799	0.647512	0.584464	0.577986	0.497037	0.403969	0.370912	0.0989534	-0.0532163	-0.295209	-0.315906	-0.331842	-0.44572	-0.530656	-0.562571	-0.499351	-0.353259	-0.526491	-0.451288	-0.504323	-0.0580383
WBGene00003392	mog-4	0.278955	0.478562	0.607244	0.537439	0.51628	0.422391	0.276787	0.263345	0.157614	0.025476	-0.1242	-0.207282	-0.241127	-0.285581	-0.398501	-0.413412	-0.460941	-0.351452	-0.287004	-0.300252	-0.213768	-0.285964	0.00539041
WBGene00010845	smrd-1	0.435588	0.528278	0.506634	0.606561	0.600279	0.515879	0.348262	0.260019	0.0728776	-0.0224997	-0.10267	-0.220373	-0.261871	-0.351262	-0.34863	-0.330873	-0.428619	-0.461193	-0.373165	-0.350514	-0.328417	-0.391436	0.0971439
WBGene00021365	smgl-2	0.372578	0.569453	0.576167	0.414647	0.281075	0.205487	0.19569	0.258828	0.186342	-0.00168862	-0.0512439	-0.188869	-0.187754	-0.253573	-0.209324	-0.321805	-0.312778	-0.416889	-0.344347	-0.35079	-0.282354	-0.128682	-0.0101713
WBGene00000803	csb-1	0.260204	0.44241	0.349413	0.342388	0.252658	0.171454	0.113253	0.114259	0.13919	0.104468	0.0150609	-0.0757732	-0.0638878	-0.135518	-0.173327	-0.159032	-0.197096	-0.225203	-0.197048	-0.29779	-0.313179	-0.316839	-0.150065
WBGene00018007	F33D11.10	1.65496	1.1202	1.21439	1.01904	0.730667	0.57738	0.655536	0.233132	0.0408677	-0.171638	-0.318477	-0.531296	-0.379516	-0.0753435	-0.483169	-0.816967	-0.785285	-0.640435	-0.47216	-0.909649	-0.709609	-0.829814	-0.122817
WBGene00010011	F53H4.6	0.0270597	0.0672459	0.092953	0.124053	0.067504	0.0299919	-0.0101545	0.00488003	0.00420615	-0.00566841	-0.00920176	-0.028102	-0.018484	-0.0275506	-0.0471134	-0.0344575	-0.0447406	-0.0372295	-0.00469201	-0.039414	-0.0579738	-0.0624969	0.0093854
WBGene00022145	Y71G12B.5	0.00879376	0.0164333	0.0367938	0.0265793	-0.00135253	-0.000923087	-0.00378842	-0.00479263	-0.00364502	-0.00594116	-0.00393184	-0.00192531	0.00336427	-0.00307155	-0.000923087	-0.00723435	-0.0070906	-0.0101123	-0.00964166	-0.010159	-0.00821471	-0.00506959	-0.00414761
WBGene00021711	wago-11	-0.00788108	0.0305574	0.0916165	0.0625652	-0.00288727	-0.00801432	-0.0191859	-0.0084424	-0.00559094	-0.00801432	-0.0097274	-0.0131597	-0.00317163	-0.0120147	-0.00787166	-0.00858512	-0.0133029	-0.00958457	-0.0151165	-0.020748	0.000640799	-0.00640061	-0.00568111
WBGene00013501	Y71A12B.3	-0.129395	1.12314	1.65641	1.30488	0.200025	-0.00498321	-0.127914	-0.162545	-0.0875846	-0.131199	-0.269525	-0.0939804	-0.110326	-0.0368643	-0.0545758	-0.427862	-0.209763	-0.351029	-0.414691	-0.423798	-0.426912	-0.405439	-0.416066
WBGene00013500	Y71A12B.2	-0.0329071	1.13757	1.73389	1.3264	0.204679	-0.110549	-0.234438	-0.185762	-0.229321	-0.215542	-0.205591	-0.17731	-0.254815	-0.220477	-0.331374	-0.131749	-0.14234	-0.325902	-0.318204	-0.32731	-0.330424	-0.308951	-0.319578
WBGene00007960	C35D6.3	0.0443272	0.247501	0.447107	0.427873	0.184647	-0.0961911	-0.0869872	-0.0511675	-0.0784116	-0.0865572	-0.0832649	-0.0855544	-0.0663495	-0.013216	-0.0755644	-0.0527066	-0.0619753	-0.0656431	-0.0908464	-0.0819963	-0.0921537	-0.0939654	-0.0889034
WBGene00003834	nxf-1	-0.334565	0.0967403	0.362828	0.577693	0.611889	0.366604	0.0992137	-0.109734	-0.206715	-0.107346	-0.276129	-0.369985	-0.22056	-0.0116563	0.103293	0.0073343	0.0484525	0.103695	0.733257	-0.287551	-0.435962	-0.594911	-0.155886
WBGene00012896	snrp-200	-0.312514	0.354391	0.76806	0.943474	1.01087	0.894774	0.634873	0.814477	0.589519	0.349209	0.215313	-0.00957927	-0.220937	-0.679153	-0.941111	-1.12347	-0.907576	-1.41225	-0.237412	-0.274763	-0.089811	-0.387771	0.0213856
WBGene00018967	ddx-15	-0.0274841	0.441803	0.594355	0.467798	0.411087	0.565008	0.569099	0.502583	0.372351	0.22362	-0.0654537	-0.115907	-0.268753	-0.430873	-0.470668	-0.507279	-0.535315	-0.597779	-0.447213	-0.361796	-0.105405	-0.351832	0.138053
WBGene00001049	dog-1	0.14851	0.316989	0.247753	0.360215	0.520337	0.624183	0.513177	0.361673	0.26269	-0.012828	-0.12833	-0.251192	-0.313964	-0.306027	-0.371669	-0.380105	-0.36925	-0.481794	-0.27933	-0.21102	-0.165065	-0.170705	0.0857511
WBGene00015806	smrc-1	0.0640985	0.0827433	0.0905556	0.123764	0.237612	0.283567	0.287722	0.199277	0.108455	0.0609095	-0.0618073	-0.104259	-0.143469	-0.18696	-0.166985	-0.186592	-0.229527	-0.295962	-0.123784	-0.150666	-0.0820638	-0.0544344	0.247805
WBGene00022148	ddx-27	0.325945	0.10065	0.229308	0.249986	0.194459	0.174907	0.266857	0.363379	0.355425	0.187042	0.0620002	-0.119137	-0.17966	-0.321974	-0.360854	-0.335168	-0.381482	-0.368543	0.228515	-0.2747	-0.211416	-0.15487	-0.0306697
WBGene00021277	ddx-10	0.101244	0.165025	0.144617	0.104249	0.170419	0.200007	0.29319	0.420157	0.379493	0.22102	0.130995	-0.02695	-0.0950547	-0.239575	-0.294051	-0.330778	-0.325973	-0.346504	-0.156198	-0.318555	-0.234367	-0.0529892	0.0905803
WBGene00011032	ddx-52	0.335093	0.141778	0.0766604	0.128987	0.243005	0.345275	0.384573	0.274413	0.180305	0.0814676	-0.0217178	-0.117258	-0.183087	-0.127021	-0.213087	-0.319323	-0.387655	-0.407499	-0.058768	-0.11363	-0.200745	-0.171294	0.129528
WBGene00018890	F55F8.2	0.455484	0.0509407	0.0292141	0.0775711	0.302338	0.433126	0.425781	0.435547	0.28738	0.122309	-0.0297513	-0.199748	-0.228997	-0.281461	-0.343781	-0.364379	-0.618302	-0.616588	0.117259	-0.127337	-0.176049	-0.0339501	0.283393
WBGene00012059	T26G10.1	0.0113324	-0.0996211	-0.0614203	0.305168	0.511646	0.617572	0.472688	0.427836	0.202147	0.126617	-0.0738918	-0.18429	-0.316653	-0.134552	-0.361907	-0.436901	-0.566929	-0.779083	0.0819523	-0.118695	-0.10069	0.0801672	0.397511
WBGene00013983	ZK512.2	-0.429494	-0.348457	-0.0619187	0.338064	0.508698	0.586506	0.52639	0.400882	0.254185	0.134692	-0.162924	-0.214832	-0.240848	-0.234561	-0.334383	-0.449394	-0.306642	-0.340652	0.378203	-0.163035	-0.110388	0.0778458	0.192063
WBGene00015232	B0511.6	-0.182576	-1.05427	0.00494066	0.625344	0.903085	1.0477	0.768053	0.866549	0.717147	0.508177	0.0467544	0.0506448	-0.39907	-0.218977	-0.543808	-0.868205	-1.17068	-1.02131	0.805998	-0.0256872	-0.359157	-0.363848	-0.136801
WBGene00016073	C24H12.4	-0.44051	0.22634	0.345882	0.377963	0.53325	0.598927	0.613457	0.558486	0.414901	0.283502	0.114207	-0.141163	-0.295326	-0.274967	-0.348741	-0.503639	-0.601556	-0.709847	0.438079	-0.379851	-0.404901	-0.245135	-0.159358
WBGene00006888	vbh-1	-0.644121	-0.166674	-0.0121466	0.0464634	0.237788	0.303	0.343762	0.490687	0.540808	0.477578	0.31189	0.133505	0.0367551	-0.346504	-0.346504	-0.414158	-0.319214	-0.252967	-0.346636	-0.395388	-0.097328	-0.184855	0.604258
WBGene00010280	rde-12	-0.217912	-0.129389	0.00787182	-0.0477063	0.154345	0.329397	0.336938	0.511614	0.509719	0.434313	0.195137	0.140895	-0.0261898	-0.442867	-0.501114	-0.382949	-0.449799	-0.424148	0.104285	-0.0452241	0.0197339	-0.236348	0.159397
WBGene00022378	Y94H6A.5	-0.768913	-0.50614	-0.203109	0.211222	0.450804	0.594161	0.653087	0.773207	0.720306	0.488258	0.301786	0.129721	-0.0626603	-0.179767	-0.246238	-0.24924	-0.401586	-0.557305	-0.0571818	-0.29455	-0.32866	-0.288654	-0.178547
WBGene00019334	K02F3.12	-0.332305	-0.319724	-0.252773	0.0504166	0.308737	0.372092	0.413183	0.436849	0.441678	0.24542	0.0728324	-0.0678451	-0.134602	-0.125813	-0.170305	-0.224757	-0.280178	-0.372199	0.0400398	-0.208835	-0.129118	-0.00508477	0.242289
WBGene00015525	rha-2	-0.012838	-0.151043	-0.177267	-0.030804	0.178197	0.303049	0.396356	0.427036	0.437261	0.221516	0.144166	0.0146382	-0.0816453	-0.199381	-0.155487	-0.153581	-0.186657	-0.145035	-0.164211	-0.168254	-0.210564	-0.189623	-0.0958287
WBGene00019862	nrde-3	-0.0385293	0.600057	1.06558	1.40388	1.17101	0.938061	0.719203	0.66584	0.504486	0.314767	0.0401692	-0.0334741	-0.130023	-0.23842	-0.277062	-0.530219	-0.485436	-1.16744	-0.67862	-0.763841	-0.938168	-1.16456	-0.977267
WBGene00002637	let-418	-0.130784	0.489689	0.865512	1.18974	1.22369	1.13187	0.792681	0.778849	0.624478	0.442246	0.137799	-0.0636934	-0.166035	-0.629562	-0.628245	-0.664231	-1.31033	-0.662882	-0.81812	-0.561729	-0.614005	-0.921216	-0.50572
WBGene00004204	swsn-4	-0.155754	0.719798	0.849053	1.08554	1.05417	1.03517	0.808046	0.872575	0.749685	0.592757	0.376235	0.178819	-0.0696873	-0.406761	-0.568698	-0.457799	-0.451057	-0.394766	-1.01303	-1.00982	-1.34539	-1.49233	-0.956758
WBGene00004945	sop-2	-0.107092	0.269385	0.445332	0.499105	0.43346	0.389476	0.457382	0.493747	0.497071	0.383173	0.205141	0.010959	-0.0778313	-0.207276	-0.230588	-0.156015	-0.265141	-0.135363	-0.339133	-0.554938	-0.63617	-0.739205	-0.635479
WBGene00000106	alg-2	-0.776885	0.650957	1.03785	1.27596	1.22463	1.23154	0.960595	0.887254	0.734281	0.605647	0.424175	0.207238	0.000200565	-0.531052	-0.569172	-0.449069	-0.574514	-0.38671	-0.973675	-1.08193	-1.11342	-1.46641	-1.3175
WBGene00007027	ssl-1	-0.284694	0.232839	0.331562	0.61278	0.76737	0.808067	0.700791	0.817276	0.835172	0.637396	0.477702	0.242888	-0.0124029	-0.543465	-0.562665	-0.656571	-0.39451	-0.425931	-0.832801	-0.638215	-0.753275	-0.80522	-0.554092
WBGene00000482	chd-3	-0.854686	-0.171525	0.370604	1.0098	1.25036	1.19133	0.674963	0.828824	0.726627	0.580296	0.453337	0.369484	0.237545	-0.236627	-0.265054	-0.550823	-0.480452	-0.666793	-0.67642	-0.679457	-0.707988	-1.19373	-1.20961
WBGene00016868	C52B9.8	-0.282464	-0.154696	0.0352459	0.40053	0.585663	0.458305	0.386475	0.373227	0.282428	0.335651	0.262699	0.14086	0.0410257	-0.235679	-0.221661	-0.283262	-0.234903	-0.244803	-0.190973	-0.217782	-0.3898	-0.453171	-0.392914
WBGene00010100	F55C9.3	-1.06388	0.131153	0.508469	1.37853	1.70496	1.59439	1.23125	0.769501	0.57393	0.552725	0.490003	0.270697	-0.0367342	0.308048	-0.0260394	-0.389765	-0.676298	-1.26232	-1.25606	-1.20615	-1.16603	-1.20087	-1.22953
WBGene00022029	eif-4A3	-0.766007	0.039528	0.505653	0.818568	1.01364	1.09026	0.804536	0.697422	0.551509	0.468646	0.279633	-0.0801663	-0.0849527	-0.482365	-0.499715	-0.641222	-0.553876	-0.625121	-0.489599	-0.671273	-0.317904	-0.787165	-0.270029
WBGene00006961	xnp-1	-0.496216	0.102928	0.239463	0.756312	0.851221	0.803518	0.662642	0.545831	0.340364	0.247504	0.0474702	-0.110822	-0.161277	-0.392871	-0.422973	-0.376535	-0.45036	-0.453636	-0.261332	-0.341538	-0.409333	-0.575214	-0.145147
WBGene00019219	H20J04.4	-0.276843	-0.0918566	0.0589966	0.250724	0.406252	0.406884	0.421187	0.42478	0.264476	0.136772	0.0802491	-0.0470297	-0.103059	-0.0821804	-0.152365	-0.196919	-0.197279	-0.310367	-0.194302	-0.217719	-0.270343	-0.171559	-0.138498
WBGene00011580	ddx-19	-0.0330237	0.134023	0.243638	0.156518	0.198973	0.308666	0.326463	0.415818	0.396266	0.286067	0.136481	0.054294	-0.144751	-0.314321	-0.458017	-0.350256	-0.345511	-0.327006	-0.589611	-0.385524	0.0276057	-0.169159	0.432367
WBGene00019666	sago-1	-0.146286	0.170966	0.176269	0.348106	0.280781	0.208483	0.0979971	0.0908173	0.175523	0.201834	0.171191	0.0486831	-0.0519	-0.19354	-0.280184	-0.292614	-0.251523	-0.267251	-0.489158	-0.259038	0.174667	-0.0419408	0.128117
WBGene00002244	laf-1	-0.183095	-0.281239	-0.27839	-0.422759	0.0752974	0.171483	0.221141	0.607923	0.499048	0.751647	0.66863	0.546812	0.326112	-0.172363	-0.35626	-0.223564	-0.274387	-0.253511	-0.487815	-0.311334	-0.278076	-0.31825	-0.0270497
WBGene00021905	helq-1	-0.0115381	-0.0790984	-0.0576568	-0.0641588	0.0537876	0.125711	0.138186	0.182125	0.206402	0.225795	0.19221	0.10999	0.0156778	-0.0459814	-0.0974665	-0.0817577	-0.12463	-0.0929108	-0.1383	-0.146971	-0.134949	-0.176628	0.00216241
WBGene00010369	chd-1	0.124312	-0.102234	-0.136501	-0.138987	-0.0112809	0.0508682	0.372874	0.49486	0.529592	0.546484	0.475029	0.375737	0.0615768	-0.072236	-0.136501	-0.388915	-0.462937	-0.444594	-0.169645	-0.263211	-0.173441	-0.36094	-0.16991
WBGene00004323	rde-1	0.278317	-0.171946	-0.235252	-0.289671	-0.150459	0.046906	0.25765	0.323966	0.286529	0.273193	0.201275	0.107862	0.0759765	0.0064731	-0.102869	-0.153127	-0.207971	-0.358604	0.0886906	-0.0654501	-0.217782	-0.20634	0.212632
WBGene00000105	alg-1	-1.88009	-2.19154	-1.34074	-0.860183	-0.129665	0.160112	0.344409	0.717345	1.04152	1.3404	1.62813	1.42565	1.357	0.65545	0.703176	0.580785	0.693913	0.267153	-0.874159	-0.319776	-0.51185	-1.33332	-1.47371
WBGene00017611	F19G12.3	-0.131166	-0.127735	-0.133045	-0.137942	-0.0844131	-0.0762345	-0.0370985	0.0371039	0.197656	0.32023	0.298753	0.195711	0.111564	0.0688266	0.0280025	0.0210417	0.0139172	0.0174191	-0.0939781	-0.115143	-0.125892	-0.118702	-0.128877
WBGene00023405	sor-1	-0.467911	-0.378618	-0.250774	-0.10982	0.0716978	0.155316	0.283699	0.464199	0.603522	0.719779	0.591477	0.635076	0.306222	0.0656558	0.102873	0.142709	0.109185	0.0194191	-0.437287	-0.411335	-0.647519	-0.782469	-0.785096
WBGene00020235	T05A12.4	-0.352393	-0.244035	-0.12351	-0.0222159	0.203047	0.293631	0.441603	0.571599	0.619536	0.51656	0.430368	0.346506	0.245574	-0.0161425	-0.00468167	-0.123889	-0.148035	-0.119636	-0.462988	-0.421549	-0.537326	-0.577852	-0.514169
WBGene00012484	car-1	0.551372	1.75819	0.543322	-0.503542	-0.301772	-0.156978	-0.196588	-0.0716958	-0.148337	-0.0974704	-0.251112	-0.354309	-0.509081	-0.690297	-0.65311	-1.09758	-0.71885	-1.0424	-0.280276	-0.122779	0.498241	1.16847	2.67659
WBGene00006944	wrn-1	0.470083	0.331357	0.0566304	-0.0942266	-0.0625719	-0.0378107	-0.0237483	-0.0311199	-0.0516487	-0.0454955	-0.108745	-0.115048	-0.105729	-0.116818	-0.158266	-0.182156	-0.163091	-0.188125	-0.0629362	-0.0841833	0.0446902	0.16399	0.56497
WBGene00010263	wago-4	0.48785	0.604641	0.273275	-0.249685	-0.214393	-0.260537	-0.189395	-0.1222	-0.133711	-0.237345	-0.213492	-0.223815	-0.245604	-0.214393	-0.243896	-0.300947	-0.277103	-0.329923	-0.35532	-0.136072	0.593256	0.629467	1.35934
WBGene00017641	csr-1	0.558145	0.583541	0.172364	-0.407438	-0.449333	-0.543207	-0.519331	-0.417607	-0.399858	-0.371166	-0.400236	-0.305489	-0.340612	-0.303249	-0.423743	-0.245275	-0.299483	-0.31996	-0.371262	0.266483	1.23885	1.20011	2.09775
WBGene00004093	ppw-1	0.515643	0.907828	0.617514	-0.233922	-0.313865	-0.389742	-0.497075	-0.350468	-0.349824	-0.300374	-0.369906	-0.195841	-0.221626	-0.217277	-0.389742	-0.194685	-0.174719	-0.285163	-0.276367	0.235389	0.623307	0.652143	1.20877
WBGene00010061	F54E12.2	0.0452427	0.441315	0.292219	0.280316	0.27407	0.214997	0.105827	-0.0290104	-0.153686	-0.239218	-0.292447	-0.317037	-0.30995	-0.262909	-0.304049	-0.366708	-0.32027	-0.37408	-0.198412	-0.168112	-0.0623308	0.389332	1.3549
WBGene00000479	cgh-1	0.622635	1.92986	1.32707	0.284774	-0.045637	-0.302554	-0.447031	-0.419667	-0.260985	-0.340557	-0.166952	-0.382873	-0.356688	-0.556419	-0.363164	-0.7971	-1.33505	-0.487326	-1.2622	-0.934418	0.0911587	1.4083	2.79481
WBGene00016194	C28H8.3	0.0682	0.459935	0.420237	0.324816	0.190327	-0.131339	-0.272548	-0.183627	-0.179672	-0.183627	-0.176114	-0.185772	-0.263186	-0.49638	-0.444339	-0.457547	-0.27954	-0.446441	0.421723	0.402257	0.590773	0.270715	0.55115
WBGene00010839	chl-1	0.513058	0.40378	0.186577	0.0315122	0.00400812	-0.0210002	-0.0432439	-0.0772004	-0.0558518	-0.085618	-0.0845631	-0.114934	-0.0883907	-0.111438	-0.125744	-0.148023	-0.214835	-0.177945	-0.0890787	-0.0786967	-0.0473576	0.0884162	0.336568
WBGene00003835	nxf-2	1.24345	1.02159	0.545024	0.0996541	0.0593555	-0.115374	-0.193152	-0.210713	-0.125423	-0.235444	-0.21336	-0.217098	-0.227396	-0.158658	-0.284189	-0.306879	-0.474108	-0.399603	-0.388395	-0.236799	-0.0568535	0.126173	0.748196
WBGene00004298	rad-54.L	0.64075	0.432466	0.134736	-0.0295792	-0.0300819	-0.0424537	-0.0401734	-0.0598004	-0.0661018	-0.0967113	-0.114194	-0.131621	-0.110601	-0.0829544	-0.115927	-0.148716	-0.164634	-0.194471	-0.113089	-0.109401	0.0132738	0.054836	0.374447
WBGene00007297	vsra-1	0.844505	0.886373	0.378226	-0.139605	-0.155748	-0.243195	-0.155241	-0.109077	-0.123144	-0.141613	-0.144882	-0.138727	-0.15816	-0.187291	-0.192356	-0.262322	-0.243195	-0.177086	-0.0260221	0.0183301	0.0818589	0.00512527	0.383247
WBGene00013214	Y54G11A.3	1.7305	1.60157	1.06501	0.0428842	-0.144297	-0.272066	-0.352253	-0.312724	-0.288936	-0.325423	-0.341726	-0.288936	-0.422296	-0.338234	-0.453481	-0.449708	-0.365305	-0.477651	-0.541492	-0.433703	0.181733	0.487008	0.699518
WBGene00009922	F52B5.3	1.09731	0.872396	0.617216	0.0777966	-0.0669985	-0.176567	-0.202037	-0.18832	-0.209648	-0.191563	-0.192491	-0.159456	-0.164454	-0.226894	-0.194	-0.219191	-0.227369	-0.405804	-0.238875	-0.123131	0.0412026	-0.0204643	0.50134
WBGene00011945	alg-5	1.7966	1.64173	1.16484	0.0794977	-0.0276213	-0.258951	-0.251045	-0.260068	-0.215288	-0.369737	-0.212042	-0.350334	-0.343096	-0.18156	-0.268024	-0.164516	-0.272639	-0.49381	-0.581246	-0.49489	-0.371006	-0.135663	0.568862
WBGene00004305	ran-4	2.00843	2.04526	1.40396	0.574219	0.0429414	-0.252956	-0.254697	-0.744017	-0.424291	-1.05704	-1.02068	-0.499406	-1.04482	-0.308465	-0.214842	-0.204611	-0.796809	-1.08805	0.11271	0.126569	0.231501	0.426557	0.938527
WBGene00008502	skih-2	0.739489	0.256358	0.0698826	-0.153336	-0.153215	-0.0887551	-0.0631674	-0.0600006	-0.0719121	-0.076133	-0.101954	-0.129193	-0.160343	-0.149965	-0.111757	-0.15165	-0.155628	-0.178135	-0.0198274	0.0536174	0.14012	0.139229	0.426276
WBGene00007444	C08F8.2	0.812894	0.401075	0.0808242	-0.131589	-0.0912103	-0.0434312	-0.0241892	-0.0718859	-0.0294116	-0.111951	-0.140744	-0.153279	-0.172649	-0.142865	-0.114261	-0.137098	-0.188748	-0.268706	0.0792764	0.0815813	0.00623037	0.0343927	0.325744
WBGene00020383	tin-44	1.75681	0.588883	0.214983	-0.302856	-0.253166	-0.353564	-0.206494	-0.209308	-0.297129	-0.284662	-0.317321	-0.298309	-0.378209	-0.0400191	-0.184929	-0.187029	-0.216154	-0.151737	-0.0053284	0.228503	0.223566	0.0744778	0.59899
WBGene00021752	xpd-1	0.784001	0.440147	0.489876	0.0136882	-0.195702	-0.236828	-0.119972	-0.0607964	0.00639972	0.0492756	0.0132605	0.0310108	-0.0773272	-0.142074	-0.138386	-0.107708	-0.173134	-0.160292	-0.0964813	-0.203459	-0.127999	-0.137205	0.149704
WBGene00011061	wago-1	2.68092	2.49466	1.39457	0.0744122	-0.60187	-0.579497	-0.775414	-0.593464	-0.372924	-0.576701	-0.344352	-0.482815	-0.737766	-0.382575	-0.610325	-0.18167	-0.905122	-1.15935	-1.0224	-0.620217	0.453523	0.884555	1.96382
WBGene00003507	mut-14	0.715158	0.637444	0.276664	-0.0523766	-0.119544	-0.220853	-0.187957	-0.127319	-0.184303	-0.186467	-0.209391	-0.200479	-0.221408	-0.154073	-0.228777	-0.187686	-0.119544	-0.215456	-0.115429	0.00728173	0.189765	0.298005	0.606743
WBGene00007624	hrde-1	2.24884	2.53307	1.17734	-0.340351	-0.65521	-0.974944	-0.827767	-0.438692	-0.519821	-0.634666	-0.588795	-0.398567	-0.378963	-0.366797	-0.180757	-0.180757	0.0651069	-0.533354	-0.801749	-0.500421	0.0531514	0.551891	1.69222
WBGene00004178	prg-1	1.3541	1.87549	1.32986	-0.155943	-0.235816	-0.461544	-0.603176	-0.311281	-0.285632	-0.511316	-0.555596	-0.464991	-0.564617	-0.458196	-0.50785	-0.683423	-0.908459	-0.894694	-0.776701	0.195774	1.42807	0.774209	1.42174
WBGene00001090	drh-1	0.470378	0.373383	0.421973	0.116084	-0.180035	-0.329233	-0.355241	-0.30327	-0.291422	-0.204758	-0.172687	-0.0983139	-0.0441373	0.0793114	-0.0212023	0.00103773	0.0286664	-0.0366434	-0.103762	0.0950697	0.148957	0.049876	0.355969
WBGene00017162	ddx-23	0.441392	0.515806	0.46871	0.388601	0.382274	0.396257	0.317959	0.301208	0.194144	0.0336587	-0.0730925	-0.249632	-0.262026	-0.301654	-0.304264	-0.435722	-0.480499	-0.566988	-0.212497	-0.359224	-0.226931	-0.206349	0.238869
WBGene00003393	mog-5	0.523026	0.417827	0.406839	0.320953	0.274169	0.328802	0.208691	0.231529	0.174912	0.0175563	-0.093622	-0.151634	-0.284291	-0.336747	-0.377917	-0.358509	-0.385452	-0.529467	-0.198124	-0.224936	-0.0972701	-0.11205	0.245716
WBGene00003389	mog-1	0.554443	0.4987	0.458202	0.328207	0.255053	0.235127	0.171743	0.13129	0.0618482	-0.0497937	-0.178049	-0.207853	-0.266891	-0.304175	-0.344459	-0.416248	-0.301438	-0.40939	-0.14013	-0.138729	-0.0771498	-0.0768389	0.216532
WBGene00010260	ddx-17	0.733045	0.75664	1.01333	0.918922	0.631913	0.459566	0.282177	0.350219	0.208177	0.0838659	-0.117143	-0.074135	-0.292946	-0.434378	-0.493183	-0.852397	-1.1382	-1.45156	0.0656874	-0.420669	-0.311123	-0.259207	0.34141
WBGene00018776	ddx-46	0.141849	0.222888	0.304016	0.283976	0.200604	0.134592	0.123763	0.224175	0.166047	0.03942	0.00882678	-0.0903388	-0.173216	-0.327136	-0.375847	-0.315101	-0.381132	-0.322708	0.0441173	-0.00869714	-0.0281794	-0.084321	0.212402
WBGene00020742	T23H2.3	0.137754	0.48178	0.457399	0.535385	0.537393	0.503099	0.224295	0.173684	0.0489405	-0.142179	-0.23756	-0.34589	-0.29759	-0.400493	-0.328892	-0.350471	-0.456303	-0.571026	-0.317543	-0.173396	-0.0297928	-0.013631	0.565036
WBGene00000274	btf-1	0.115731	0.149252	0.161066	0.12834	0.0629643	0.107648	0.0775474	0.0950672	0.0632899	0.0132608	-0.0329853	-0.0850874	-0.100326	-0.178903	-0.13702	-0.159519	-0.173265	-0.209132	-0.184441	-0.0565537	0.058189	-0.00252207	0.287397
WBGene00004880	smg-2	0.0751642	0.416317	0.303148	-0.0154429	0.0525888	0.21833	0.139423	0.263726	0.264234	0.162757	0.0132801	-0.206967	-0.253528	-0.475349	-0.370462	-0.30908	-0.206665	-0.204754	-0.102119	-0.000970658	0.137032	-0.148015	0.247352
WBGene00020284	mel-46	0.148054	0.18119	0.124149	0.0106219	0.0743875	0.216554	0.312963	0.389832	0.282206	0.168226	0.0547304	-0.142486	-0.240341	-0.317263	-0.305374	-0.424704	-0.431149	-0.4119	-0.0428445	-0.101875	0.0757395	0.00225366	0.377031
WBGene00021391	smut-1	1.2142	0.679717	0.493497	0.0460498	0.0889872	0.0554856	0.0216418	0.0183681	-0.0810245	-0.156299	-0.208294	-0.270218	-0.217378	-0.193773	-0.331087	-0.434206	-0.52072	-0.455416	-0.210871	-0.122024	0.0217226	0.0457292	0.515917
WBGene00009124	rtel-1	0.620602	0.386001	0.141491	0.0414991	0.0977716	0.109603	0.0905172	0.0357605	0.0332779	-0.0468343	-0.0931773	-0.144376	-0.155661	-0.168074	-0.19534	-0.210371	-0.275189	-0.262101	-0.180844	-0.132531	-0.0598923	0.0133676	0.354498
WBGene00008400	drh-3	0.726002	0.567879	0.534133	0.287567	0.0625392	0.127733	0.128071	0.0346236	-0.0118659	-0.0910056	-0.217859	-0.241983	-0.228951	-0.308624	-0.296905	-0.269183	-0.484072	-0.437483	-0.219583	-0.125326	0.017006	-0.00811614	0.455404
WBGene00022792	ZK686.2	1.07066	0.358182	0.274577	0.251828	0.302485	0.323293	0.269091	0.183056	0.0305549	-0.0665933	-0.148384	-0.213951	-0.25645	-0.25298	-0.318152	-0.394455	-0.374422	-0.44469	-0.225568	-0.246228	-0.288472	-0.0255661	0.192184
WBGene00020964	polq-1	0.243282	0.18125	0.0785143	0.051405	0.0546421	0.0547618	0.00679335	-0.0076387	-0.0319753	-0.072076	-0.0669857	-0.0882485	-0.0962039	-0.0875876	-0.1144	-0.119255	-0.108086	-0.101265	-0.112732	-0.0679841	0.0101332	0.0312679	0.362388
WBGene00001865	him-6	0.360499	0.17501	0.103165	0.107116	0.167463	0.173993	0.0939415	0.0880113	-0.00146521	-0.0384923	-0.0955099	-0.136832	-0.15283	-0.138601	-0.171979	-0.168878	-0.193092	-0.203369	-0.198829	-0.185388	-0.0663623	0.0852038	0.397226
WBGene00020263	let-355	1.0205	0.708634	0.606717	0.370123	0.127027	0.0642088	0.0803558	0.083152	-0.0128961	-0.0475676	-0.101941	-0.168387	-0.254204	-0.217251	-0.290699	-0.308913	-0.399381	-0.398868	-0.32882	-0.253271	-0.32859	-0.24034	0.29041
WBGene00016566	eri-7	1.08946	0.579322	0.516412	0.419438	0.200652	0.0725655	0.0627265	-0.0327741	-0.0610015	-0.106014	-0.177331	-0.23211	-0.230658	-0.176165	-0.259992	-0.256169	-0.293848	-0.344794	-0.251897	-0.25483	-0.301227	-0.251728	0.289959
WBGene00000121	aly-2	3.41216	2.50049	2.32606	1.67322	0.34807	0.242723	-0.0488502	-0.251781	0.0225612	-0.670165	-0.733675	-0.395252	-0.658562	-0.491466	-0.512199	-0.928922	-1.11196	-2.45889	-0.846644	-1.12886	-0.854864	0.0722216	0.494594
WBGene00004322	rcq-5	0.549573	0.340165	0.265304	0.116804	0.0251711	0.0188953	0.0679791	0.0753486	0.0462117	-0.0258163	-0.0291137	-0.0643525	-0.0666095	-0.0933441	-0.137846	-0.162322	-0.22133	-0.277141	-0.0790292	-0.203784	-0.157377	-0.116088	0.128701
WBGene00008119	C46F11.4	0.533517	0.308781	0.317042	0.205284	0.0381426	0.0231172	0.061189	0.142425	0.131832	0.0401222	-0.029512	-0.0310227	-0.0765095	-0.1263	-0.162371	-0.146524	-0.206923	-0.24652	-0.0990673	-0.222508	-0.255975	-0.177179	-0.021041
WBGene00022056	ddx-35	0.313398	0.48526	0.404948	0.130608	0.0218226	0.0778882	0.0904848	0.137507	0.109517	0.0808737	-0.00103887	-0.0929212	-0.104066	-0.172451	-0.175891	-0.242994	-0.189736	-0.228016	-0.303765	-0.184802	-0.0653672	-0.1079	0.0166422
WBGene00019971	ergo-1	0.714394	1.3962	1.43864	0.898475	0.30957	0.0106862	0.0823655	0.239309	0.236976	0.14817	0.0269314	-0.170876	-0.239359	-0.406174	-0.28656	-0.611552	-0.507856	-1.00396	-0.612142	-0.630608	-0.631179	-0.635605	0.234153
WBGene00003836	nxt-1	1.50083	0.82775	0.537479	0.128645	-0.0189893	0.109303	0.371412	0.551879	0.476119	0.402281	0.312802	0.179428	-0.342271	-0.0504196	-0.161609	-0.565444	-1.12467	-1.84486	-0.366371	-0.389512	-0.429774	-0.155647	0.0516326
WBGene00013441	xpb-1	0.335848	0.532583	0.364242	0.0115832	0.00853108	0.0090084	0.0174783	0.0394198	0.00307846	0.0046111	-0.0265511	-0.0499251	-0.095376	-0.169593	-0.228464	-0.231054	-0.366395	-0.516034	-0.086866	-0.120364	0.0790777	0.0188413	0.46632
WBGene00000392	cdd-2	1.27695	1.49205	1.44054	0.836839	0.230265	-0.0873986	-0.260493	-0.0670264	0.0396848	-0.313848	-0.331662	-0.334225	-0.365291	-0.467008	-0.562883	-0.788379	-0.811371	-1.90992	-0.678824	0.158079	0.660706	-0.0532299	0.896449
WBGene00021938	Y55F3BR.1	0.152451	0.841716	0.82637	0.3898	-0.0497214	-0.131574	-0.126807	-0.0177309	-0.157508	-0.0875523	0.0157688	0.00582802	0.0622517	-0.00418172	-0.110296	-0.12448	-0.348322	-0.637566	-0.314817	-0.160739	-0.0276678	-0.126385	0.131163
WBGene00013792	rad-54.B	0.251987	0.452815	0.37231	0.174829	-0.073065	-0.108724	-0.0316305	-0.0165952	-0.0153595	-0.0405264	-0.0162244	-0.0474554	-0.0412807	-0.0713948	-0.0565768	-0.107934	-0.173124	-0.183217	-0.138009	-0.146298	-0.0909289	-0.0313932	0.137797
WBGene00018862	wago-2	-0.199146	-0.179491	-0.200157	-0.205128	-0.220145	-0.220005	-0.182484	-0.152834	-0.134673	-0.132435	-0.130464	-0.112321	-0.106755	-0.10766	-0.0915887	-0.07481	-0.0636063	-0.0681277	-0.230744	-0.0343894	0.582461	0.801317	1.46319
WBGene00004179	prg-2	-0.253615	-0.242177	-0.232473	-0.305611	-0.328034	-0.346478	-0.265738	-0.217845	-0.179922	-0.193917	-0.180171	-0.121437	-0.109308	-0.121317	-0.149165	-0.19003	-0.20919	-0.225654	-0.307645	0.0796728	0.884563	1.4257	1.78979
WBGene00007578	C14B1.7	-0.0751278	-0.0118279	-0.0479197	-0.122381	-0.114431	-0.118675	-0.0641963	-0.0443999	-0.0483114	-0.0803916	-0.0913801	-0.0956911	-0.0950166	-0.0757268	-0.0954213	-0.092322	-0.0903044	-0.0997443	-0.156204	-0.0560351	0.278748	0.372848	1.02391
WBGene00013647	Y105C5B.5	-0.3606	-0.359591	-0.3606	-0.3606	-0.358726	-0.35743	-0.357142	-0.354697	-0.353548	-0.353118	-0.351683	-0.351253	-0.338978	-0.328782	-0.328641	-0.318096	-0.320339	-0.314319	0.945189	0.944063	0.804456	1.41974	2.1147
WBGene00004094	ppw-2	-0.331911	-0.274418	-0.326732	-0.368485	-0.336358	-0.374997	-0.358772	-0.251709	-0.137357	-0.0469209	-0.023098	0.0420948	0.0531	-0.0621832	-0.0934157	-0.0506692	-0.0453619	-0.0274003	-0.37399	0.353386	1.00536	0.76773	1.26211
WBGene00019095	F59A7.8	-0.0707458	-0.0743047	-0.0678759	-0.0538326	-0.0518576	-0.0493224	-0.0392257	-0.028783	-0.0290605	-0.0322555	-0.0372707	-0.0399246	-0.0276735	-0.0211727	-0.0214487	-0.0144263	-0.0156631	-0.00252518	-0.01935	0.0175333	0.209729	0.232876	0.23658
WBGene00018921	sago-2	-0.0761809	-0.0820662	-0.0736871	-0.0820662	-0.0955173	-0.0910674	-0.0843469	-0.0943676	-0.0860598	-0.0844896	-0.0824935	-0.0591748	-0.0409258	-0.0132309	-0.0185367	-0.00807985	-0.00902734	-0.00402619	-0.0538928	0.122881	0.515082	0.121125	0.38015
WBGene00006449	alg-4	-0.0776957	-0.0877273	-0.0888637	-0.0971288	-0.104292	-0.103574	-0.108319	-0.107167	-0.108319	-0.109184	-0.109904	-0.108319	-0.103144	-0.104436	-0.103287	-0.100993	-0.108175	-0.110481	-0.109983	-0.104199	0.649185	0.971108	0.434899
WBGene00011910	alg-3	-0.0531123	-0.0741634	-0.0741634	-0.0875429	-0.0948542	-0.091409	-0.0938485	-0.0975876	-0.100182	-0.100326	-0.0988841	-0.0925565	-0.0889736	-0.0829743	-0.0831168	-0.0755809	-0.076574	-0.0693545	-0.0988512	-0.075611	0.491498	0.817205	0.400963
WBGene00020707	wago-10	-0.0380234	-0.0456621	-0.0472481	-0.0420642	-0.0403404	-0.0409148	-0.0420642	-0.0456621	-0.0473923	-0.0422079	-0.0400533	-0.0366125	-0.030896	-0.0318947	-0.0300405	-0.032323	-0.0346091	-0.0307534	-0.0435413	-0.0378178	0.400652	0.363105	0.0163635
WBGene00013189	Y54E2A.4	-0.0941557	-0.0719297	-0.136863	-0.179197	-0.121481	-0.0412038	0.128339	0.277869	0.23415	0.211696	0.130837	0.0378997	-0.0109147	-0.172567	-0.193242	-0.187584	-0.173708	-0.174279	-0.158814	0.0911597	0.32334	0.0401687	0.240479
WBGene00002083	inf-1	-1.20491	-0.00035595	-0.00489044	0.517886	0.693804	0.736153	0.564489	0.299239	0.21993	0.136527	-0.10224	-0.27201	-0.520103	-0.758392	-0.803045	-0.567897	-0.568733	-0.498384	0.244948	0.427261	0.861892	0.0211927	0.577646
WBGene00044514	R09E12.9	-0.143574	-0.103032	-0.10584	-0.116136	-0.138964	-0.138533	-0.136378	-0.130504	-0.143574	-0.12437	-0.123801	-0.0960352	-0.0802087	-0.0698905	-0.0477167	-0.0770366	-0.10205	-0.0872676	0.981357	0.336258	0.655373	-0.031737	0.023661
WBGene00016535	C39D10.8	-0.240571	-0.21973	-0.182877	-0.135861	-0.159979	-0.20449	-0.0447074	-0.0313223	0.0151038	-0.173944	-0.19132	-0.228112	-0.241624	-0.234571	-0.236683	-0.208907	-0.160514	-0.133497	0.875795	0.559123	0.816274	0.134608	0.627806
WBGene00011288	R102.1	-0.0540649	-0.0461518	-0.0470129	-0.0452912	-0.0475873	-0.0462953	-0.0460083	-0.047731	-0.0501749	-0.0540649	-0.0399953	-0.0199901	0.0112317	0.0378718	0.0407117	0.0361111	0.022631	0.00778042	0.412513	0.00288024	-0.00982886	0.0191562	-0.0366905
WBGene00019818	R02C2.7	-0.0524728	-0.0815868	-0.0669458	-0.0463852	-0.0442749	-0.0571253	-0.0432911	-0.0561327	-0.0648052	-0.0620984	-0.0461036	-0.0297275	-0.0320954	-0.0248646	-0.0189124	-0.0295883	-0.036843	-0.0388024	0.564691	0.157385	0.0524826	0.0271101	0.0303869
WBGene00013763	Y113G7B.14	-0.0809124	-0.0930613	-0.089603	-0.0852917	-0.077992	-0.0799921	-0.087302	-0.0748544	-0.064775	-0.0701609	-0.0571559	-0.0256979	0.00966403	0.0561981	0.0587975	0.0647586	0.0744251	0.0846652	0.126532	0.183496	0.0862396	0.0447648	0.0972577
WBGene00011374	T02D1.8	-0.908988	-0.814	-0.867218	-0.834395	-0.799894	-0.808072	-0.812921	-0.909722	-0.767374	-0.727666	-0.630429	-0.386763	-0.220244	1.28912	0.590774	0.923573	0.958016	1.09042	1.00152	0.935611	0.859609	0.979132	0.85991
WBGene00017599	F19F10.3	-0.195631	-0.199041	-0.200476	-0.173164	-0.199328	-0.186755	-0.198467	-0.201913	-0.207097	-0.168802	-0.173445	-0.0943306	-0.0601816	0.0873321	0.128157	0.147468	0.148257	0.137731	0.193468	0.509376	0.322009	0.443713	0.141121
WBGene00019176	H10D12.2	-0.0394168	-0.0489322	-0.0513827	-0.0444743	-0.0473488	-0.0493643	-0.0449051	-0.0407461	-0.036599	-0.0304716	-0.0287663	0.00242374	0.0163937	0.0390643	0.0502674	0.045149	0.0431236	0.0428534	0.0972833	0.0381514	0.0487285	0.0185032	0.0204658
WBGene00007275	C03D6.1	-0.0664138	-0.137814	-0.124708	-0.123574	-0.115942	-0.105549	-0.0928696	-0.0687955	-0.0464591	-0.0107697	0.012499	0.0318403	0.0450122	0.0713721	0.068522	0.0718672	0.0586895	0.0400868	0.140019	0.121938	0.123216	0.0448092	0.0630228
WBGene00011289	R102.2	-0.829792	-0.852845	-0.778758	-0.822781	-0.777801	-0.83368	-0.852845	-0.836524	-0.855728	-0.811963	-0.764603	-0.640981	-0.403132	0.195575	0.325693	0.282104	0.239116	0.245183	2.73382	2.60474	1.89852	1.11671	0.419977
WBGene00015424	C04E6.8	-0.0412618	-0.072229	-0.0702106	-0.0648899	-0.0679074	-0.0676197	-0.0709311	-0.0697785	-0.0601609	-0.0530252	-0.0375906	-0.0248302	-0.00969274	-0.00376451	0.0089743	0.0130597	0.0275375	0.0393366	0.201411	0.207299	0.121818	0.0825772	0.0118787
WBGene00017297	F09E10.7	-0.156725	-0.156725	-0.15154	-0.138375	-0.137948	-0.132689	-0.134677	-0.148668	-0.14337	-0.131838	-0.114361	-0.0937742	0.0126872	0.143106	0.191848	0.187763	0.177615	0.189353	0.405672	0.30771	0.00379405	0.0744766	-0.0533343
WBGene00000391	cdd-1	-0.704525	-0.730083	-0.715014	-0.728641	-0.421955	-0.40274	-0.235821	-0.0742732	0.182797	0.247014	0.323585	0.437082	0.0534994	0.0948885	0.114383	0.211699	0.379612	0.530605	0.643521	0.322089	0.235198	0.464912	-0.227834
WBGene00022877	wago-5	-0.00537584	-0.00763124	-0.00835162	-0.00849574	-0.00993771	-0.00676727	-0.00878401	-0.00936075	-0.00346015	-0.00806343	-0.00604768	-1.73005e-05	0.014382	0.0180656	0.0148075	0.0186314	0.0183485	0.0189143	-0.00980413	-0.00403766	0.00795456	-0.0078209	-0.00714843
WBGene00012764	Y41E3.6	-0.0345327	-0.0631333	-0.0650016	-0.0538279	-0.0552556	-0.059977	-0.0612674	-0.0651454	-0.0585447	-0.0696109	-0.0501224	-0.0317367	0.0594743	0.114606	0.144016	0.134655	0.160592	0.154923	-0.00438117	0.0164597	-0.0335932	-0.037843	-0.040754
WBGene00006779	unc-43	-1.18429	-1.25143	-1.3419	-0.91611	-1.10999	-1.40277	-0.746963	-0.788769	-0.597067	-0.055277	0.354592	0.83983	0.93491	1.15987	1.3656	1.32902	1.46008	1.49026	0.54833	0.423208	0.0472219	-0.191754	-0.3666
WBGene00018997	F57B9.3	-0.00658821	-0.0273582	-0.0264937	-0.0206002	-0.0237596	-0.0244786	-0.0220354	-0.0288002	-0.0275023	-0.0204567	-0.00803132	0.00118268	0.018459	0.0371856	0.0254232	0.024033	0.0306935	0.0356688	-0.00324403	0.100164	0.000879559	-0.0154926	-0.0188481
WBGene00013942	ZK218.8	0.00192171	-0.00385139	-0.00658554	-0.00845926	-0.00889201	-0.0001183	-0.00485811	0.000598496	0.00303294	-0.00298905	0.0043201	0.0138664	0.0130141	0.0111656	0.00845983	0.00532044	0.00331908	0.000598496	-0.00742588	0.00251753	-0.00717118	-0.00889201	-0.00889201
WBGene00022587	ZC317.1	0.0116474	-0.00518116	-0.0089217	-0.0110841	-0.00935392	-0.00503749	-0.00705022	-0.00705022	-0.00561227	-0.00776973	-0.00360154	0.00712274	0.00327117	0.000983903	0.00698027	0.0115323	0.0170606	0.0246805	-0.0105542	-0.00968895	-0.00114296	-0.00863885	0.0174084

## Sheet: group3_boeck_heatmap
WB_ID	gene	4cell	44min	83min	122min	161min	199min	238min	277min	316min	355min	393min	432min	471min	510min	548min	587min	626min	665min	L1	L2	L3	L4	YA
WBGene00012988	ztf-22	-0.687138	-0.40206	-0.31375	-0.127264	0.299707	0.471639	0.557931	0.502454	0.624344	0.636572	0.598247	0.34171	0.11436	-0.224836	-0.0588697	-0.141086	-0.0619312	0.0990046	-0.444823	-0.366557	-0.404005	-0.441427	-0.57222
WBGene00012943	bed-2	-1.00545	-0.341541	-0.252362	0.00605116	0.343687	0.777613	0.972413	1.15076	1.23197	1.07935	0.866011	0.498067	0.220365	-0.12295	-0.431238	-0.196974	-0.229045	-0.241113	-0.736836	-0.80352	-0.685283	-1.04834	-1.05163
WBGene00012317	ztf-6	-1.69576	-0.566297	-0.406981	0.46988	1.4308	1.71215	1.45562	1.25915	1.15298	0.789192	0.925086	0.20076	0.194225	-0.318614	-0.290805	-0.230907	-0.12213	-0.0337445	-0.551947	-0.94896	-1.03823	-1.76833	-1.61715
WBGene00009014	F21D5.9	-0.91202	-0.927531	-0.690334	-0.39736	0.289514	0.73431	1.05968	1.09934	1.1127	0.779508	0.564168	0.341682	0.190762	0.520154	0.419908	0.116163	0.0542486	-0.085236	-0.801466	-0.795285	-0.87904	-0.886581	-0.907279
WBGene00007121	B0250.4	-0.595647	-0.535606	-0.295589	0.135141	0.424364	0.530743	0.71352	0.673434	0.686077	0.532662	0.359529	0.216428	0.0960476	0.0752188	0.0969126	-0.0646919	-0.145039	-0.313406	-0.348495	-0.497036	-0.562413	-0.590053	-0.592101
WBGene00019751	M03D4.4	-1.34551	-0.790411	-0.77206	-0.460258	0.211836	0.683777	1.40269	1.68552	1.75522	1.78819	1.40442	0.855874	0.326663	0.26851	-0.244798	-0.591571	-0.257506	-0.691226	-0.710582	-0.880112	-0.999795	-1.31365	-1.32521
WBGene00044545	EGAP9.4	-0.0936078	-0.0936078	-0.0626362	-0.0310716	0.00413779	0.0512217	0.106143	0.156262	0.185328	0.158081	0.106897	0.0424523	0.00952049	0.0607161	0.0251506	-0.0350835	-0.0537676	-0.0845474	-0.0927826	-0.0843937	-0.0914141	-0.0936078	-0.0893901
WBGene00011956	T23F11.4	0.562731	-0.394085	-0.285943	-0.256406	0.237445	0.574843	0.793549	1.02099	1.14662	1.113	0.87881	0.400068	0.15932	0.11002	-0.457681	-0.415285	-0.644548	-0.619728	-0.659041	-0.702084	-0.818831	-0.919488	-0.824266
WBGene00003046	lir-3	0.316439	0.080823	-0.0500282	-0.00708769	0.162649	0.367676	0.331665	0.310179	0.369063	0.346476	0.231771	0.150847	0.00638767	-0.0903589	-0.160502	-0.338833	-0.384954	-0.241553	-0.196948	-0.249628	-0.315491	-0.357746	-0.280847
WBGene00015352	C02F5.12	0.209991	-0.249884	-0.0516594	0.153103	0.25389	0.245111	0.268676	0.26442	0.244031	0.272023	0.255705	0.210473	0.117063	-0.0116072	-0.0572828	-0.0490087	-0.0894994	-0.239037	-0.222402	-0.295698	-0.393947	-0.438731	-0.395729
WBGene00000468	ces-1	-0.406481	-0.441206	-0.377176	-0.170368	-0.00503848	0.378729	0.991455	1.12797	0.980242	0.637446	0.356848	0.207604	-0.045829	0.110055	-0.196426	-0.397648	-0.322464	-0.318766	-0.430969	-0.347485	-0.444747	-0.438016	-0.447731
WBGene00001821	ham-2	-0.828804	-0.614326	-0.316792	-0.310463	0.306762	0.796702	1.48369	1.60993	1.53613	1.20376	0.581285	0.121933	-0.0415536	-0.175401	-0.312043	-0.711558	-0.858604	-0.402113	-0.240948	-0.565589	-0.73076	-0.794007	-0.737235
WBGene00021885	Y54G2A.20	-0.00460082	0.00226171	0.000983547	-0.0045683	0.005523	0.0253566	0.0449212	0.0428524	0.0238191	0.00990702	-0.000437967	-0.00157619	-0.0045683	-0.00186088	-0.0180381	-0.0142998	-0.0210646	-0.0124343	-0.0169274	-0.0136789	-0.0131488	-0.0156081	-0.012812
WBGene00021538	rabs-5	0.0992698	-0.106833	-0.188519	-0.0738012	0.0678591	0.166415	0.219905	0.258196	0.269899	0.113673	0.0106447	-0.0484675	-0.067426	-0.0342377	-0.0787793	-0.0493979	-0.150838	-0.203328	-0.00489563	-0.068977	-0.155545	-0.101098	0.126282
WBGene00022795	ZK686.5	-0.056614	-0.0359356	0.00306028	0.0453424	0.0740581	0.0886346	0.0476204	0.0292953	0.017852	-0.00964616	-0.00609806	0.0065773	0.0135857	0.0262184	-7.31808e-05	-0.0176945	-0.0627131	-0.142552	-0.128109	-0.129114	0.0765763	0.180259	-0.0205299
WBGene00011926	sptf-2	-0.109534	-0.103637	-0.0597612	0.0135259	0.00502516	0.0170422	0.155716	0.231553	0.214298	0.126111	0.041164	-0.0664992	-0.0827164	-0.0682921	-0.0855069	-0.101093	-0.129465	-0.132347	-0.0561623	0.0413917	0.136858	-0.0290397	0.0413687
WBGene00019878	R05D3.3	-0.167023	-0.211825	-0.174732	-0.160705	-0.106582	-0.10145	0.0929015	0.183117	0.27593	0.239373	0.238854	0.0423205	0.0411312	-0.0343418	-0.104211	-0.0875942	-0.0958132	-0.148983	-0.0666862	-0.0606827	0.185467	0.0884154	0.133121
WBGene00006934	vps-54	0.168849	-0.252153	-0.376633	-0.240747	-0.126285	0.0136354	0.138444	0.200532	0.207278	0.210723	0.101534	0.0587203	0.0198756	0.00852712	-0.0798653	-0.0763793	-0.07966	-0.106701	-0.109644	-0.0272661	-0.0138606	-0.0322067	0.39328
WBGene00013236	znf-593	-1.45348	-1.06347	0.117258	0.723992	1.78458	1.69033	1.60876	1.20679	1.16785	1.25064	1.15975	0.51286	0.215981	0.833209	0.472766	0.725218	-0.378945	-3.18797	-0.860669	-1.6559	-1.7274	-1.32569	-1.81647
WBGene00019407	lect-2	-0.748158	-1.02122	-0.255513	0.471712	0.813615	0.862051	0.754802	0.44507	0.486552	0.413878	0.362998	0.525936	0.412383	0.587071	0.251582	-0.0734391	-0.330666	-0.840942	-0.376481	-0.384897	-0.698915	-0.796361	-0.861063
WBGene00021374	Y37E11B.1	-0.227892	-0.292225	-0.165384	0.0720116	0.281247	0.306522	0.215697	0.191243	0.174846	0.159316	0.114421	0.0217177	-0.0705331	0.0839546	-0.0415055	-0.0297915	-0.0947366	-0.139198	0.0251443	-0.0721325	-0.165746	-0.174659	-0.172318
WBGene00003380	mnm-2	-0.338508	-0.194352	-0.194352	0.048685	0.465832	0.701598	0.807313	0.361882	0.149447	0.0220243	-0.00233164	-0.0422464	-0.0245978	0.0640839	-0.00154674	-0.201674	-0.206834	-0.158916	-0.250051	-0.156889	-0.272908	-0.292477	-0.283182
WBGene00003845	odd-1	-0.302117	-0.1004	-0.114879	0.162394	0.382898	0.598737	0.71443	0.435433	0.369005	0.212834	-0.00922059	-0.0427413	-0.049795	-0.112093	-0.159709	-0.193246	-0.298665	-0.365477	-0.320717	-0.214451	-0.186216	-0.22762	-0.178385
WBGene00011924	T22C8.3	0.0118224	-0.158366	0.0573004	0.24009	0.778151	0.680897	0.655941	0.431782	0.21886	0.0630263	0.121118	-0.138404	-0.0958269	0.0692119	-0.234055	-0.129743	-0.511802	-0.418106	-0.161692	-0.270273	-0.39021	-0.424227	-0.395496
WBGene00019611	K10B3.5	-0.448008	-0.12438	0.0828506	0.464848	0.58778	0.526846	0.389563	0.241543	0.212524	0.138502	0.0925971	0.0301842	0.0524901	-0.00655729	-0.0491744	-0.163976	-0.204367	-0.248469	-0.146559	-0.243931	-0.369063	-0.448989	-0.366253
WBGene00004335	ref-2	-0.685839	0.0774316	0.385589	0.792233	0.820398	0.675047	0.710774	0.54323	0.385186	0.31851	0.11328	0.0104479	-0.0242475	-0.00231163	-0.0993414	-0.250448	-0.306139	-0.394157	-0.418367	-0.549283	-0.687142	-0.704243	-0.710609
WBGene00003218	mep-1	-1.21589	-0.108572	0.547857	0.969068	1.12076	0.981079	0.601263	0.471959	0.411587	0.268834	0.231229	0.134348	0.101714	-0.249181	-0.227192	-0.261042	-0.0787502	-0.342172	-0.379961	-0.699514	-0.828266	-0.976772	-0.47238
WBGene00003002	lin-13	-0.556565	0.133937	0.507083	0.827117	0.782576	0.666719	0.314427	0.416204	0.403444	0.197502	0.17999	0.171178	0.081154	-0.432703	-0.297254	-0.307707	-0.242533	-0.346465	-0.630513	-0.467678	-0.496679	-0.675857	-0.227377
WBGene00022334	Y82E9BR.1	-0.426371	0.0538651	0.322836	0.702747	0.939838	1.0157	0.938453	0.541692	0.296151	-0.00401695	-0.00135817	-0.126471	-0.209602	-0.179351	-0.186884	-0.476868	-0.304483	-0.4992	-0.471471	-0.480199	-0.488504	-0.485634	-0.470873
WBGene00009743	sptf-1	-0.66946	-0.0438485	0.136064	0.861189	1.23323	1.29046	1.23901	0.885878	0.511805	0.203558	-0.0333682	-0.130829	-0.0903451	-0.0589157	-0.0848336	-0.568134	-0.762725	-0.714349	-0.641856	-0.716084	-0.629282	-0.583424	-0.633729
WBGene00022349	Y82E9BR.17	-1.48062	0.329833	0.642867	1.52322	1.97629	2.16375	2.20983	1.7241	1.20648	0.547226	0.199749	0.208327	0.238843	0.225368	0.0491336	-0.349355	-0.654237	-1.81496	-1.74678	-1.79653	-1.81111	-1.78905	-1.80238
WBGene00012674	bed-1	-0.296394	0.117483	0.185009	0.297268	0.497235	0.694345	0.750847	0.594944	0.404122	0.359484	0.265836	0.0740671	-0.124168	-0.138115	-0.141561	-0.202558	-0.19163	-0.173038	-0.394317	-0.667806	-0.691232	-0.655407	-0.564417
WBGene00007063	2L52.1	-0.0390603	-0.0969676	0.146129	0.438293	0.565161	0.518283	0.538885	0.51745	0.54732	0.442552	0.32921	0.0522073	-0.0269801	-0.113643	-0.22052	-0.266231	-0.235021	-0.266672	-0.498463	-0.542697	-0.617216	-0.582282	-0.589739
WBGene00003087	lsy-2	-0.267592	0.0468086	0.404645	0.729944	0.756337	0.634237	0.575869	0.535574	0.476374	0.42812	0.245852	0.283692	-0.0780385	-0.156206	-0.202771	-0.25563	-0.449308	-0.404317	-0.339741	-0.627516	-0.751332	-0.915407	-0.669594
WBGene00004111	pqn-21	-0.341008	-0.0630298	-0.0510729	0.339777	0.424689	0.525116	0.494266	0.484462	0.483834	0.358113	0.294237	0.261389	0.0615194	-0.166038	-0.377996	-0.174771	-0.178411	-0.263112	-0.337941	-0.422776	-0.460539	-0.565799	-0.324907
WBGene00016899	C53C11.1	-0.0303801	-0.00379246	0.00946018	0.0351922	0.0476832	0.0358814	0.0465894	0.0513686	0.0375339	0.0318798	0.00791562	-0.00492598	-0.0138838	-0.0228975	-0.0262023	-0.023041	-0.0243334	-0.0293705	-0.0273731	-0.0251937	-0.0293469	-0.0229744	-0.019789
WBGene00016725	C46H3.2	-0.51574	-0.12695	0.129888	0.571631	0.671639	0.561645	0.37219	0.457225	0.459865	0.479363	0.327188	0.257229	0.0557093	-0.0446993	0.0291538	0.0595303	0.0158285	-0.02682	-0.684227	-0.628498	-0.764314	-0.82908	-0.827757
WBGene00000995	die-1	-1.43558	0.140349	1.09807	1.59723	1.48282	1.09443	0.966972	1.09651	0.866768	0.533904	0.127161	-0.151967	-0.207418	-0.528523	-0.235963	-0.585828	0.265079	0.224688	-1.2561	-0.878315	-1.31395	-1.46132	-1.43902
WBGene00004751	sea-2	-0.815597	-0.311809	0.525881	0.923024	0.738214	0.374258	-0.170427	0.243766	0.26199	0.363524	0.413756	0.162156	0.0896148	-0.905689	-0.371328	-0.0961097	0.0741902	0.100717	0.00174956	-0.21307	-0.370014	-0.487133	-0.531664
WBGene00001439	fkh-7	-0.754847	-0.775482	-0.204891	0.384208	0.609098	0.613528	0.319234	0.102166	0.0969603	0.193833	0.249881	0.300636	-0.00733636	-0.151711	0.112865	0.182344	0.283019	0.284974	0.458367	-0.32805	-0.505236	-0.719103	-0.744456
WBGene00003847	blmp-1	-1.18881	-1.13811	-1.2697	-1.09594	-0.884989	-0.675154	-0.105174	0.381613	0.793248	1.14965	1.23321	1.16657	1.05381	0.942244	0.893249	0.73882	0.619654	0.435877	-0.828049	-0.0626467	-0.351261	-0.791924	-1.01619
WBGene00001131	dys-1	-0.943167	-0.920047	-1.01874	-0.809845	-0.528988	-0.328096	-0.12654	0.477675	0.668548	0.902281	1.02086	1.11058	1.09566	0.318518	0.436966	0.437649	0.47573	0.406884	-0.603932	-0.235528	-0.471993	-0.581706	-0.782775
WBGene00021387	Y37F4.6	-0.122599	-0.20729	-0.233421	-0.212109	-0.140105	-0.129205	-0.0529679	0.0728597	0.17356	0.219656	0.19738	0.198876	0.132555	0.104328	0.119188	0.0779781	0.100446	0.0423571	-0.0900938	-0.0345983	-0.0348745	-0.0974094	-0.0845101
WBGene00001223	ehn-3	-0.165759	-0.157252	-0.141862	-0.143564	-0.160264	-0.167316	-0.0768692	0.0588224	0.192542	0.314293	0.316461	0.296829	0.2402	0.22972	0.108406	0.0663265	0.0158845	-0.00201519	-0.161036	-0.163324	-0.167316	-0.165589	-0.167316
WBGene00015523	ztf-30	-0.528676	-0.499594	-0.546155	-0.531657	-0.509406	-0.382399	-0.33203	-0.0732515	0.346119	0.810439	1.06785	1.15042	0.653093	0.474329	0.462618	0.340668	0.120692	-0.00592947	-0.333875	-0.391896	-0.236282	-0.520072	-0.535003
WBGene00044068	syd-9	-1.49841	-1.53161	-1.08376	-0.78512	-0.408005	-0.328592	0.174461	0.848598	1.15505	1.53033	1.62985	1.61669	0.956216	0.705959	0.65185	0.571389	0.315871	0.287532	-0.329683	-0.564572	-1.14579	-1.34011	-1.42816
WBGene00006970	zag-1	-1.12403	-1.13009	-1.15937	-0.884602	-0.650435	-0.504202	0.15521	0.612557	1.00061	1.24839	1.22504	1.1093	1.11641	0.594405	0.64955	0.645303	0.515723	0.598079	-0.345898	-0.520683	-0.9971	-1.04038	-1.11379
WBGene00001824	hbl-1	-2.19143	-2.25138	-1.75007	-1.675	-0.56047	-0.543678	0.163135	0.895423	1.7963	2.49071	3.0214	2.75483	2.27908	1.18105	1.48761	1.24038	0.674203	0.512457	-1.80705	-1.41732	-1.96532	-2.17036	-2.16452
WBGene00001207	egl-43	-0.82213	-0.847527	-0.753291	-0.60118	-0.234372	-0.206443	-0.431011	-0.0342484	0.343341	0.79101	0.84365	1.06681	0.908557	0.615834	0.537573	0.542866	0.495938	0.545505	-0.136976	-0.399334	-0.68519	-0.752738	-0.786641
WBGene00003516	nab-1	-1.80403	-2.0397	-1.69022	-1.5642	-1.0242	-1.08468	-0.441999	0.32801	1.13397	1.93692	2.43955	2.31624	2.42552	1.80636	1.492	1.54888	1.23649	1.11257	-1.43558	-1.4057	-1.70153	-1.70426	-1.88042
WBGene00015309	dzpr-1	-0.0789889	-0.117259	-0.132926	-0.156678	-0.0956621	-0.122885	-0.106908	-0.0355299	0.0557047	0.13469	0.262322	0.195403	0.0959799	0.102504	0.252251	0.163749	0.0811305	0.010166	0.0270195	-0.117629	-0.14431	-0.125826	-0.146318
WBGene00011547	T06G6.5	-0.00730303	-0.0105178	-0.00849945	-0.00662778	-0.00145734	0.00255134	-0.000167623	-0.00289172	0.000262028	-0.000310868	0.00583587	0.0163531	0.0162114	0.0167778	0.0147945	0.0074041	0.00440873	0.000262028	-0.00933582	-0.00838401	-0.00943155	-0.0105178	-0.00941612
WBGene00010401	H16D19.3	-0.0168646	-0.0204275	-0.0189855	-0.0197063	-0.017977	-0.0073583	-0.0146682	-0.0087887	-0.00707239	0.00233095	0.0149149	0.0223569	0.042385	0.0318493	0.0202546	0.0215164	0.0171656	0.00176279	-0.0204274	-0.0145715	-0.00586091	-0.00797842	0.00615011
WBGene00004773	sem-4	-0.854612	-0.866791	-0.914888	-0.82241	-0.643582	-0.728134	-0.430595	-0.243595	-0.0640886	0.334254	0.5576	0.622358	0.695765	0.46706	0.538972	0.749094	0.821457	0.859657	0.865519	0.47721	-0.26681	-0.529364	-0.624074
WBGene00006827	unc-98	-0.690232	-0.725918	-0.70089	-0.531705	-0.486398	-0.541448	-0.369775	-0.256866	-0.0470353	0.189182	0.244493	0.417018	0.446633	0.633153	0.486277	0.525164	0.505821	0.536334	0.326351	0.208473	0.023669	0.0424869	-0.234789
WBGene00011661	ztf-27	-0.465582	-0.808973	-0.883341	-0.752147	-0.824678	-0.744658	-0.223964	0.0883221	0.134866	0.504132	0.726603	0.571203	0.636503	0.577192	0.587794	0.553087	0.479213	0.39898	0.0818064	0.144365	0.0186206	-0.403451	-0.395894
WBGene00006971	zak-1	-0.143076	-0.223343	-0.223055	-0.146327	-0.146873	-0.149883	-0.0905896	-0.0219349	0.0215171	0.101924	0.15055	0.217472	0.177212	0.186787	0.134898	0.11566	0.0906088	0.0895651	0.150551	8.55242e-05	-0.0493304	-0.130498	-0.111919
WBGene00022518	zfh-2	-0.747802	-0.692549	-0.731349	-0.801832	-0.605063	-0.845317	-0.616713	-0.582042	-0.277284	0.29762	0.684654	1.00732	1.22304	0.465722	0.688845	0.888515	0.927287	0.989961	0.131184	-0.223587	-0.153785	-0.46425	-0.56258
WBGene00001559	gei-1	-0.561402	-0.572656	-0.606308	-0.539082	-0.484894	-0.482112	-0.345439	-0.277242	-0.0999089	0.17291	0.361967	0.544187	0.650944	0.472029	0.567331	0.614208	0.521986	0.533489	-0.161012	0.121578	0.0181385	-0.136591	-0.312122
WBGene00012473	Y17G7B.22	-0.219056	-0.206086	-0.228987	-0.197733	-0.165898	-0.182705	-0.136779	-0.0709084	0.0162654	0.142628	0.223503	0.261275	0.313519	0.307365	0.207388	0.247343	0.27314	0.273038	-0.110814	-0.100821	-0.208634	-0.213985	-0.223057
WBGene00015649	C09F5.3	-0.0852129	-0.0837878	-0.0997135	-0.09137	-0.0867873	-0.0889337	-0.0748265	-0.0366248	-0.0014287	0.0516258	0.0810709	0.147363	0.126055	0.0908382	0.118138	0.120988	0.132947	0.137483	-0.0211895	-0.0526276	-0.0933268	-0.0966664	-0.0940135
WBGene00013152	Y53F4B.5	-0.0424888	-0.0523839	-0.0544023	-0.0389047	-0.028523	-0.0369079	-0.0332068	-0.0204684	-0.0106378	0.0315662	0.0473823	0.0643561	0.0511417	0.0626278	0.0689991	0.0636916	0.0488604	0.0450949	-0.0391524	-0.0283749	-0.037541	-0.0323876	-0.0283405
WBGene00003909	pag-3	-0.384089	-0.375282	-0.402577	-0.326018	-0.251368	-0.208112	-0.0613885	0.0318775	0.0256724	0.112933	0.22531	0.493966	0.474539	0.522891	0.423453	0.384688	0.315598	0.368379	-0.071146	-0.196003	-0.358631	-0.359227	-0.385465
WBGene00011626	T08G5.7	-0.019809	-0.0156312	-0.019809	-0.0136187	-0.006311	-0.000462908	-0.00559655	-0.006311	-0.00502524	0.00649533	0.0138431	0.0162371	0.0186272	0.0203119	0.0194698	0.0179246	0.0200313	0.0225552	-0.0135239	0.000410843	-0.0181826	-0.0179174	-0.0137078
WBGene00050929	F58D12.5	-0.0193711	-0.0193711	-0.0173528	-0.0170647	-0.00730311	-0.00230441	-0.00173423	-0.00201929	0.000686521	0.00139773	0.00933945	0.0186436	0.0187841	0.0158305	0.0172377	0.0213109	0.0201884	0.0238334	-0.013086	0.000848708	-0.0177447	-0.0174796	-0.0132699
WBGene00019691	K12H6.12	-0.154294	-0.163416	-0.136005	-0.0978797	-0.0763339	-0.0647158	-0.0196556	0.025369	0.048257	0.106737	0.151252	0.138689	0.138019	0.163926	0.18873	0.173005	0.152912	0.102278	-0.128592	-0.124801	-0.116499	-0.149515	-0.157465
WBGene00017814	F26A10.2	-1.26065	-1.092	-1.28369	-0.977774	-0.723656	-0.451971	0.0253733	0.328383	0.431856	0.509335	0.747391	1.08913	1.30087	1.00402	1.35372	1.21824	1.04696	0.915279	-1.23467	-0.330783	-0.843305	-0.584259	-1.18779
WBGene00001330	eps-8	-1.57796	-1.58195	-1.85827	-1.41264	-0.94393	-1.13571	-0.59475	-0.0317066	0.400796	0.905295	1.25342	1.44044	1.38842	1.06678	1.21372	1.19637	1.13394	1.17528	-0.493329	0.144459	0.00480888	-0.794003	-0.899486
WBGene00006444	shn-1	-1.01151	-1.12842	-1.13768	-1.17344	-0.710973	-0.480035	-0.243502	0.277411	0.467871	0.667845	0.780901	0.957948	1.04698	0.668931	0.839696	0.90479	0.899348	0.935147	-0.331102	-0.0345249	-0.540853	-0.683771	-0.971047
WBGene00001570	gei-13	-1.92771	-1.96523	-1.54936	-1.28833	-1.49753	-1.05672	-0.999021	-0.161136	0.159825	1.12293	1.74073	2.29072	2.42274	1.86243	1.75145	1.75299	1.6137	1.43879	-1.51519	-0.188697	-0.823052	-1.40335	-1.78096
WBGene00022538	ZC190.4	-1.3175	-1.36699	-1.13187	-0.661761	-0.329675	-0.318193	-0.229811	0.0785278	0.335493	0.726877	0.731466	0.790348	0.825586	0.753763	0.908229	0.847759	0.875402	0.89848	-0.3143	0.315941	-0.494779	-0.809292	-1.11371
WBGene00019960	ztf-16	-0.925184	-0.621813	-0.472447	-0.0388442	0.0717657	-0.561451	0.0353152	0.0655938	0.115374	-0.11999	-0.256111	-0.207219	0.482039	0.912124	1.01795	0.947609	1.09188	1.03574	-0.630405	0.25295	-0.791745	-0.600521	-0.802604
WBGene00002207	sid-3	-0.398952	-0.0527228	0.0405134	-0.0681519	-0.229068	-0.341798	-0.191391	0.0150728	0.0493332	0.0817547	0.161241	0.265089	0.3752	0.275103	0.380109	0.352735	0.399128	0.422665	-0.348153	-0.196013	-0.393495	-0.281638	-0.316562
WBGene00019299	snai-1	-0.165888	-0.194479	-0.187571	-0.194047	-0.160827	-0.0892035	-0.0281494	0.0881385	0.182589	0.165716	0.0387953	0.0753917	0.139631	0.150008	0.104765	0.132863	0.220414	0.29311	-0.00113772	-0.0743397	-0.155968	-0.169135	-0.170678
WBGene00009998	klf-2	-0.393889	-0.404687	-0.402237	-0.261425	-0.274284	-0.272571	0.191866	0.313926	0.396802	0.522451	0.333951	0.135836	0.150147	0.240461	0.340421	0.316554	0.425893	0.389167	-0.397681	-0.214636	-0.397252	-0.353179	-0.385633
WBGene00013734	gldi-8	-0.244775	-0.100932	-0.220713	-0.246776	-0.119398	-0.00956128	0.179017	0.22295	0.237534	0.243208	0.237085	0.178341	0.179484	0.220429	0.378022	0.421602	0.420768	0.493019	-0.20165	-0.47281	-0.719771	-0.696538	-0.378533
WBGene00013966	ztf-9	0.535665	-0.123496	-0.205768	-0.370252	-0.367767	-0.260843	-0.0876808	0.029879	0.107748	0.231156	0.21301	0.146508	0.115672	0.18637	0.208104	0.227052	0.242505	0.217403	-0.222068	-0.239838	-0.328483	-0.288791	0.0339143
WBGene00021019	W04B5.2	-0.406138	-0.431175	-0.343984	-0.0953489	0.0915837	0.277851	0.193815	0.0677905	0.0370432	0.088568	0.123266	0.147039	0.135397	0.404668	0.338597	0.248249	0.230666	0.147039	-0.243806	-0.187064	-0.21826	-0.34684	-0.258955
WBGene00006575	tir-1	-1.0877	-1.16486	-0.93208	-0.393316	0.336856	0.699709	0.946268	0.596081	0.289734	0.168446	0.168446	0.680205	0.353219	0.26065	0.370344	0.479547	0.625367	0.736052	-0.265326	-0.366131	-0.71795	-0.846032	-0.937523
WBGene00003846	odd-2	-0.738119	-0.790214	-0.557553	-0.281481	0.138061	0.288054	0.499856	0.427203	0.490445	0.482227	0.461111	0.559208	0.36411	0.310764	0.0201056	0.112052	0.15292	0.240404	-0.377352	-0.378519	-0.394685	-0.525626	-0.502971
WBGene00006342	sup-37	-1.34785	-1.55806	-1.29827	-0.741989	0.0504695	0.41162	0.780996	1.07195	1.20852	1.21201	1.09759	0.941701	0.875171	0.48038	0.57807	0.590846	0.285928	0.194736	-0.796627	-0.696559	-0.876883	-1.25213	-1.21163
WBGene00004862	sma-9	-1.00905	-1.24352	-0.807354	-0.503149	0.140037	0.4032	0.505676	0.664952	0.621612	0.687525	0.640809	0.720883	0.479126	0.0706591	0.0658355	0.331119	0.329132	0.361979	-0.299143	-0.186148	-0.47621	-0.798994	-0.698984
WBGene00010868	somi-1	-1.81405	-1.93933	-1.49678	-1.03236	-0.112319	0.376531	0.650127	0.7058	0.955434	0.92267	0.976559	0.924157	1.07022	0.748295	0.896215	0.876926	0.89318	0.896215	-0.164384	-0.428212	-1.11353	-1.33039	-1.46098
WBGene00000472	cey-1	-1.63608	-1.96833	-2.06976	-0.694896	0.0127574	0.395525	0.453036	0.730795	0.927325	1.02333	1.14482	1.2415	1.12103	0.882766	0.572176	0.738315	0.791711	0.885592	-0.722954	-0.684817	-0.869347	-0.968624	-1.30588
WBGene00003933	pat-9	-1.71532	-1.7611	-1.13545	-0.684536	0.0869817	0.576987	0.968718	1.05046	1.09665	1.10542	1.13056	0.889026	0.939544	0.553543	0.631799	0.66844	0.74322	0.812037	-1.26625	-0.625219	-1.36153	-1.09892	-1.60506
WBGene00006580	tlp-1	-1.35426	-1.55826	-0.977154	-0.197507	0.451298	0.585815	0.956136	0.775846	0.986196	0.771577	0.724798	0.452874	0.592101	0.525936	0.691848	0.562851	0.762163	0.664571	-0.686032	-0.880311	-1.24823	-1.20594	-1.39632
WBGene00001433	fkb-8	-0.873653	-0.903346	-0.739461	-0.56752	-0.336969	-0.0853133	0.0211342	0.151155	0.452911	0.343184	0.329376	0.401749	0.374758	0.444263	0.333851	0.270421	0.342393	0.296719	-0.269329	0.0649301	0.233745	-0.212009	-0.0729915
WBGene00004755	sec-24.1	-0.77097	-0.751869	-0.942114	-0.65524	-0.266334	0.00151647	0.261747	0.366383	0.437468	0.525459	0.519361	0.450016	0.499783	0.295788	0.293686	0.315853	0.292015	0.172032	-0.524026	-0.16079	0.0689317	-0.252416	-0.176278
WBGene00000180	arc-1	-0.405377	-0.555746	-0.469505	-0.36002	-0.194876	0.0218886	0.209704	0.440715	0.344358	0.255561	0.270284	0.241682	0.196232	0.22322	0.0528744	-0.0369084	0.0156885	0.0768018	0.00957075	0.146682	-0.0983899	-0.183532	-0.200909
WBGene00013537	Y73F8A.33	-0.011369	-0.0446313	-0.021163	-0.0181853	-0.00100685	0.013893	0.0287776	0.0316541	0.035617	0.0232827	0.0220434	0.018043	0.0145855	0.00192958	-0.00493141	-0.0108383	-0.00971134	-0.0196025	-0.0180409	0.00449114	-0.000208945	-0.0241712	-0.0104569
WBGene00003044	lir-1	0.457701	-0.802404	-0.554075	-0.978563	-0.29128	0.284858	0.706784	0.845816	0.957434	1.14155	1.01219	0.388454	0.201054	0.318866	-0.170147	-0.0950568	0.154957	-0.303851	-0.499144	-0.285408	-0.854149	-1.0218	-0.613789
WBGene00001210	egl-46	-1.65539	-1.49187	-1.01288	-1.49938	-0.934533	0.125186	1.21382	1.73993	2.17433	2.56682	2.21497	1.60488	1.23542	0.897324	0.491291	-0.213914	0.168406	-0.0563865	-1.35972	-1.25017	-1.62357	-1.66446	-1.67012
WBGene00003012	lin-26	-0.380621	-0.58178	-0.611268	-0.85508	-0.239527	0.275733	0.698716	0.833911	1.0283	1.0166	0.923001	0.8826	0.50119	0.394807	0.12122	0.259534	0.211215	0.326029	-0.955304	-0.67993	-1.11869	-1.16283	-0.887816
WBGene00006364	syd-2	-0.590383	-0.95877	-0.860955	-0.695501	-0.113125	0.349989	0.529573	0.825587	0.805852	0.86311	0.75119	0.679284	0.559554	0.36679	0.19238	0.219478	-0.185504	-0.0937248	-0.48415	-0.221062	-0.538375	-0.653389	-0.74785
WBGene00009190	F27D4.6	-0.541596	-0.580339	-0.569416	-0.422261	-0.257949	0.0131581	0.251457	0.468246	0.557099	0.479155	0.441354	0.48344	0.432087	0.291662	0.0686785	0.157175	0.141952	0.0207869	-0.132305	-0.240372	-0.342462	-0.347894	-0.371656
WBGene00017651	F21A9.2	-0.287534	-0.294024	-0.226114	-0.139556	-0.122651	0.0672056	0.231846	0.41948	0.54962	0.441791	0.00771608	0.0123716	0.0510725	0.0920915	0.110107	0.0821886	0.0311806	0.0249006	-0.189302	-0.183406	-0.225557	-0.210294	-0.243133
WBGene00000483	che-1	-0.0513633	-0.0791509	-0.082464	-0.083041	-0.0632679	-0.0079876	0.0318591	0.0964701	0.176623	0.150602	0.0768465	0.00170366	-0.0094949	0.03359	0.0496017	0.0249147	0.0608748	0.0415519	-0.0612548	-0.0673713	-0.083041	-0.079728	-0.0764726
WBGene00010453	fozi-1	-0.150556	-0.153349	-0.142602	-0.116493	-0.130257	-0.176818	-0.164177	-0.162319	-0.148248	-0.126769	-0.102997	-0.0244394	0.0376803	0.0494444	0.0457398	0.0709885	0.0880191	0.0983087	0.14285	0.528103	0.52711	0.0305269	-0.0197454
WBGene00008762	ztf-2	-0.0707209	-0.0812662	-0.0994136	-0.102985	-0.107712	-0.109866	-0.115482	-0.113031	-0.107856	-0.103414	-0.0938601	-0.095282	-0.0871957	-0.0887527	-0.0877617	-0.0846515	-0.0712977	-0.0668272	0.370901	0.582716	0.828445	-0.0271418	-0.0675448
WBGene00021931	znf-782	-0.0651499	-0.0653266	-0.0697633	-0.0670424	-0.0752204	-0.0791104	-0.0756521	-0.0773802	-0.0781009	-0.0673286	-0.0465864	-0.0388492	-0.0232207	-0.0272511	-0.0396912	-0.0437681	-0.0413768	-0.0451765	-0.0702396	0.489208	0.423158	0.234164	-0.0502958
WBGene00001079	dpy-20	-0.0656006	-0.0723854	-0.0643289	-0.0591733	-0.0533241	-0.0429679	-0.0499111	-0.0367615	-0.029601	-0.043392	-0.0550336	-0.0524701	-0.0439577	-0.0472149	-0.0460811	-0.0483495	-0.0530393	-0.0477821	-0.0588686	0.589216	0.312856	0.122817	-0.0546458
WBGene00009026	F21G4.5	0.0782837	-0.0156519	-0.0386503	-0.0578609	-0.0570016	-0.0578609	-0.0659054	-0.0491488	-0.0368138	-0.00111757	0.00451824	0.0203452	0.0316987	0.0290036	0.00287101	0.00520403	0.012044	0.00616358	0.0222178	0.0702093	0.0974544	0.00665244	-0.00665491
WBGene00003015	lin-29	-0.118061	-0.0904505	-0.11096	-0.0881132	-0.118236	-0.144279	-0.158777	-0.154312	-0.138293	-0.151008	-0.123435	-0.0619757	-0.0278465	-0.0118615	-0.030088	-0.0454769	-0.0457437	-0.0645413	-0.0659475	0.321394	0.958938	0.341807	0.127268
WBGene00008007	C38D4.7	-0.0322769	-0.0697187	-0.0677038	-0.0638258	-0.0404918	-0.0395041	-0.0230962	-0.0362639	-0.0508317	-0.0281249	-0.00260455	-0.00742433	0.0112143	0.000965457	-0.00150515	-0.0111535	-0.0265865	-0.0182238	-0.0620364	-0.00263686	0.255258	0.202275	0.114296
WBGene00044361	K09F6.11	-0.037042	-0.0471278	-0.0390713	-0.0181344	-0.012067	0.00445311	-0.00616526	-0.0116447	-0.00953473	-0.010941	-0.000706597	0.0131963	0.00973313	0.00973313	0.00166637	0.00417468	0.00528809	0.00250296	-0.0201229	0.0216987	0.0629644	0.0249102	0.0522365
WBGene00008640	F10B5.3	-0.0220045	-0.0565394	-0.0520824	-0.039078	-0.0436376	-0.0516518	-0.0563954	-0.0467807	-0.0452083	-0.0449226	-0.043923	-0.0318407	-0.0159334	0.00021585	-0.00200091	0.00684577	0.0106992	0.0149535	-0.0154135	-0.0283093	0.612774	-0.00823605	-0.0415305
WBGene00011583	T07D10.3	-0.01893	-0.0354313	-0.0370173	-0.0298218	-0.0365846	-0.020521	-0.0236623	-0.0319767	-0.0279569	-0.0296783	-0.0281003	-0.00646938	0.0209527	0.0350198	0.0239984	0.00912444	-0.011705	-0.0246632	-0.0332368	-0.00306892	0.0461119	0.0573194	0.206297
WBGene00016890	lst-5	0.0100039	-0.0691964	-0.0291113	-0.014868	-0.03307	-0.0620657	-0.0903755	-0.0886697	-0.101943	-0.0732668	-0.0327967	-0.0162185	-0.0109588	0.0195439	-0.00706016	0.0025739	-0.0319769	-0.0506741	-0.0670295	-0.0700685	0.136359	0.390055	0.290813
WBGene00018990	klf-1	-0.224675	-0.266976	-0.273274	-0.281331	-0.228498	-0.268119	-0.222114	-0.227247	-0.217828	-0.167897	-0.0995288	0.00294617	0.15611	0.251534	0.243335	0.291365	0.343191	0.344968	0.0599374	0.320437	0.259753	0.104702	0.0992111
WBGene00010012	saeg-1	-0.462823	-0.626955	-0.644798	-0.628771	-0.674075	-0.672777	-0.61874	-0.586748	-0.519751	-0.39871	-0.250873	-0.100409	0.245151	0.47538	0.736755	0.766346	0.743143	0.668253	1.04798	0.642969	0.327576	0.252906	0.278966
WBGene00022592	klu-2	-0.157298	-0.0537691	-0.189673	-0.324862	-0.296243	-0.324862	-0.16133	-0.0610728	-0.0674104	-0.0456238	-0.0438687	-0.0920225	-0.0625157	0.023385	0.113234	0.21688	0.221265	0.268203	0.366045	0.192549	0.0250561	0.212504	0.241428
WBGene00010137	ztf-26	0.067857	-0.10749	-0.113499	-0.109633	-0.117662	-0.112352	-0.11479	-0.0956885	-0.0969635	-0.0665308	-0.0348249	-0.0139345	0.0393928	0.122084	0.106536	0.0916898	0.0800778	0.0579705	0.0167595	0.0201939	-0.046976	0.130232	0.297551
WBGene00018567	prdm-14	-0.0165147	-0.0299322	-0.0315167	-0.0292125	-0.0283494	-0.0329587	-0.0287809	-0.0208907	-0.00537996	0.000129482	0.0212647	0.036606	0.0399017	0.0445578	0.038804	0.0420947	0.0459244	0.0453779	0.00100313	-0.0154178	-0.0234603	-0.0230707	-0.0301791
WBGene00007520	C11E4.6	-0.672078	-0.655697	-0.694133	-0.561622	-0.603009	-0.591273	-0.499163	-0.380075	-0.320401	-0.00671386	0.335285	0.708807	0.952398	0.775336	0.985741	0.988935	1.04325	0.9506	-0.2992	-0.094578	-0.346442	-0.49331	-0.52266
WBGene00010222	F57G12.2	-0.416816	-0.398734	-0.435202	-0.365775	-0.368252	-0.405219	-0.3892	-0.282694	-0.224688	-0.0479496	0.150434	0.353651	0.411191	0.716332	0.9866	0.866913	0.777305	0.553138	-0.392229	-0.0727499	-0.27188	-0.32356	-0.420618
WBGene00011696	eea-1	-0.164133	-0.267954	-0.315317	-0.144075	-0.168967	-0.317835	-0.246326	-0.251817	-0.226594	-0.135379	0.00217239	0.235426	0.35299	0.392319	0.487256	0.402841	0.360207	0.251849	-0.0979188	0.0449212	-0.176547	-0.0982784	0.0811581
WBGene00009850	F48F7.5	-0.318597	-0.38702	-0.33516	-0.283488	-0.31005	-0.31005	-0.223392	-0.238281	-0.23672	-0.143716	0.00837225	0.175846	0.315727	0.557014	0.536168	0.561955	0.561955	0.529075	0.163018	0.0777657	-0.255927	-0.183258	-0.261234
WBGene00006462	svh-5	-0.438243	-0.473099	-0.451903	-0.424165	-0.398046	-0.443399	-0.297798	-0.285711	-0.199046	-0.103716	0.124504	0.369518	0.485484	0.491928	0.502238	0.613821	0.654666	0.637799	0.195825	0.176912	-0.172503	-0.240425	-0.324641
WBGene00003480	klf-3	-0.58457	-0.57873	-0.57279	-0.414801	-0.535316	-0.604468	-0.540413	-0.565329	-0.412779	-0.216003	0.0860834	0.283915	0.433898	0.599235	0.957469	0.923803	0.923003	0.926702	0.100291	0.225466	-0.0576183	-0.18173	-0.195318
WBGene00015527	C06E2.1	-0.257844	-0.239637	-0.257844	-0.186631	-0.208492	-0.216601	-0.198904	-0.179098	-0.155253	-0.137492	-0.0380098	0.0645454	0.163527	0.358984	0.369949	0.350965	0.407548	0.412815	0.0449567	0.0814243	-0.0772394	0.0169183	-0.118586
WBGene00009133	bed-3	-0.784753	-0.79007	-0.775329	-0.74761	-0.782613	-0.875903	-0.629799	-0.674395	-0.455717	-0.0898085	0.10916	0.592003	0.89556	1.0835	1.37739	1.31446	1.29072	1.25549	-0.698821	0.768627	-0.642014	0.0395843	-0.779653
WBGene00015480	C05D10.4	-0.516119	-0.674062	-0.65885	-0.554905	-0.566775	-0.555569	-0.437967	-0.244633	-0.0789399	0.0404257	-0.0116738	0.212606	0.410479	0.7723	0.756224	0.809406	0.743318	0.821224	-0.253313	0.387887	-0.151937	0.0769444	-0.326072
WBGene00012639	fezf-1	-0.0564589	-0.0678953	-0.0661651	-0.0481222	-0.0377712	-0.0321307	-0.0345252	-0.0341023	-0.0230116	-0.00190948	0.0134443	0.0395247	0.0409971	0.0908295	0.0835739	0.0762816	0.0749755	0.0629038	-0.0199769	0.0186432	-0.0244045	-0.0067938	-0.0479065
WBGene00012704	mlt-3	-0.382584	-0.373059	-0.380783	-0.375302	-0.352064	-0.415843	-0.339968	-0.324719	-0.28887	-0.155577	-0.0535137	0.0800565	0.24864	0.606773	0.600938	0.588047	0.59207	0.595795	-0.0328751	0.289492	0.070246	-0.0729916	-0.123907
WBGene00017687	ets-4	-0.652748	-0.645882	-0.680098	-0.591685	-0.598758	-0.601215	-0.556299	-0.521114	-0.500077	-0.314853	-0.101304	0.214895	0.477075	0.746221	0.867895	0.930083	0.920125	0.91841	-0.112987	0.434769	0.523216	-0.099627	-0.0560417
WBGene00021254	Y22D7AL.16	-0.10648	-0.113448	-0.113592	-0.0943885	-0.10181	-0.10611	-0.112294	-0.112006	-0.102097	-0.108552	-0.0889888	-0.0581189	0.0801165	0.171514	0.243566	0.24289	0.223377	0.227255	0.225953	0.0656666	-0.0754449	-0.0819267	-0.105081
WBGene00044386	C27A2.7	-0.0428989	-0.0454833	-0.0428952	-0.0353017	-0.0473553	-0.0414594	-0.0472112	-0.0490855	-0.0403118	-0.0485085	-0.032304	-0.0385921	0.0199292	0.0739184	0.0909078	0.0881557	0.0943079	0.0950914	0.0442812	0.000738307	0.0287813	-0.00573554	-0.0189688
WBGene00003033	lin-48	-0.174453	-0.184043	-0.17269	-0.149827	-0.167261	-0.163843	-0.153353	-0.176273	-0.178858	-0.144343	-0.099026	-0.0319241	0.156804	0.28626	0.389817	0.370497	0.373343	0.35767	0.109375	0.145151	-0.113293	-0.131559	-0.148172
WBGene00017430	bcl-11	-1.05629	-0.885091	-1.0041	-0.861409	-0.845794	-0.882455	-0.850939	-0.99553	-1.08421	-0.98122	-0.89303	-0.871831	0.77496	1.62585	2.33989	2.18178	2.03469	1.87208	0.247371	1.16732	-0.517936	0.0816015	-0.595705
WBGene00050931	F59B2.14	-0.0129227	-0.0134105	-0.014131	-0.0112511	-0.0131224	-0.0116827	-0.0154288	-0.0147077	-0.0139869	-0.0134105	-0.00837688	-0.00507864	0.0104504	0.0260945	0.0225859	0.0239904	0.0242711	0.03197	-6.91371e-05	0.0254309	-0.00424212	-0.00641443	-0.00655793
WBGene00011113	R07E5.5	-0.0190535	-0.0520337	-0.0507371	-0.0382636	-0.0497295	-0.0381208	-0.0534756	-0.0432687	-0.0485788	-0.0472854	-0.0490102	-0.0518895	0.000886646	0.0715141	0.150916	0.149913	0.141494	0.127563	-0.0299283	-0.00235472	-0.0329321	-0.00376668	-0.0318588
WBGene00044610	D2092.10	-0.01208	-0.00517167	-0.00862172	-0.0103498	-0.00948552	-0.00459747	-0.00919753	-0.0089096	-0.01208	-0.0110705	-0.0107822	-0.0013002	0.00939969	0.0145076	0.0193151	0.0246694	0.0291629	0.0315444	0.00191339	0.00323268	-0.01208	-0.00593885	-0.01208
WBGene00009772	ztf-7	-0.827537	-0.123262	-0.397719	-0.795703	-0.63728	-0.452095	-0.153408	0.0924197	0.192035	0.158991	0.0265092	0.0245615	0.167504	0.205192	0.354866	0.434867	0.417148	0.485373	1.05567	0.217107	-0.135691	-0.458107	0.148556
WBGene00004096	pqm-1	-0.79085	-0.800493	-0.736576	-0.700457	-0.537218	-0.416775	-0.0345337	0.141215	0.205626	0.0967477	0.0127036	0.174257	0.116748	0.2788	0.18406	0.163425	0.165938	0.211933	0.969042	0.691699	0.266919	0.233441	0.104347
WBGene00013970	klu-1	-0.220077	-0.251572	-0.240792	-0.228246	-0.239361	-0.241938	-0.232226	-0.213417	-0.200548	-0.173099	-0.154366	-0.157606	-0.0845997	0.236531	0.319765	0.325288	0.274497	0.278798	0.773095	0.474327	0.158041	-0.0570539	-0.145439
WBGene00010936	ztf-14	-0.0552522	-0.0626996	-0.0567967	-0.0492017	-0.0440655	-0.0479159	-0.042642	-0.046774	-0.0472021	-0.0432112	-0.0325755	-0.0132083	0.0232688	0.0285601	0.0281538	0.0378744	0.0516674	0.0561916	0.226462	0.162707	0.0140808	-0.0434116	-0.0440101
WBGene00013438	ztf-29	-0.241021	0.462058	0.910924	1.24039	1.33299	1.22462	0.939934	0.597486	0.42082	0.0381529	-0.0853629	-0.151285	-0.271075	-0.358385	-0.480285	-0.617704	-0.638266	-0.70018	-0.410417	-0.728448	-0.847282	-0.841581	-0.796079
WBGene00001324	eor-1	-0.1385	0.0671978	0.216923	0.472105	0.672692	0.537898	0.375035	0.307528	0.215467	0.156719	0.00232978	-0.0394294	-0.0538883	-0.162555	-0.23856	-0.294251	-0.31745	-0.203153	-0.120322	-0.401642	-0.460455	-0.452882	-0.140809
WBGene00003045	lir-2	0.0922284	0.0973259	0.261616	0.500833	0.462271	0.399135	0.326687	0.212553	0.161581	-0.00928082	-0.0520691	-0.0902799	-0.169879	-0.109661	-0.192	-0.258887	-0.378506	-0.323134	-0.0385415	-0.179944	-0.280173	-0.287769	-0.144106
WBGene00016948	scrt-1	-0.121599	0.011965	0.157338	0.424271	0.395627	0.120242	0.155791	0.0999693	0.00392034	-0.0814776	-0.0775542	-0.0476412	-0.0851304	-0.0569915	-0.082741	-0.0943029	-0.0863969	-0.0658476	-0.116146	-0.114481	-0.110004	-0.11336	-0.115451
WBGene00016189	sprp-4	-0.14587	0.25955	0.619317	0.980163	0.735963	0.297058	0.0724229	0.0197868	-0.0722366	-0.118532	-0.140928	-0.0954542	-0.118012	-0.113731	-0.131062	-0.245895	-0.22308	-0.269221	-0.259025	-0.262208	-0.267043	-0.26151	-0.260454
WBGene00007223	znf-706	1.28571	2.18684	1.98642	1.62091	1.65571	1.70054	1.6417	1.34249	0.796027	0.14428	-1.11444	-3.87462	-2.57678	0.290286	-0.458552	-0.335227	0.0484519	-1.04633	-1.27819	-1.46442	-1.44828	-0.160013	-0.942501
WBGene00044791	bnc-1	0.018263	-0.00164817	0.00802544	0.0299353	0.0354297	0.0354297	0.0174958	0.0122112	-0.000663832	-0.0105376	-0.0116704	-0.0187703	-0.0162103	-0.0194822	-0.0155	-0.0283392	-0.0115287	-0.0381163	-0.029894	0.0758739	-0.0127109	-0.00997808	-0.00761414
WBGene00000475	cey-4	0.572472	0.717025	0.81113	0.739815	0.634281	0.665649	0.447095	0.294883	0.17873	0.0268137	-0.401704	-0.445113	-0.700604	-1.08518	-1.04567	-1.39173	-1.48117	-1.27451	0.40646	0.160724	0.630207	0.578251	0.962148
WBGene00015809	znf-622	0.426756	0.412881	0.486809	0.503561	0.309087	0.348626	0.193291	0.0858195	0.115162	-0.0824245	-0.325847	-0.472676	-0.39765	-0.206391	-0.402595	-0.50813	-0.402034	-0.404231	0.463606	-0.1946	-0.162616	-0.0164511	0.230047
WBGene00005011	F26F4.8	0.202411	0.11622	0.290348	0.461792	0.521337	0.492156	0.396491	0.227412	0.119082	-0.0727602	-0.152666	-0.237376	-0.283804	-0.242698	-0.299618	-0.400044	-0.410655	-0.45733	-0.363134	-0.321473	0.069212	0.235664	0.109433
WBGene00018848	F55A3.2	0.113422	0.0760101	0.0338487	0.0837251	0.116652	0.106734	0.0861413	0.0532883	0.0262048	-0.0270424	-0.0606648	-0.0536355	-0.0495308	-0.0958362	-0.0918581	-0.116019	-0.128954	-0.114758	0.0406892	-0.0260742	-0.0654095	-0.0471096	0.140177
WBGene00015451	C04F5.9	0.0606412	0.126353	0.0756885	0.116275	0.0859427	0.0850635	0.0828631	0.0270765	-0.00579764	-0.02786	-0.0297634	-0.0308352	-0.0426778	-0.0553453	-0.046647	-0.0839823	-0.121802	-0.1199	-0.0462942	-0.0750549	-0.11314	-0.0562095	0.195406
WBGene00013465	Y67H2A.10	-0.184296	1.27465	1.05803	0.775274	0.650204	0.575999	0.507079	0.333025	0.180654	-0.0556167	-0.125528	-0.16461	-0.328165	-0.382881	-0.442699	-0.463964	-0.626348	-0.445729	-0.543296	-0.63931	-0.640513	-0.546002	0.234038
WBGene00017733	ubxn-1	-0.474284	1.16405	0.658173	0.658173	0.608259	0.591383	0.421934	0.264573	0.100789	0.0467824	-0.172692	-0.385345	-0.363441	-0.505121	-0.504224	-0.486641	-0.386923	-0.504224	-0.418107	-0.477844	-0.390417	0.13017	0.424977
WBGene00019598	K09H9.7	-0.339231	0.323994	0.407034	0.518904	0.351862	0.0899923	0.0171139	-0.105566	-0.0348171	-0.00141556	-0.0899871	-0.158671	-0.154472	-0.139368	-0.0984639	-0.113474	-0.163224	-0.187597	-0.334919	-0.3176	-0.0570561	0.0806034	0.506359
WBGene00011206	R10E4.11	0.476339	0.349623	0.365363	0.338451	0.26847	0.137062	0.0824495	0.0278579	-0.00641639	0.0038139	0.0152483	-0.00410593	-0.00965726	-0.0407668	-0.0426624	-0.11073	-0.167099	-0.217492	-0.19852	-0.407418	-0.452561	-0.412103	0.00485406
WBGene00010626	K07C5.3	0.701208	0.354971	0.557773	0.68767	0.527276	0.312576	0.303528	0.173428	0.0757182	-0.0942603	-0.0228012	-0.235969	-0.230898	0.047342	-0.0206446	-0.22577	-0.368152	-0.469066	-0.369827	-0.493799	-0.642225	-0.461422	-0.106656
WBGene00012735	sptf-3	0.809814	0.701515	0.590437	0.541294	0.373838	0.218886	0.17671	0.153211	0.122807	0.0074117	-0.0371025	-0.294396	-0.310413	0.0276327	0.119936	-0.0158368	-0.127016	-0.122714	-0.307221	-0.722531	-0.79419	-0.871336	-0.240737
WBGene00016905	ztf-3	0.610973	0.480151	0.381262	0.285701	0.251283	0.216853	0.293088	0.290295	0.201842	0.142253	0.13045	0.0093168	-0.109532	-0.0677764	-0.055154	-0.124647	-0.202994	-0.445214	-0.35398	-0.464895	-0.532584	-0.511252	-0.42544
WBGene00007105	znf-207	0.913397	0.710191	0.664601	0.592136	0.516723	0.625606	0.559302	0.445709	0.356179	0.275527	0.0750809	-0.0789724	-0.128448	-0.118508	-0.304778	-0.466764	-0.438941	-0.685471	-0.733938	-0.937922	-0.716984	-0.756701	-0.367026
WBGene00022388	zfr-1	0.542506	1.28687	1.52025	1.02361	0.383899	0.0515721	0.330037	0.594738	0.599391	0.38255	0.30805	0.101869	0.0777982	-0.167254	-0.345682	-0.400643	-0.680624	-0.990842	-0.939776	-1.06596	-1.12228	-0.893567	-0.596514
WBGene00018794	attf-3	0.359043	0.947825	0.85236	0.582458	0.389072	0.322059	0.272602	0.325864	0.312871	0.185151	0.147563	-0.0528925	0.00835856	-0.247315	-0.263826	-0.288765	-0.333376	-0.456076	-0.646858	-0.672088	-0.664397	-0.607292	-0.47234
WBGene00005009	spr-4	-0.0387753	0.525078	0.698474	0.854565	0.502956	0.131685	-0.00610492	0.252727	0.271335	0.241425	0.210015	0.153939	0.0877714	-0.133285	-0.127659	-0.108003	-0.391981	-0.123146	-0.484832	-0.532893	-0.611628	-0.842529	-0.529134
WBGene00005008	spr-3	0.365929	0.644079	0.608798	0.557659	0.396814	0.286713	0.2294	0.229127	0.186048	0.138231	0.0467295	0.00246358	-0.034904	-0.0874715	-0.0662979	-0.104138	-0.068309	-0.125879	-0.741201	-0.519552	-0.70285	-0.640392	-0.600995
WBGene00044651	egrh-3	0.00542645	0.525568	0.547215	0.341457	0.384059	0.35427	0.474083	0.525568	0.40214	0.244334	0.175013	-0.0140344	-0.11777	-0.206009	-0.243788	-0.271404	-0.341172	-0.257914	-0.460102	-0.563609	-0.671501	-0.614811	-0.21702
WBGene00009553	hinf-1	0.11772	1.13431	1.29571	1.138	1.03881	0.926311	0.71717	0.473067	0.353031	0.341561	0.31507	-0.00656228	-0.241488	-0.333613	-0.231961	-0.538711	-0.570887	-0.274493	-1.19285	-1.25437	-1.46305	-1.27896	-0.463808
WBGene00007042	pbrm-1	-0.0934251	0.769768	0.926707	1.15898	1.20549	1.01168	0.724803	0.729446	0.613405	0.440311	0.339822	0.413967	-0.0779451	-0.364851	-0.434971	-0.621444	-0.507541	-0.659877	-0.85151	-1.09184	-1.29637	-1.43234	-0.902255
WBGene00007433	swsn-7	-0.199541	0.624857	0.821961	0.924148	0.953966	0.868856	0.623295	0.631487	0.574008	0.362726	0.22479	0.109576	-0.0328157	-0.433396	-0.505069	-0.335969	-0.508488	-0.393338	-0.727593	-0.961592	-1.12841	-1.0717	-0.42175
WBGene00016200	dpff-1	0.0596191	0.453934	0.527387	0.545964	0.562152	0.5202	0.485191	0.403893	0.385573	0.285883	0.150637	0.0506482	-0.0240494	0.078619	-0.0437025	-0.0487505	-0.103766	-0.143077	-0.79746	-0.921921	-1.02546	-1.0348	-0.366712
WBGene00012976	sup-35	0.715092	0.830802	0.87356	1.08239	1.01584	0.91006	0.596525	0.258055	0.0728274	-0.0719891	-0.304874	-0.399395	-0.437757	-0.461683	-0.459423	-0.409955	-0.481529	-0.673862	-0.56062	-0.651398	-0.663304	-0.511684	-0.267672
WBGene00009923	F52B5.7	0.95031	0.871852	1.12087	1.56999	1.32705	0.620733	0.585789	0.439088	0.121916	0.108682	-0.22793	-0.415419	-0.498103	-0.259356	-0.598044	-0.70222	-0.87317	-0.707226	-0.703348	-0.65759	-0.739803	-0.754154	-0.579911
WBGene00020763	ztf-18	0.643109	0.372757	0.456557	0.472931	0.528818	0.435326	0.344746	0.217893	0.0608871	-0.0668206	-0.111212	-0.227129	-0.230786	-0.221023	-0.263407	-0.312299	-0.262598	-0.300621	-0.345444	-0.35828	-0.392504	-0.406221	-0.03468
WBGene00011758	prp-9	0.695301	0.389466	0.554053	0.62286	0.612223	0.642107	0.548955	0.451458	0.282395	0.00475358	-0.10473	-0.264654	-0.243492	-0.196829	-0.393415	-0.435606	-0.468759	-0.661015	-0.392686	-0.48663	-0.597068	-0.449225	-0.109463
WBGene00013096	mcd-1	0.151251	0.581478	0.72033	0.679276	0.598384	0.639555	0.43858	0.458826	0.315284	0.189696	0.0889768	-0.0247452	-0.222995	-0.327564	-0.374586	-0.370662	-0.417345	-0.55307	-0.452104	-0.599213	-0.648416	-0.547804	-0.323132
WBGene00013006	lin-38	0.436225	0.602015	0.69772	0.685821	0.529865	0.467204	0.377417	0.299676	0.264425	0.108925	0.00664908	-0.0505102	-0.16847	-0.29987	-0.327244	-0.29131	-0.398097	-0.391054	-0.496003	-0.54408	-0.612007	-0.517081	-0.380215
WBGene00020630	T20F7.1	0.250734	0.251719	0.266005	0.306926	0.347508	0.339439	0.284136	0.299072	0.229514	0.142836	0.0418507	-0.0784667	-0.0875683	-0.174752	-0.205833	-0.175268	-0.29779	-0.286485	-0.222962	-0.361647	-0.406474	-0.449955	-0.0125399
WBGene00004745	sdc-1	0.178824	0.371711	0.670219	0.959791	0.789781	0.51741	0.186694	0.0832035	0.0211386	0.0315464	0.0110308	-0.010734	-0.119521	-0.146189	-0.212192	-0.298134	-0.461716	-0.468117	-0.333214	-0.419862	-0.469355	-0.521867	-0.360448
WBGene00018140	F37B4.10	0.514781	0.678255	0.888811	1.28578	1.11344	0.944343	0.661517	0.217166	0.154286	0.0472494	0.0130535	0.0798901	-0.160229	-0.000238594	-0.417063	-0.553274	-0.775846	-0.975722	-0.644247	-0.738824	-0.829183	-0.794592	-0.709352
WBGene00010553	K04C1.3	0.363672	0.357246	0.459549	0.81145	0.631092	0.33521	0.23955	0.0571794	0.0772544	0.112818	0.0726066	0.0227008	-0.0273293	0.00753947	-0.062683	-0.144293	-0.305689	-0.394063	-0.430259	-0.508005	-0.56653	-0.58493	-0.524084
WBGene00010704	K09A11.1	0.159171	0.211972	0.364786	0.754724	0.747531	0.460881	0.25721	0.10512	-0.0172392	-0.0392704	-0.130465	-0.150482	-0.15431	-0.0557733	-0.162463	-0.193277	-0.225251	-0.310565	-0.205026	-0.305841	-0.369589	-0.406572	-0.335273
WBGene00022762	ZK546.5	0.800223	0.5416	0.471313	0.481235	0.37592	0.269817	0.124512	0.0187327	-0.0079202	-0.0694399	-0.105743	-0.143361	-0.155172	-0.0902413	-0.105744	-0.237857	-0.298808	-0.26197	-0.343117	-0.409986	-0.451062	-0.372327	-0.0306024
WBGene00019651	K11D12.12	0.769703	0.352215	0.331585	0.289837	0.289837	0.320504	0.186913	0.0559806	0.0153274	-0.0675509	-0.092272	-0.211147	-0.216596	-0.154572	-0.147088	-0.239806	-0.179687	-0.207132	-0.219515	-0.303895	-0.327331	-0.172634	-0.0726762
WBGene00020942	W02D7.6	0.568922	0.251343	0.226474	0.265273	0.273833	0.221767	0.164058	0.0979498	0.10024	0.103865	0.0612943	0.0349541	-0.0673202	-0.138525	-0.158021	-0.265648	-0.330745	-0.406633	-0.131524	-0.263896	-0.376823	-0.274365	0.0435265
WBGene00020093	R144.3	1.04382	1.14128	1.18395	1.06151	0.817974	0.722312	0.494739	0.0537834	-0.277871	-0.339498	-0.33197	-0.350817	-0.210619	-0.0956194	-0.730407	-0.765533	-0.934047	-0.920835	-0.234342	-0.398425	-0.452324	-0.422783	-0.0542744
WBGene00008683	repo-1	1.44019	1.50177	1.69253	1.70248	1.43173	1.24832	1.3263	0.722356	0.207253	0.0305561	-0.477245	-0.742776	-1.28339	0.027385	-1.19575	-1.26004	-1.10968	-2.02064	-0.557156	-0.831773	-0.978586	-0.415683	-0.458143
WBGene00020286	gtsf-1	1.42801	1.43783	1.32003	1.07751	1.03659	0.788625	0.517386	0.31542	0.0350036	-0.0678615	-0.115799	-0.751414	-0.956598	-0.712145	-0.931498	-0.902502	-1.08621	-0.662579	-0.513446	-0.563817	-0.628727	-0.0940501	0.0302404
WBGene00006492	let-391	1.23769	0.793106	0.393139	0.145305	0.181881	0.18128	0.143113	0.109253	0.0281039	-0.0267696	-0.0396329	-0.192804	-0.201311	-0.0946885	-0.0455606	-0.223332	-0.220153	-0.400414	-0.469564	-0.532338	-0.565644	-0.422036	0.221376
WBGene00016154	szy-5	1.0251	0.678521	0.454923	0.233736	0.117449	0.143062	0.204879	0.144218	0.0943329	-0.0102502	-0.00677254	-0.184971	-0.1636	-0.106492	-0.096493	-0.238761	-0.328493	-0.312165	-0.434783	-0.461111	-0.502503	-0.407026	0.157203
WBGene00009448	zfp-2	1.24839	0.896652	0.630507	0.213372	0.217195	0.157018	0.177231	0.136127	0.106442	0.00178652	-0.0612814	-0.19618	-0.212264	-0.0191006	-0.0295855	-0.175334	-0.288038	-0.654146	-0.523028	-0.6001	-0.644314	-0.475678	0.0943282
WBGene00009508	row-1	1.24206	0.743166	0.670061	0.340746	0.112104	0.0717759	0.217861	0.107139	0.132952	0.078177	-0.00455692	-0.03915	-0.152613	0.018449	-0.188592	-0.231344	-0.274092	-0.412346	-0.347713	-0.592717	-0.761469	-0.68006	-0.0498413
WBGene00021191	Y14H12B.1	1.11498	1.2366	0.559926	0.154907	0.34746	0.503124	0.497313	0.348352	0.300258	0.180258	0.0477404	0.270145	-0.22866	-0.0969779	-0.435184	-0.269023	-0.370112	-0.626505	-0.950272	-1.14063	-0.991954	-0.444814	-0.0069288
WBGene00012702	ztf-20	0.274242	0.292513	0.139351	0.0680621	0.0821614	0.0635809	0.106811	-0.00144509	-0.0155996	-0.0799694	-0.00196687	-0.0373625	-0.0722779	-0.0741969	-0.0451384	-0.0856267	-0.0549852	-0.0875636	-0.0994748	-0.115591	-0.12246	-0.111565	-0.0214971
WBGene00044341	ave-1	0.85564	1.52947	1.17072	0.713531	0.675482	0.5098	0.4179	0.141845	-0.0444942	-0.0884049	0.00347882	-0.126902	-0.264879	-0.267052	-0.269229	-0.580162	-0.555069	-0.523894	-0.719774	-0.840374	-0.847669	-0.565732	-0.324229
WBGene00013350	slr-2	0.657697	0.724565	0.543867	0.406926	0.354833	0.388089	0.285538	0.187828	0.144023	0.0326722	-0.00433818	-0.220986	-0.242463	-0.254366	-0.169187	-0.28776	-0.278567	-0.40775	-0.482061	-0.512346	-0.458221	-0.401415	-0.0065781
WBGene00009365	gsox-1	0.935162	0.832673	0.576544	0.387236	0.331715	0.345624	0.223581	0.234586	0.171041	0.116448	0.00583611	-0.0971709	-0.167944	-0.274188	-0.355963	-0.327266	-0.536053	-0.506913	-0.659201	-0.539613	-0.49469	-0.34891	0.147468
WBGene00019011	F57C9.4	0.58	0.593478	0.442656	0.369497	0.199778	0.142509	0.0909725	0.0171604	-0.0173463	-0.0771006	-0.0780366	-0.102589	-0.136022	-0.0912997	-0.125726	-0.179259	-0.247646	-0.360983	-0.359765	-0.384735	-0.36091	-0.210336	0.295703
WBGene00013580	Y79H2A.3	-0.0163997	0.498332	0.609088	0.324005	0.049776	-0.130277	-0.230294	0.010452	0.0927391	0.149166	0.210379	0.115006	0.0512639	-0.370906	-0.160047	-0.105295	-0.16319	-0.0840019	-0.369032	-0.207574	-0.102308	-0.183338	0.0124555
WBGene00017181	F02E11.3	0.072046	0.232018	0.125085	0.0632828	-0.0144702	0.000508857	-0.00918206	-0.0189385	0.0078032	0.0145144	0.00436707	-0.0158651	-0.0339806	-0.0476112	-0.0327093	-0.0249646	-0.0297474	-0.0201977	-0.06204	-0.057339	-0.0587727	-0.0543978	-0.0394095
WBGene00021689	znf-236	0.00525328	0.413073	0.0929138	-0.0882479	0.0763903	0.126436	0.149623	0.196875	0.261215	0.17671	0.169621	0.0947381	0.0494141	-0.214056	-0.151829	-0.12108	-0.166589	-0.0840058	-0.27632	-0.247395	-0.215162	-0.259592	0.0120145
WBGene00003021	lin-36	-0.199954	0.797836	0.406416	0.425001	0.805967	0.90264	0.625161	0.699418	0.635061	0.391619	0.26266	-0.029981	-0.168493	-0.715737	-0.662355	-0.477531	-0.367491	-0.288195	-0.771	-0.720351	-0.77172	-0.696739	-0.0822323
WBGene00022598	ztf-8	0.881349	0.525541	0.276555	0.0104858	0.111423	0.119328	0.0817012	0.00504202	-0.0465395	-0.0803935	-0.160119	-0.152151	-0.179982	-0.143349	-0.0676628	-0.209688	-0.299725	-0.377637	-0.24899	-0.224074	-0.178989	-0.129702	0.487576
WBGene00008417	D2030.7	1.39698	1.52279	0.99539	0.271644	0.130595	0.0651818	-0.0239106	-0.104581	-0.162907	-0.288253	-0.392584	-0.472768	-0.477679	-0.067853	-0.483872	-0.437506	-0.591937	-0.67164	-0.452986	-0.382902	-0.212031	0.0895419	0.751282
WBGene00016888	znf-598	0.596736	0.642672	0.413448	0.0614419	0.0565108	0.145115	0.107602	0.0870226	0.092952	0.0387609	-0.0503013	-0.100637	-0.128523	-0.175653	-0.25715	-0.282989	-0.278442	-0.260574	-0.381285	-0.190995	-0.0930747	-0.198746	0.156109
WBGene00013270	Y57A10A.31	0.78332	1.321	1.0774	0.690046	0.250339	-0.0597812	-0.132734	-0.0853396	-0.086101	-0.181739	-0.157829	-0.181739	-0.228888	-0.236053	-0.262168	-0.428548	-0.6858	-0.674877	-0.599171	-0.501643	-0.17925	-0.0577559	0.617309
WBGene00019629	cid-1	0.785985	1.06276	0.835446	0.599484	0.364876	0.214997	0.144968	0.180925	0.129231	-0.00347302	-0.135306	-0.206456	-0.290059	-0.375187	-0.400807	-0.483588	-0.549136	-0.761939	-0.647291	-0.388868	-0.155973	-0.116089	0.195503
WBGene00018511	F46F11.8	1.76573	1.42395	0.988225	0.392742	-0.0557833	-0.456512	-0.231555	-0.399085	-0.311939	-0.26448	-0.268367	-0.194879	-0.304988	-0.0582607	-0.0143926	-0.146726	-0.456512	-0.395948	-0.314829	-0.493075	-0.419108	-0.188707	0.404503
WBGene00018099	ztf-28	1.10883	1.13827	0.85083	0.233651	-0.160933	-0.0978929	-0.209784	-0.201661	-0.182218	-0.276038	-0.172264	-0.15308	-0.189562	-0.184218	-0.258941	-0.0649801	-0.297518	-0.138793	-0.289534	-0.265557	-0.230527	-0.0265969	0.0685193
WBGene00012405	ztf-25	1.4868	1.52504	1.54564	1.05474	0.0294688	-0.365781	-0.353037	-0.294921	-0.266588	-0.360087	-0.22991	-0.220821	-0.266588	-0.263993	-0.406276	-0.273358	-0.340404	-0.418057	-0.409902	-0.415253	-0.414839	-0.27978	-0.0620929
WBGene00012243	W04D2.4	1.25686	0.697575	0.635795	0.52886	0.401219	0.336129	0.223679	0.0594496	0.0269655	-0.0395274	-0.205715	-0.224951	-0.263649	-0.209495	-0.250793	-0.441577	-0.529686	-0.556162	-0.415482	-0.531706	-0.549276	-0.383541	0.435029
WBGene00008363	D1046.2	1.40563	0.92094	0.761093	0.447574	0.282119	0.305934	0.237173	0.0104724	0.0400649	-0.134365	-0.211389	-0.249136	-0.272028	-0.153196	-0.264112	-0.315788	-0.393579	-0.440523	-0.53375	-0.595876	-0.590862	-0.418834	0.162431
WBGene00013128	dxbp-1	1.16588	0.687334	0.706799	0.419478	0.178585	0.0810603	0.210195	0.197338	0.0621962	-0.0915733	-0.125155	-0.278257	-0.309804	-0.270721	-0.315533	-0.349873	-0.366886	-0.430565	-0.363698	-0.437381	-0.353737	-0.175995	0.160316
WBGene00019824	rcat-1	1.57151	0.837665	0.63722	0.284484	0.244412	0.238839	0.231768	0.135351	0.0201738	-0.0276678	-0.179632	-0.272254	-0.296071	-0.262819	-0.181518	-0.390197	-0.417636	-0.516266	-0.471684	-0.541407	-0.587099	-0.389967	0.3328
WBGene00018420	F44E2.7	1.23285	0.59422	0.5172	0.301902	0.252188	0.171362	0.159016	0.0732024	-0.00251381	-0.0241146	-0.0496796	-0.170809	-0.197678	-0.142696	-0.176803	-0.36946	-0.42806	-0.432698	-0.270531	-0.451715	-0.525089	-0.3353	0.275207
WBGene00021846	ztf-23	0.867012	0.333246	0.258672	0.0965755	0.112334	0.161218	0.109065	0.0515535	0.0313688	-0.0175034	-0.055459	-0.104271	-0.146397	-0.117885	-0.126556	-0.18302	-0.224363	-0.255323	-0.230417	-0.276075	-0.289462	-0.134289	0.139976
WBGene00015147	B0336.7	0.914495	0.373095	0.29909	0.20152	0.0405557	0.0445369	0.0619433	0.0349445	-0.0249818	-0.0577329	-0.0941598	-0.151235	-0.146581	-0.124276	-0.168358	-0.209646	-0.229081	-0.231601	-0.208798	-0.277275	-0.209235	-0.0743073	0.237088
WBGene00022794	snu-23	1.55762	0.845943	0.731246	0.658556	0.562794	0.365928	0.289424	0.174707	0.0142867	-0.21446	-0.422268	-0.267811	-0.524498	-0.396451	-0.540254	-0.653385	-0.504093	-0.507335	-0.403903	-0.369292	-0.453345	-0.203804	0.260391
WBGene00011451	T04H1.5	1.42371	0.631945	0.584203	0.570377	0.564393	0.391215	0.218794	0.0897892	-0.0543533	-0.222684	-0.350265	-0.400827	-0.397123	-0.308464	-0.375666	-0.408963	-0.521016	-0.376236	-0.331124	-0.355543	-0.425617	-0.140268	0.193722
WBGene00020412	T10E9.2	1.31425	0.542756	0.433591	0.356369	0.304632	0.237511	0.178965	0.115564	0.00254417	-0.0891738	-0.229385	-0.266704	-0.251156	-0.261613	-0.279958	-0.403354	-0.417193	-0.414119	-0.309525	-0.343451	-0.323012	-0.212887	0.315347
WBGene00001740	gro-1	0.825484	0.196822	0.168963	0.00803503	-0.00851816	0.0555707	0.0903458	0.0889588	0.105025	0.0365795	-0.0719257	-0.121294	-0.164946	-0.125198	-0.209717	-0.170987	-0.162703	-0.216193	-0.0949151	-0.124298	-0.18403	-0.0656191	0.144559
WBGene00013178	Y53H1A.2	1.57442	1.23244	0.537124	-0.187478	-0.0490029	-0.205111	-0.129354	-0.25273	-0.306263	-0.297125	-0.148261	-0.130586	-0.424963	-0.14951	-0.079517	-0.16742	-0.21706	-0.241925	-0.160232	-0.228315	-0.236689	-0.026264	0.293818
WBGene00011505	pzf-1	0.515701	0.505087	0.176124	-0.0155889	-0.0472586	-0.0597881	-0.0846093	-0.0758167	-0.0770897	-0.0663748	-0.0897394	-0.0777974	-0.059229	-0.0334634	-0.0776559	-0.0461501	-0.104951	-0.0928835	-0.100388	-0.101384	-0.103803	-0.0119356	0.128995
WBGene00012385	Y5F2A.4	1.68361	1.14417	0.70604	0.16101	-0.0488914	-0.0152503	0.0963657	-0.0511165	-0.0588457	-0.115305	-0.214835	-0.184925	-0.230947	-0.0981254	-0.0363746	-0.227265	-0.312473	-0.429286	-0.494459	-0.507833	-0.521515	-0.351633	0.10789
WBGene00043051	C29E4.13	1.1089	0.685447	0.358531	0.112548	-0.00269449	-0.00269449	0.0782117	-0.00622175	-0.0630687	-0.0449152	-0.141303	-0.0576184	-0.218263	-0.0862885	-0.175348	-0.162633	-0.299328	-0.233602	-0.277035	-0.364284	-0.343344	-0.127309	0.262312
WBGene00001867	him-8	1.60386	0.565552	0.253844	0.044125	0.0331143	-0.0537003	-0.0422137	-0.186824	-0.193502	-0.153339	-0.151134	-0.202949	-0.190555	-0.0776844	-0.199527	-0.193502	-0.161527	-0.143005	-0.270174	-0.327153	-0.28564	-0.0673546	0.399288
WBGene00018959	F56D1.1	1.44583	0.710418	0.268418	-0.120013	-0.0635611	0.00868891	-0.0398222	-0.0988882	-0.15521	-0.0886265	-0.156183	-0.212401	-0.25485	-0.0237365	-0.239494	-0.329009	-0.301276	-0.290223	-0.201735	-0.224295	-0.232598	-0.0845218	0.683085
WBGene00011600	zim-2	1.16281	0.641557	0.48473	0.0402604	-0.0974849	-0.142909	-0.154063	-0.174896	-0.160136	-0.164243	-0.167298	-0.189809	-0.19089	-0.145657	-0.182132	-0.102434	-0.189809	-0.26251	-0.24573	-0.222877	-0.0943948	0.038462	0.519451
WBGene00001035	dnj-17	0.563571	0.500825	0.301587	0.0836696	-0.0153781	0.149317	0.114693	0.130476	0.0530578	-0.00536304	-0.0907481	-0.142473	-0.272659	-0.258712	-0.25496	-0.313698	-0.294101	-0.363774	0.0557717	-0.176284	-0.107599	0.00493249	0.337849
WBGene00019457	vms-1	0.92614	0.32877	0.206915	-0.0263835	-0.0302772	-0.0290415	0.0205489	0.0758431	0.0246742	-0.0911693	-0.0730318	-0.125702	-0.20088	-0.167134	-0.24379	-0.277367	-0.402744	-0.438768	0.0909548	-0.0496685	0.0209234	0.0515659	0.409622
WBGene00001001	dis-3	0.620915	0.234548	0.0664798	-0.110392	0.026984	0.168328	0.238779	0.309295	0.249011	0.176697	0.0650877	-0.0805682	-0.14992	-0.179316	-0.233464	-0.319175	-0.310209	-0.43632	-0.0877481	-0.138201	-0.123897	-0.185388	0.198474
WBGene00013240	Y56A3A.28	0.426609	0.524027	0.501342	0.215008	-0.0390408	-0.046054	0.0887175	0.037887	0.14189	0.179301	0.0772213	-0.0492833	0.00281701	0.015791	0.129567	0.160072	0.0591883	0.14595	-0.505262	-0.571899	-0.588285	-0.603659	-0.301903
WBGene00017016	snap-1	1.55644	0.796042	0.567045	0.146795	-0.17184	-0.0897063	0.0700699	-0.0759905	0.0328685	-0.0507224	-0.0387614	0.112522	-0.0811536	0.273387	0.160663	0.118986	0.141713	0.217828	-0.422857	-0.792864	-1.13056	-0.831802	-0.508097
WBGene00022681	ZK185.1	0.491113	0.664751	0.616078	0.323239	-0.110197	-0.247174	-0.110197	-0.222414	-0.151967	-0.142211	-0.122331	-0.122331	0.0121234	0.0327381	-0.0943965	0.105451	0.212559	0.324067	-0.220731	-0.314605	-0.35579	-0.318304	-0.249472
WBGene00014131	sdz-38	0.0589347	0.0658041	0.874463	0.602831	-0.149838	-0.359977	-0.265471	-0.286431	-0.308396	-0.14548	-0.000456224	0.185497	0.207471	0.679301	0.339929	0.157651	0.141946	-0.0926214	-0.345449	-0.332798	-0.354649	-0.340208	-0.332052
WBGene00009834	lsy-27	0.834909	2.18081	2.46296	2.1088	1.20514	0.00187613	-0.447747	-0.104184	-0.106638	-0.305965	-0.0537267	-0.231998	-0.0703269	-0.245377	0.0311283	-0.773684	-0.762031	-1.10447	-1.07614	-1.09958	-1.10003	-0.829955	-0.513766
WBGene00015138	B0310.2	-0.383835	0.691218	1.24632	1.16274	0.464242	-0.0177158	-0.0227706	0.0120731	0.0889022	0.376973	0.345041	0.190864	0.0449088	-0.135533	-0.108036	-0.120341	-0.573974	-0.722322	-0.473922	-0.474774	-0.452594	-0.600178	-0.537292
WBGene00017406	sdz-12	-0.0319293	0.141058	0.407802	0.277855	0.00746789	-0.0286953	-0.0539864	-0.0364627	-0.0320796	-0.0431337	-0.0383048	-0.0234933	-0.0275689	-0.0617475	-0.0159348	-0.0356133	-0.0633336	-0.0302454	-0.0633336	-0.0596918	-0.0633336	-0.0619614	-0.0633336
WBGene00011925	T22C8.4	0.918538	0.614989	0.696714	0.998089	0.555868	-0.00414721	-0.0253421	-0.022279	-0.124164	-0.150181	-0.235108	-0.192912	-0.247905	-0.165619	-0.166746	-0.218393	-0.255212	-0.27371	-0.347129	-0.355944	-0.344543	-0.348863	-0.306
WBGene00018740	tra-4	0.38015	0.364661	0.595331	0.708622	0.522215	0.257474	0.0353556	-0.0225753	-0.0737755	-0.0693605	-0.0745283	-0.116163	-0.130182	-0.110844	-0.182378	-0.24997	-0.298396	-0.200958	0.013831	-0.199776	-0.37945	-0.448718	-0.320564
WBGene00013505	Y71A12B.8	0.0245475	0.0126511	0.0313521	0.0614899	0.0282754	0.0109518	-0.00715606	-0.0100285	-0.0121866	-0.0146364	-0.00285806	-0.0110352	-0.00128533	-0.00300112	-0.0117548	-0.014348	-0.0116108	-0.0150691	-0.0127473	-0.0078618	-0.0149614	-0.0142232	-0.00450403
WBGene00007772	egrh-1	0.0300066	0.266968	0.268045	0.257483	0.274906	0.181214	0.0653627	-0.0753581	-0.167269	-0.182928	-0.300153	-0.332957	-0.253612	-0.129123	-0.0273844	0.0769499	0.143501	0.221051	0.418003	-0.0436878	-0.199692	-0.258162	-0.233163
WBGene00006604	tra-1	0.230959	0.783539	0.356869	-0.2219	-0.361761	-0.418057	-0.364524	-0.298699	-0.247686	-0.168288	-0.128994	-0.10951	-0.0608552	-0.217397	-0.144346	-0.101766	0.0498565	0.0584437	-0.0610759	0.439089	0.281481	0.284047	0.420573
WBGene00010770	K11D2.4	-0.0639237	0.429033	0.0719004	-0.195153	-0.184314	-0.250883	-0.232792	-0.248127	-0.275502	-0.315903	-0.224914	-0.205006	-0.171596	-0.133847	-0.0291404	0.0311954	0.122709	0.191511	0.213823	0.0489851	0.311675	0.43399	0.676279
WBGene00020635	ztf-31	0.291756	0.0449891	0.0170723	-0.019046	-0.0457287	-0.0788988	-0.0703571	-0.0746217	-0.0737677	-0.0771865	-0.0672378	-0.0611603	-0.0635599	-0.0359939	-0.074764	-0.0672378	-0.07391	-0.0880661	-0.0757183	-0.0829359	0.277094	0.369012	0.130267
WBGene00017344	F10E7.2	0.767161	0.767099	0.794635	0.208172	-0.121924	-0.286177	-0.316125	-0.187805	-0.234	-0.433298	-0.314405	-0.288955	-0.435825	-0.299121	-0.41975	-0.37268	-0.351366	-0.397843	-0.400922	-0.102643	0.396472	0.661837	1.36746
WBGene00016712	C46E10.8	-0.0103018	0.047999	0.0438596	0.00577757	-0.0037593	-0.00333092	-0.0184002	-0.0132159	-0.00905307	-0.0171024	-0.0158057	-0.0114919	-0.0123536	-0.00433066	-0.0041878	-0.00862312	-0.0100568	-0.0119227	-0.0166867	-0.0162644	-0.0144898	0.0395295	0.0642111
WBGene00016713	C46E10.9	0.0211851	0.0152286	0.079206	0.0538175	-0.0156271	-0.00946015	-0.0210989	-0.0163458	-0.0157708	-0.0141905	-0.0124686	-0.0103191	-0.00545861	-0.0195128	-0.00431735	-0.00431735	-0.0103191	-0.017065	-0.0204197	-0.0178601	-0.0206766	0.012366	0.0534243
WBGene00006483	dgk-4	0.898361	0.659433	0.37781	-0.386569	-0.547767	-0.552921	-0.394221	-0.305186	-0.167306	-0.0624652	0.0210424	0.198281	0.100781	0.123182	0.129631	0.194835	0.158607	0.0530051	-0.123303	-0.147884	-0.256726	-0.159411	0.188792
WBGene00016427	C34H4.5	0.243743	0.197006	0.0841403	-0.0428335	-0.0639089	-0.0416347	-0.0753125	-0.0449673	-0.0383097	-0.0232443	-0.0437667	-0.0844734	-0.0586448	-0.0581059	-0.021405	0.051558	0.087675	0.136154	-0.0689117	-0.0547675	-0.0830035	-0.0312913	0.0343046
WBGene00011597	zim-1	1.13557	0.816899	0.307819	-0.0734833	-0.157897	-0.22108	-0.174999	-0.151857	-0.154296	-0.179044	-0.183757	-0.168108	-0.163705	-0.133633	-0.166941	-0.110766	-0.188222	-0.157254	-0.281431	-0.241289	-0.071876	0.0789016	0.64045
WBGene00011066	ztf-15	1.26725	0.692928	0.294419	-0.0771967	-0.172061	-0.184016	-0.21455	-0.217308	-0.155833	-0.229088	-0.212485	-0.198929	-0.179706	-0.200566	-0.141094	-0.15385	-0.187392	-0.204665	-0.242077	-0.182552	-0.0211745	0.0976988	0.822243
WBGene00011601	zim-3	0.826752	0.485715	0.137187	-0.147324	-0.121884	-0.144475	-0.129107	-0.131388	-0.119751	-0.129912	-0.141091	-0.153857	-0.111382	-0.0957053	-0.150587	-0.133673	-0.0850012	-0.115892	-0.190387	-0.153961	0.0211968	0.178074	0.60645
WBGene00018833	hrpc-1	1.08164	0.672806	0.103233	-0.139482	-0.143659	-0.175624	-0.197293	-0.10638	-0.143044	-0.113229	-0.138379	-0.109139	-0.0927781	-0.112386	-0.107939	-0.129947	-0.174493	-0.244135	-0.0131918	-0.147842	-0.136768	-0.00860629	0.576636
WBGene00010264	F58G1.2	0.840335	0.774156	0.313722	-0.0585932	-0.100846	-0.0589152	-0.120316	-0.128966	-0.073263	-0.201882	-0.18949	-0.226146	-0.18082	-0.175806	-0.28394	-0.241414	-0.271324	-0.148479	-0.0453998	-0.097852	0.0830702	0.148518	0.443652
WBGene00043705	egrh-2	0.360386	0.345006	0.208922	-0.0727977	-0.106274	-0.0667185	-0.065616	-0.0855921	-0.101746	-0.0970922	-0.0632758	-0.0895086	-0.122662	-0.0906296	-0.0268772	-0.0179192	-0.0321172	-0.0200534	-0.106495	-0.053234	0.011341	0.11387	0.179084
WBGene00021704	Y48G9A.11	0.332116	0.28806	0.257284	0.0424906	-0.0980568	-0.11412	-0.113399	-0.105636	-0.107214	-0.0912268	-0.079774	-0.07907	-0.0900916	-0.0876823	-0.054921	-0.0783663	-0.0556133	-0.0994838	-0.0860433	-0.063077	0.0443745	0.195982	0.243468
WBGene00000474	cey-3	3.67244	2.47772	1.42218	-0.205313	-0.368933	-0.545174	-0.479531	-0.661657	-0.567764	-0.714111	-0.562062	-0.590628	-1.15588	-0.559261	-0.781736	-0.956711	-0.938291	-0.927309	-1.16952	-0.792439	0.000277249	1.635	2.76869
WBGene00000473	cey-2	3.95783	3.18456	1.75066	-0.503838	-0.389598	-1.02063	-0.678601	-1.00764	-0.704663	-0.89543	-0.588575	-0.536199	-1.07396	-0.808147	-1.3665	0.0196073	-0.842402	-1.02721	-1.65887	-1.25956	0.0442091	2.22578	3.1792
WBGene00009937	lsl-1	1.41293	1.27243	0.424039	-0.304829	-0.346527	-0.351906	-0.295161	-0.388691	-0.304099	-0.102878	-0.235583	-0.205183	-0.310788	-0.0944685	-0.319824	-0.35817	-0.392677	-0.325951	-0.552313	-0.244943	0.277648	0.508427	1.23852

## Sheet: group4_boeck_heatmap
WB_ID	gene	4cell	44min	83min	122min	161min	199min	238min	277min	316min	355min	393min	432min	471min	510min	548min	587min	626min	665min	L1	L2	L3	L4	YA
WBGene00013541	lonp-2	-0.359994	-0.380503	-0.28992	-0.170239	-0.0925579	-0.0638937	-0.0479955	-0.0140268	0.00597699	-0.0089998	-0.0871324	-0.0381757	0.0403298	0.148568	0.277137	0.265568	0.230008	0.250648	0.00453158	0.328367	0.0297991	0.054747	-0.0822423
WBGene00011958	T23G4.2	-0.0369638	-0.0369638	-0.036531	-0.0254681	-0.0211808	-0.0226085	-0.0146315	-0.0187569	-0.0149156	-0.0109428	0.00582064	0.0288842	0.0286085	0.0228068	0.0357595	0.0517206	0.0605122	0.0656272	-0.011287	0.0184406	-0.0179925	-0.0237179	-0.0262202
WBGene00007745	C26D10.4	-0.165323	-0.185323	-0.15732	-0.126938	-0.0975889	-0.0897364	-0.063247	-0.0365844	-0.002631	0.0450027	0.0999013	0.138566	0.164948	0.191189	0.127806	0.146153	0.115796	0.107105	-0.00711349	0.00966138	-0.0640262	-0.0763786	-0.0739181
WBGene00015680	egal-1	-0.983284	-1.30346	-1.20437	-1.02678	-0.823815	-0.748625	-0.27914	-0.000409658	0.494217	0.716491	0.883991	1.15227	1.08776	1.17038	0.792802	0.626558	0.534201	0.446975	-0.125465	0.0302216	-0.234858	-0.407067	-0.798589
WBGene00004487	rps-18	-1.82079	-6.26501	-1.47612	-0.678886	-0.562569	-0.399059	-0.281702	-0.0183661	0.204241	0.278168	0.439318	0.88534	0.646177	0.912203	0.818021	0.771333	0.821041	0.989383	1.35763	0.801641	0.983138	1.17301	0.421857
WBGene00004431	rpl-19	-2.60402	-5.9904	-1.43814	-0.665448	-0.359331	-0.397886	-0.0511364	-0.0425195	0.0218819	0.419819	0.713416	0.884817	0.825389	0.991212	0.839442	0.804847	0.623637	0.385467	1.53212	1.04465	1.08018	1.08556	0.29645
WBGene00004485	rps-16	-2.81703	-6.18802	-1.38259	-0.447503	-0.00908705	0.230491	0.409358	0.377198	0.358247	0.148632	0.126402	0.266976	0.635832	1.07889	1.06461	1.03779	1.21343	1.0518	0.912608	0.473485	0.413998	0.893349	0.15114
WBGene00004456	rpl-37A	-1.92575	-6.14474	-0.989987	-0.135722	0.312613	0.694374	0.113439	-0.286356	-0.444555	-0.137737	0.441079	1.02148	0.698899	0.840799	0.427509	0.420674	0.583716	0.755391	1.05427	0.589084	0.591103	1.10777	0.412658
WBGene00004435	rpl-23	-2.17736	-6.34721	-0.44045	0.158766	-0.312273	0.457423	0.132724	-0.22791	0.578124	0.547475	0.855648	1.04108	1.15451	1.30034	1.45547	0.424069	0.727283	1.15636	0.300477	-0.155004	-0.121526	0.0391461	-0.547158
WBGene00004423	rpl-11.2	-4.1831	-5.7323	-2.77177	-1.35827	-0.642021	-0.00579581	0.261308	0.492104	0.652224	0.79485	0.875661	1.46154	1.2418	1.28946	1.08617	1.21765	1.12977	0.916476	1.96564	0.949273	0.798188	0.401885	-0.840723
WBGene00016496	C37C3.2	-1.1644	-2.37696	-1.38499	-0.374001	-0.177047	0.0114978	0.142434	-0.0416598	0.0136785	0.223573	0.234787	0.40343	0.477765	0.482074	0.68939	0.616529	0.436633	0.32726	0.418109	0.364154	0.328931	0.0531847	0.295633
WBGene00011264	R13H4.6	0.0152829	-0.0109874	-0.0122852	-0.00781979	-0.00480265	-0.00465914	-0.00609494	-0.00336813	-0.00566405	-0.00681338	0.000783921	0.0072032	0.0198156	0.0222122	0.0143024	0.00905235	0.00691851	0.00691851	-0.00845303	-0.00277938	-0.00970809	-0.00936917	-0.00968524
WBGene00015614	C08G5.1	0.0084179	-0.00876544	-0.00617093	-0.00530712	-0.00444384	-0.00228788	-0.00430001	-0.0050193	-0.00415619	-0.00185707	0.0027302	0.0061611	0.00716025	0.00929895	0.00844385	0.0102959	0.00830128	0.0102959	-0.00725027	-0.00693793	-0.003915	-0.00310435	-0.00759002
WBGene00012060	T26G10.3	0.00186097	-0.00865666	-0.00577502	-0.00908941	0.000974277	0.00140401	-0.00721512	-0.00865666	-0.00131981	-0.00175036	0.0167899	0.0258306	0.0128167	0.0126746	0.00826244	0.00612268	-0.00117632	-0.000745948	-0.00908941	-0.00599312	-0.00908941	-0.00908941	-0.00908941
WBGene00006461	tag-96	-0.0237751	0.050733	0.0294008	0.00435554	-0.0682434	-0.130518	-0.33853	-0.356139	-0.438296	-0.203304	0.134691	0.211641	0.301034	0.411303	0.32469	0.342602	0.28417	0.266841	-0.329577	-0.140467	-0.128857	-0.0712393	-0.132516
WBGene00018496	F46F5.5	0.00455966	0.00422148	0.00550584	0.00664654	0.00265015	0.00036152	-0.00523227	-0.00566347	-0.00969415	-0.0108478	-0.00738952	0.00207833	0.00379311	0.00878292	0.00750147	0.00564848	0.00892523	0.0113424	-0.0108478	-0.00559688	-0.005887	-0.00855476	-0.00230338
WBGene00007378	lido-17	-0.0152681	-0.00336777	0.026227	0.0177736	-0.0198218	-0.031999	-0.0360329	-0.0322867	-0.027546	-0.0272592	-0.0185385	-0.00562617	0.0113659	0.0240145	0.0350433	0.042167	0.0284361	0.0197181	-0.0199631	-0.00527235	-0.0168679	0.0259714	0.0291326
WBGene00022511	ZC53.4	0.00848424	-0.00487004	-0.00429308	-0.00400469	-0.00487004	-0.00299576	-0.0011239	-0.00198754	-0.00371635	-0.0035722	-0.00241954	-0.000404607	0.00404705	0.00347341	0.0070549	0.00848501	0.0093424	0.0126243	-0.00449843	-0.000749739	-0.0045891	-0.00454629	-0.00487004
WBGene00008946	F19B2.7	0.0300426	-0.00724355	-0.00666659	-0.00623402	-0.00608986	-0.00493709	-0.00580158	-0.00493709	-0.00464904	-0.00508113	-0.00608986	-0.00493709	-0.00378523	0.00239026	0.00739739	0.00982317	0.0129564	0.0175016	-0.000760661	-0.00259941	-0.00578342	0.00130751	-0.00582338
WBGene00022470	mrpl-19	0.367186	-0.192771	-0.407881	-0.499773	-0.410507	-0.416593	-0.19168	-0.163148	-0.218485	-0.091646	-0.0345148	-0.240713	-0.0955024	0.191007	0.437661	0.517099	0.572535	0.608	0.0308036	0.112917	-0.123839	0.153272	0.0965742
WBGene00021534	mvk-1	-0.275032	0.172007	0.0944918	-0.282062	-0.407593	-0.687242	-0.44804	-0.301862	-0.240969	-0.330801	-0.135722	0.0570958	0.180577	0.328923	0.395296	0.467425	0.476536	0.572651	0.319987	0.169168	0.274884	-0.321822	-0.0778962
WBGene00004492	rps-23	-0.951413	-1.24438	-0.438879	-0.240746	0.09801	-0.0211435	-1.87427	-6.2496	-2.69916	-0.600223	0.390945	0.824649	0.919594	1.27561	0.95412	1.18807	0.966702	1.48862	1.67348	1.19895	1.0986	1.3939	0.848566
WBGene00004189	pars-1	0.304041	-1.00451	-1.21329	-1.0217	-0.521403	-0.356436	-0.0340758	0.0447989	0.211223	0.266701	0.371607	0.586054	0.499325	0.415448	0.179781	-0.068677	-0.235157	-0.427746	0.252335	0.446332	0.481366	0.296083	0.527897
WBGene00011412	mrpl-16	0.427441	-0.546249	-0.690951	-0.583852	-0.385412	-0.162452	0.0639064	0.271807	0.345354	0.158098	0.156604	0.210795	0.118557	0.0119956	-0.0614419	-0.319407	-0.290069	-0.586242	0.397979	0.375185	0.270036	0.378247	0.440071
WBGene00006935	vars-1	-0.111737	-0.30352	-0.373201	-0.296456	-0.218334	-0.103701	0.0159282	0.119525	0.145136	0.119525	0.085748	0.0343529	0.0241124	0.0356528	-0.0230993	-0.0409067	-0.070294	-0.0768705	0.165196	0.260465	0.165971	0.0512387	0.395268
WBGene00009771	F46B6.6	0.075902	-0.324589	-0.553884	-0.501933	-0.323666	-0.199741	0.0894963	0.0885433	0.170008	0.0952014	0.108341	0.098562	0.10663	0.0813318	-0.0691913	-0.0669694	-0.0821077	-0.0686114	0.161141	0.326072	0.275113	0.216666	0.297683
WBGene00012645	mrpl-22	-0.164653	-1.0241	-1.05606	-0.660883	-0.250185	0.126382	0.122436	0.147521	0.203307	0.159188	0.137401	0.17187	0.0409482	0.0899478	0.123201	0.0753363	-0.00893613	-0.00461396	0.613221	0.272643	0.256534	0.398141	0.231346
WBGene00018475	F45E12.5	-0.099943	-1.39146	-1.25868	-0.560635	3.46368e-05	0.253413	0.404267	0.405015	0.485776	0.258341	0.0996253	0.387087	0.123295	0.0549569	-0.116511	-0.0337373	-0.405593	-0.224807	0.298937	0.417746	0.296207	0.423515	0.183152
WBGene00013324	mrps-7	0.423831	-0.602751	-0.594628	-0.616536	-0.124616	0.187166	0.336724	0.323135	0.333871	0.159185	0.119845	-0.0527214	0.016667	0.226245	0.321668	-0.248769	-0.739119	-0.205481	-0.0067695	0.146163	0.0670034	0.330182	0.199708
WBGene00016142	mrps-18C	0.175279	-0.512553	-0.614816	-0.334032	-0.0316818	0.209922	0.186924	0.300925	0.301552	0.239056	0.0925931	0.0254977	-0.105422	0.00522071	-0.195539	-0.278834	-0.367596	-0.30028	0.295943	0.166113	0.0914934	0.197569	0.452663
WBGene00021829	mrpl-17	0.696772	-0.772949	-1.18661	-1.35589	-0.0789176	0.493989	0.611278	0.50892	0.592972	0.407776	0.279492	0.260843	-0.00799823	-0.365734	-0.0636389	0.0300925	-0.00799823	-0.450001	-0.191098	0.0921117	0.06659	0.21777	0.222227
WBGene00014871	Y37H9A.5	-0.204771	-0.218012	-0.21931	-0.161063	-0.0743502	0.00201007	0.0261854	0.081692	0.0948642	0.052474	0.0496032	0.0227739	0.00978543	0.0576032	0.0352838	0.0326209	0.00510055	0.0169068	0.120444	-0.0455444	0.0732418	0.0676785	0.174783
WBGene00000196	aars-1	-0.163935	-0.273793	-0.232129	-0.0947915	0.0117869	-0.00105303	0.0246308	0.0986021	0.0925713	0.0829143	0.0640894	0.0850534	0.0496348	0.009062	-0.013165	-0.0814725	-0.0931358	-0.109908	0.114018	0.0857777	0.0608909	0.0537749	0.230576
WBGene00006945	wars-1	-0.0585862	-0.2356	-0.435529	-0.585317	-0.417547	-0.225643	0.0327205	0.202919	0.203982	0.202654	0.261175	0.207562	0.0653097	-0.00690756	-0.0710763	-0.0921923	-0.20858	-0.288311	0.719125	-0.0953963	0.0578798	0.297392	0.469967
WBGene00011883	mrpl-50	0.237917	-0.634636	-1.3564	-1.06928	-0.220999	0.433369	0.458271	0.184617	0.225094	0.00609558	-0.124233	-0.14402	-0.070941	0.748773	0.767562	0.41675	0.207732	0.250229	-0.0276406	-0.0441961	-0.199346	-0.111467	0.0667562
WBGene00010812	mrpl-35	0.0694246	-1.50871	-0.860155	-0.954467	0.113	0.93667	0.306125	-0.122177	0.00573832	0.0630617	0.14366	0.0251003	0.0869347	0.625114	0.478427	0.448014	0.257883	-0.9437	0.353501	0.107857	-0.0398474	0.278047	0.130501
WBGene00017319	mrps-9	0.336726	-0.396596	-0.548055	-0.455771	-0.288449	-0.11705	0.0903179	0.238295	0.233934	0.22956	0.070664	-0.0565493	-0.0313514	0.070664	0.00728472	0.0463431	0.0489706	0.0892083	0.129984	0.107594	0.0494328	0.0666332	0.078211
WBGene00016989	mrpl-48	0.530404	-0.199427	-0.511612	-0.854847	-0.555438	-0.0876581	0.0734116	0.226193	0.260586	0.336466	0.155938	0.174719	0.0121406	0.236228	-0.0778954	0.0108705	-0.222246	0.233998	0.101709	-0.0276002	-0.166091	0.14535	0.204802
WBGene00002080	xpo-3	0.332709	-0.0353293	-0.380145	-0.677115	-0.637117	-0.468866	-0.129059	0.0363083	0.256839	0.312649	0.289012	0.255582	0.256525	0.212384	0.124313	0.162229	0.138973	0.0815493	-0.298259	-0.0679949	-0.0689306	-0.142591	0.446335
WBGene00004483	rps-14	-1.32213	-4.71065	-2.61614	-1.9564	-1.50828	-1.09117	-1.03793	-0.457237	-0.113144	-0.283608	0.125808	0.663307	0.29883	0.421728	0.43233	0.608938	0.858433	1.00666	2.57419	2.10441	2.19022	2.2587	1.55316
WBGene00004440	rpl-26	-1.09153	-4.15786	-3.03797	-1.5615	-1.23656	-0.72466	-0.719773	-0.523839	-0.39486	-0.207553	0.0411842	0.362572	0.279558	0.541531	0.627164	0.703758	0.971956	1.14183	2.15785	1.84896	1.86423	1.90121	1.2143
WBGene00004491	rps-15A	-1.9345	-3.51079	-3.08245	-1.85247	-1.11022	-0.628977	-0.346075	-0.26247	-0.231566	0.0285129	0.148971	0.601683	0.250541	0.435231	0.513214	0.727188	0.997807	1.16416	2.34641	1.88864	1.75793	1.27689	0.822333
WBGene00004480	rps-11	-1.06053	-2.41255	-1.86434	-1.50773	-1.19585	-0.848822	-0.529933	-0.301698	-0.0435984	-0.284356	-0.213716	0.114453	0.165826	0.466028	0.599993	0.65541	0.734952	0.87967	1.37054	1.22615	1.34843	1.54664	1.15503
WBGene00004436	rpl-24	-1.30874	-2.87718	-2.28789	-1.65437	-1.0311	-0.728434	-0.839949	-0.450783	-0.269928	-0.228045	-0.0627349	0.343035	0.0971918	0.356488	0.440307	0.607801	0.891198	1.1427	2.00338	1.4211	1.44615	1.76727	1.22254
WBGene00004449	rpl-35	-0.82518	-2.58757	-2.3406	-1.23027	-1.15541	-0.858059	-0.509959	-0.329098	-0.290633	-0.122642	0.081747	0.318556	0.324073	0.570897	0.702245	0.75835	0.820673	0.852048	1.53681	1.13441	1.00683	1.62261	0.520149
WBGene00004479	rps-10	-0.654146	-2.49286	-1.73652	-1.39251	-0.674402	0.0309141	-0.0243054	-0.365934	-0.0545582	-0.154565	-0.358364	0.0297601	0.0480988	0.350152	0.685023	0.676943	0.97171	1.09204	1.19775	0.684116	0.541902	1.2715	0.32825
WBGene00016493	rplp-2.1	-1.80448	-3.42139	-5.52857	-1.20673	-0.615692	-0.469688	-0.545409	-0.383371	0.100042	0.243256	0.35772	0.964546	0.656986	0.934529	0.609514	0.666888	0.775216	0.769713	2.23035	1.50004	1.33512	2.12853	0.702878
WBGene00009246	gfm-1	-0.365134	-0.446019	-0.637558	-0.71859	-0.500823	-0.374675	-0.183014	0.000359652	0.148184	0.146609	0.215722	0.263491	0.246491	0.140527	0.208136	0.149058	0.180126	0.14999	0.378687	0.391254	0.297664	0.114767	0.194747
WBGene00004447	rpl-35A	-1.03015	-1.42226	-1.32629	-1.25644	-1.46634	-0.923795	-0.424149	-0.139511	-0.0111389	-0.159189	-0.0968148	0.255023	0.38771	0.819624	0.812175	0.888748	0.961459	1.00247	1.31537	0.271181	0.146878	1.3376	0.0578303
WBGene00004451	rpl-37.2	-1.20676	-1.96402	-1.34124	-1.17748	-0.830309	-0.740436	-0.56144	-0.294378	-0.2414	0.161827	0.328765	0.348094	0.415618	0.464271	0.67745	0.842394	0.738304	0.857761	0.780892	0.923848	0.36871	1.32983	0.119695
WBGene00004450	rpl-36	-1.17127	-1.73691	-1.24731	-0.763582	-0.975918	-0.558088	-0.254902	-0.0762554	-0.210366	-0.031542	-0.0386038	-0.175895	0.390653	1.05293	1.0809	1.15511	1.17242	1.23817	0.51846	-0.0905687	-0.110769	1.10123	-0.267876
WBGene00004412	rpl-10a	-1.69419	-4.49506	-2.77335	-1.9383	-1.44073	-0.731857	-0.387563	-0.233061	0.0714695	0.316386	0.347491	0.663245	0.377945	0.385304	0.480015	0.389582	0.266105	0.299601	2.27826	2.04777	1.98811	2.28159	1.50123
WBGene00004482	rps-13	-1.73958	-5.19939	-2.99413	-1.64495	-1.46641	-0.709081	-0.111074	0.278089	0.39568	0.114632	0.139369	0.381493	0.434296	0.805168	0.75203	0.685882	0.731334	0.716514	2.2673	1.57691	1.37134	2.17818	1.03641
WBGene00004448	rpl-34	-1.35393	-5.03666	-3.78667	-1.62898	-0.767505	-0.438841	-0.363068	-0.0978361	0.35402	0.47021	0.649621	0.887097	0.641467	0.669806	0.697596	0.263949	0.407886	0.23985	1.92522	1.59197	1.51455	2.10745	1.05279
WBGene00004438	rpl-23A.1	-3.63816	-4.52654	-2.32456	-1.60985	-0.926961	-0.467635	-0.00015212	0.146083	0.405445	0.311383	0.460285	0.70085	0.465113	0.801161	0.782905	0.742212	0.495521	0.483076	2.67757	1.95981	1.5812	1.43419	0.0470645
WBGene00004414	rpl-3	-2.85951	-5.44452	-2.50437	-1.67028	-1.46304	-0.824833	-0.483441	-0.39355	-0.00815382	0.407589	0.469454	0.753086	0.809902	0.787123	0.66808	0.69508	0.816719	0.819855	2.48229	1.81271	2.01025	1.72765	1.39192
WBGene00004469	rpsa-1	-1.95237	-5.54295	-1.91517	-1.56156	-1.07127	-0.979842	-0.558781	-0.532301	-0.175524	0.206251	0.221889	0.640656	0.566184	0.84105	0.793002	0.873002	0.93982	1.04236	1.99051	1.50916	1.65613	1.78096	1.22879
WBGene00004496	rps-27	-2.65162	-5.49062	-1.78257	-1.34043	-0.60632	-0.268318	-0.628779	-0.504641	-0.38338	0.195138	0.577817	0.863977	0.560776	0.537125	0.461828	0.386459	0.141858	-0.145475	2.37495	2.11765	1.96996	2.45603	1.15859
WBGene00004474	rps-5	-1.26977	-5.59017	-1.56952	-1.18814	-1.00512	-0.630424	-0.284817	-0.425252	0.0058908	0.221621	0.134417	0.493653	0.523748	0.831601	0.8084	0.77995	0.895546	0.934543	1.70817	1.07108	1.24181	1.5276	0.785185
WBGene00004408	rplp-0	-1.35738	-5.62811	-1.1475	-0.972591	-1.19476	-0.691509	-0.416805	-0.411809	0.0369968	0.281662	0.230198	0.721923	0.542649	0.61588	0.679502	0.724194	0.665865	0.824518	1.78405	1.08206	1.35614	1.35104	0.923776
WBGene00004418	rpl-7	-1.65178	-5.57184	-1.58375	-1.02754	-1.37839	-0.664537	-0.605932	-0.378336	-0.0321995	0.274412	0.251399	0.943143	0.664125	0.801948	0.516886	0.646005	0.436879	0.317883	2.14602	1.46406	1.61642	1.58288	1.23224
WBGene00004454	rpl-36A	-2.40041	-6.83962	-1.0896	-1.35854	-1.13454	-0.494832	-0.799113	-0.839129	0.0250611	-0.0068683	0.698483	0.842467	0.692648	1.13443	1.05114	0.91543	0.760045	0.932366	2.12994	1.76343	1.84473	1.67466	0.497808
WBGene00021350	rpl-27A	-0.787624	-5.66328	-2.02962	-1.13003	-1.60479	-1.46835	-0.687917	-0.486145	-0.473647	-0.391998	-0.0060676	0.184407	0.66181	1.12893	1.12071	1.03965	0.978429	1.16685	2.40297	1.58218	1.65663	1.64021	1.16669
WBGene00004428	rpl-13A	-1.29352	-4.49239	-2.12473	-1.46013	-1.66834	-1.01226	-0.626235	-0.46981	-0.122379	0.327702	0.176477	0.318433	0.646519	0.871851	0.908427	0.99824	1.03483	1.06371	1.8434	1.41032	1.44804	1.30578	0.916063
WBGene00004484	rps-15	-0.719188	-4.70575	-2.02994	-1.44779	-1.10871	-0.75139	-1.51716	-0.831192	-0.879317	-0.561421	0.2273	0.756571	0.487257	0.623593	1.02237	1.05859	1.38559	1.46355	2.02829	1.33044	1.34435	1.91248	0.911475
WBGene00004493	rps-24	-0.781031	-5.38772	-1.85332	-1.36365	-0.736647	-0.631467	-0.717295	-0.552176	-0.370387	-0.153289	-0.239011	0.121727	0.335116	0.970335	0.874736	0.660661	0.561148	0.446562	2.34281	1.6286	1.62969	2.03005	1.18457
WBGene00004426	rpl-14	-1.25214	-5.08015	-1.81336	-1.34514	-0.845249	-0.880186	-0.6431	-0.752921	-0.35987	-0.340041	-0.54238	0.0678501	0.115927	0.752147	0.842687	0.955508	1.03803	1.04913	2.17687	1.58868	1.57203	2.5045	1.19117
WBGene00004446	rpl-32	-1.02153	-6.01779	-1.90386	-1.18891	-1.14864	-1.31689	-0.230429	0.234236	0.224051	0.0513043	-0.12345	-0.0316841	0.340421	0.753417	0.754429	0.712892	0.826884	0.970445	2.02987	1.64389	1.55511	1.85558	1.03065
WBGene00004425	rpl-13	-1.27159	-5.50676	-2.71715	-1.32374	-1.02515	-0.558291	-0.338098	-0.709852	-0.170866	0.0545116	0.133355	0.881636	0.650976	0.764092	0.816116	0.89262	0.891577	0.958815	2.01648	1.18193	1.27353	1.99	1.11586
WBGene00004499	fau-1	-0.90091	-5.53724	-2.98147	-0.872142	-0.767579	-0.5114	-0.300345	-0.197856	-0.120045	-0.0707133	-0.24148	-0.125738	0.348057	0.819697	0.897994	0.82167	0.938108	0.800317	2.26816	1.40723	1.29555	2.11909	0.911039
WBGene00004488	rps-19	-0.842385	-5.16155	-2.92669	-1.91489	-1.12043	-0.955318	-0.689216	-0.274985	0.0939046	0.0290445	-0.153525	0.300904	0.366767	0.859516	1.09417	1.06394	1.2834	1.52133	2.11514	1.30226	1.2506	2.06426	0.69375
WBGene00004478	rps-9	-1.32653	-6.11655	-1.90313	-1.4046	-1.03769	-0.296401	-0.354663	-0.0843681	0.209272	0.103084	-0.00870802	0.328518	0.454165	0.991465	1.04707	1.09733	1.38315	1.54978	1.5101	0.970388	1.07197	1.40602	0.410336
WBGene00004441	rpl-27	-1.7408	-5.96737	-2.26995	-0.988822	-0.515035	-0.503859	-0.249392	-0.513164	-0.556764	-0.153137	0.0911955	0.301143	0.536731	1.01968	1.01515	0.9791	1.14032	1.29869	2.12257	1.50154	1.25019	1.32208	0.879913
WBGene00012179	rpl-37.1	-0.680304	-5.4375	-2.25934	-0.87387	-0.541773	-0.355775	-0.413058	-0.626355	-0.355774	0.144342	0.687463	0.836227	0.861465	1.17574	0.957418	0.98777	1.1632	1.06322	0.866099	0.43743	0.53981	1.81077	0.0127932
WBGene00004430	rpl-18	-2.00492	-2.67412	-2.22561	-1.77786	-1.32823	-0.765756	-0.584161	-0.435568	0.0202971	0.0569776	0.179868	0.575552	0.233596	0.435148	0.419971	0.438048	0.497081	0.562854	2.3047	1.44192	1.53908	2.00465	1.08649
WBGene00004470	rps-3A	-1.46242	-2.28192	-1.71854	-1.39861	-1.44344	-1.15811	-0.791271	-0.628965	-0.244082	-0.0153396	-0.0244331	0.398928	0.273444	0.393933	0.42455	0.45366	0.410223	0.412023	2.13256	1.56877	1.63348	1.87613	1.18942
WBGene00004419	rpl-7A	-2.19383	-2.76025	-1.7091	-1.5862	-1.21434	-0.943455	-0.757081	-0.459583	-0.117864	0.214025	0.201049	0.552898	0.405017	0.264789	0.261816	0.354576	0.495347	0.590814	2.0923	1.49639	1.81187	1.76	1.24081
WBGene00004416	rpl-5	-1.7029	-2.87142	-1.62957	-1.31358	-1.30492	-1.01986	-0.703009	-0.582102	-0.187804	0.131139	0.11348	0.151737	0.249051	0.295354	0.307642	0.396613	0.468258	0.472461	2.17526	1.68505	1.81834	1.6806	1.37017
WBGene00004475	rps-6	-2.12973	-2.99613	-2.58528	-1.83048	-1.55154	-1.03903	-0.594766	-0.523709	-0.101546	0.108407	0.0784937	0.568144	0.468639	0.366172	0.337832	0.382039	0.307782	0.39666	2.569	2.01566	2.25797	1.99719	1.49823
WBGene00004427	rpl-15	-2.05343	-2.6553	-1.9084	-1.71447	-1.28859	-1.01061	-0.767027	-0.605186	-0.246427	0.0734903	0.0910935	0.56588	0.261432	0.0758501	0.125671	0.268669	0.292197	0.44787	2.60518	1.99268	2.01811	1.84935	1.58196
WBGene00004444	rpl-30	-1.54028	-2.72448	-1.96565	-1.13864	-1.16099	-0.794286	-0.599753	-0.538828	-0.470679	-0.25009	-0.0205739	0.132157	0.132157	0.616423	0.506736	0.52408	0.302653	0.34901	1.84499	1.83032	1.80445	2.11546	1.04582
WBGene00004420	rpl-9	-2.31831	-4.7305	-2.63238	-1.90246	-1.53328	-1.03061	-0.767802	-0.607535	-0.285025	0.0503887	0.113363	0.727696	0.583211	0.546933	0.587251	0.711398	0.729263	0.844146	2.62919	1.9642	2.27114	2.40312	1.6466
WBGene00004413	rpl-8	-2.58985	-3.93749	-1.99791	-1.7074	-1.40755	-0.892587	-0.765837	-0.68713	-0.234804	0.0217909	0.153873	0.492302	0.365814	0.393533	0.515033	0.679776	0.741201	0.966431	2.63131	1.96876	2.21588	1.64533	1.42951
WBGene00004476	rps-7	-1.52939	-2.91308	-1.72355	-1.27149	-1.05598	-0.752536	-1.04384	-0.678306	-0.396803	-0.379272	-0.120741	0.133961	0.133197	0.51995	0.590039	0.744944	0.935605	1.0488	2.12556	1.48934	1.66995	1.64258	0.831061
WBGene00004490	rps-21	-2.38976	-5.09377	-1.88455	-2.73641	-0.964723	-1.88455	-1.89993	-1.44552	-0.740232	0.267774	0.766739	1.21123	0.530127	0.78491	0.704455	0.26605	0.220488	0.293389	3.4336	2.94686	2.9084	2.78578	1.91963
WBGene00004494	rps-25	-0.949751	-3.22807	-2.29719	-2.74873	-1.99813	-2.26767	-0.866856	-0.172643	-0.0163123	-0.0717176	0.115153	0.258274	0.50361	0.766174	0.735785	0.538645	0.712699	0.815277	2.30566	1.98452	2.02469	2.45955	1.39704
WBGene00004429	rpl-17	-1.51351	-2.19343	-1.71978	-1.56046	-1.30846	-1.13264	-0.71785	-0.69796	-0.501298	-0.149248	-0.0763984	0.0723012	0.198632	0.658149	0.831013	0.927212	1.0589	1.11844	1.71516	1.1833	1.2846	1.75132	0.772014
WBGene00006725	rps-27A	-1.22159	-1.87126	-1.52287	-1.31145	-1.19633	-0.7342	-0.548007	-0.619438	-0.489476	-0.160615	0.0525541	0.1678	0.259599	0.355131	0.484206	0.612021	0.717806	0.742807	1.7398	1.08125	1.11397	1.79284	0.555458
WBGene00004445	rpl-31	-1.56111	-1.99208	-1.53815	-1.23612	-1.45849	-0.956043	-0.61815	-0.611099	-0.501934	-0.393626	-0.266343	0.0943633	0.213814	0.534239	0.584233	0.70672	0.691118	0.768162	1.64795	1.40036	1.46699	2.00829	1.0169
WBGene00004477	rps-8	-1.6073	-1.93889	-2.15844	-1.75364	-1.25897	-1.05369	-0.916137	-0.766451	-0.540588	-0.462087	-0.269938	0.280811	0.148231	0.343105	0.53269	0.555726	0.752637	0.952756	2.2152	1.61345	1.88858	1.99145	1.45149
WBGene00004433	rpl-21	-1.09647	-1.47474	-1.36553	-1.07889	-0.765495	-0.567431	-0.721639	-0.583772	-0.433051	-0.169202	-0.200361	0.0348673	0.0942846	0.124216	0.2723	0.428481	0.61426	0.809042	1.60266	0.915787	1.00372	1.54716	1.00981
WBGene00004442	rpl-28	-0.971163	-1.26751	-1.05127	-0.835338	-0.900165	-0.837643	-0.533766	-0.418772	-0.107711	-0.318699	-0.470641	-0.306663	0.0522287	0.487729	0.419818	0.520072	0.69944	0.782529	1.30964	0.828819	0.748385	1.74198	0.428698
WBGene00006728	ubq-2	-0.907384	-1.41054	-1.11451	-0.79096	-0.74027	-0.482238	-0.379931	-0.557631	-0.589091	-0.434568	-0.338214	-0.101702	0.179152	0.585415	0.551786	0.55806	0.595137	0.652478	0.914644	0.991036	1.01054	1.17792	0.630877
WBGene00004489	rps-20	-1.09464	-1.43399	-1.20862	-0.930502	-0.711703	-0.457445	-0.548114	-0.479818	-0.40655	-0.157807	-0.163078	0.0633423	0.212082	0.577934	0.658676	0.580641	0.813896	0.809674	1.32571	0.700757	0.620425	0.886356	0.342768
WBGene00004495	rps-26	-0.496769	-2.04464	-1.64578	-1.43038	-1.43627	-1.00968	-0.623666	-0.380663	-0.452549	-0.158872	-0.253746	-0.156435	0.262969	0.674905	0.820491	0.91346	0.962094	0.978071	1.54431	0.995511	0.893643	1.51017	0.533827
WBGene00004434	rpl-22	-1.0928	-3.72037	-2.48503	-1.98275	-2.19121	-1.50128	-0.611391	-0.483816	-0.721047	-0.23556	-0.0396205	0.175363	0.504465	1.06173	0.93855	0.970927	1.14675	1.11477	2.42143	1.76883	1.59351	2.04076	1.32776
WBGene00004409	rplp-1	0.166735	-1.67414	-1.3223	-1.05607	-1.14421	-1.39341	-0.754153	-0.74582	-0.664257	-0.571514	-0.703254	-0.501812	-0.0991829	0.19418	0.300586	0.304603	0.409038	0.476466	2.16117	1.60868	1.53623	2.0979	1.37454
WBGene00004481	rps-12	-0.369451	-3.24235	-1.08633	-1.05015	-1.38496	-2.41728	-1.2937	-1.02121	-0.476269	-0.463239	-0.529608	-0.0635217	0.191237	0.687342	0.768764	0.526785	0.312391	0.272692	2.6486	1.97294	1.70685	2.81597	1.49451
WBGene00004486	rps-17	-1.06914	-2.36851	-1.95246	-1.42693	-1.1299	-1.06555	-0.943336	-1.10245	-1.02472	-0.655911	-0.448384	-0.186434	0.17142	0.537498	0.583114	0.553763	0.638558	0.563434	2.98625	2.15169	1.95933	1.72337	1.50531
WBGene00004497	rps-28	-2.23837	-5.10159	-1.60207	-0.313828	-0.328658	-0.744741	-1.44033	-1.74394	-1.80484	-0.306472	0.371837	0.77006	-0.385663	0.0350206	0.327598	0.00280625	-0.295507	-0.270234	3.68543	3.45988	3.00864	2.95295	1.96203
WBGene00004453	rpl-39	-4.22348	-5.91718	-1.43337	-1.94723	-0.767522	-1.08977	-1.25626	-0.9145	-0.600566	0.110487	0.397931	0.277812	0.19179	0.16885	0.15048	-0.365616	-0.56775	-0.873822	4.33252	3.87925	3.66877	4.02961	2.74957
WBGene00004432	rpl-18A	-2.63634	-2.0423	-1.76751	-1.5473	-0.994052	-0.904507	-0.902253	-0.740537	-0.585159	-0.198288	-0.0643978	0.301885	0.173173	0.24863	0.258231	0.448579	0.600518	0.618678	2.32517	1.79528	1.98429	2.17189	1.45632
WBGene00004415	rpl-4	-2.57383	-1.59401	-1.23228	-1.09397	-0.963526	-0.723351	-0.566929	-0.601497	-0.396889	-0.151465	-0.125607	0.0494078	0.115155	0.140245	0.163738	0.23238	0.219361	0.328719	2.31311	1.57474	1.87432	1.77541	1.23677
WBGene00004473	rps-4	-1.84781	-1.56479	-1.26859	-1.17084	-1.17445	-0.90673	-0.836512	-0.751943	-0.37802	-0.228606	-0.171207	0.166406	-0.00553061	0.0281832	0.0702965	0.105652	0.164982	0.226414	2.43176	1.66448	1.97523	2.15829	1.31334
WBGene00004417	rpl-6	-1.4267	-1.43728	-1.14348	-0.857246	-0.791417	-0.859089	-0.642059	-0.562035	-0.384319	-0.370705	-0.358522	-0.114323	-0.158535	0.189108	0.188219	0.174807	0.199743	0.298138	2.1371	1.49476	1.5467	1.70358	1.17355
WBGene00004421	rpl-10L	-1.24366	-5.35205	-1.37241	-0.637463	-1.56846	-3.87936	-3.35998	-1.25189	-0.741851	0.0106467	0.69113	0.906084	1.05955	1.48077	1.27297	1.17961	1.30034	1.13241	2.44012	2.02189	1.99222	2.40986	1.50954
WBGene00004471	rps-2	-0.557736	-1.52455	-0.944048	-0.957292	-2.02291	-1.55442	-1.45244	-1.26374	-0.465905	0.0752445	0.123223	0.626639	0.583848	0.501534	0.512384	0.587841	0.688539	0.803426	2.01155	1.1073	1.26859	1.36742	0.485492
WBGene00004452	rpl-38	-1.17011	-2.01757	-1.5457	-1.0988	-0.990492	-1.37707	-2.68068	-2.31136	-3.39141	-0.837981	0.378075	0.564215	0.255115	0.552327	0.808674	0.483566	0.85296	0.817392	2.98282	2.52587	2.48578	2.96482	1.74956
WBGene00004443	rpl-29	-3.29791	-5.15106	-1.22481	-1.28942	-0.863446	-0.657551	-5.32073	-4.86192	-3.62184	0.391312	1.46331	1.15481	0.854474	0.338846	0.876726	0.349492	0.831872	0.411775	4.73191	4.00486	3.80447	3.92092	3.1539
WBGene00014156	ZK930.6	-0.787302	-0.167605	0.18787	0.492023	0.811892	0.888798	0.868636	0.937595	0.880249	0.656457	0.507082	0.322931	-0.0238699	-0.0627484	-0.226591	-0.626448	-0.468998	-0.811553	-0.708239	-0.776586	-0.685078	-0.557878	-0.650637
WBGene00002062	ife-4	-0.407474	-0.89821	-0.384165	0.412722	0.728748	0.90573	1.00459	0.937137	0.789755	0.733675	0.561601	0.362757	0.376556	0.452353	0.17016	-0.185201	-0.330867	-0.517129	-0.950205	-0.826908	-0.906368	-0.939823	-1.08943
WBGene00012351	W09C5.1	-0.598031	-1.36538	0.272684	1.12698	1.63071	1.89733	1.91038	1.71075	1.51362	1.24188	0.577392	-0.236371	-0.187184	0.284939	0.213465	-0.4089	-0.768929	-3.55824	-0.123854	-1.36155	-1.41299	-1.26675	-1.09194
WBGene00008769	mrpl-13	-0.583261	-0.153112	0.143759	0.530612	1.11584	1.36634	1.01277	0.613311	0.305165	0.640582	0.562882	0.411564	0.187315	-0.127096	-0.05709	-0.843601	-0.270103	-1.88876	-0.334343	-0.598199	-0.826892	-0.615619	-0.592066
WBGene00011391	mrps-12	-1.13275	-1.07482	-0.576323	0.0256292	0.387324	0.695413	0.910942	0.874003	0.428462	0.73293	0.925019	0.192908	0.134191	0.601688	0.584998	0.252851	-0.276011	-2.34863	0.00215723	-0.379243	-0.491466	0.0956222	-0.564898
WBGene00013678	Y105E8A.20	-0.213064	-0.431332	-0.268428	-0.129053	0.00160433	0.116097	0.320898	0.405727	0.407866	0.376851	0.238156	0.127196	0.0170558	0.043837	0.0314486	-0.00737874	-0.151435	-0.211391	-0.0777466	-0.198322	-0.191847	-0.157137	-0.0496007
WBGene00011480	enpl-1	-1.57456	-1.29545	-1.66069	-1.11976	-0.488521	0.289171	0.81876	1.11074	1.33254	1.43249	1.10485	0.858735	0.726288	0.354668	0.119089	0.180413	-0.0810522	-0.0883911	-0.761774	0.051172	0.440562	-0.995627	-0.753645
WBGene00012290	W05H12.2	-0.480441	-0.491816	-0.24994	0.12262	0.322116	0.29832	0.251205	0.271301	0.234156	0.273627	0.158669	0.20119	0.2052	0.341254	0.195066	0.0800566	0.0325736	-0.129889	-0.0852825	-0.265433	-0.406109	-0.453033	-0.425409
WBGene00012239	W04A8.4	-3.19709	-3.55438	-0.999056	-0.406131	0.534455	1.15952	1.87092	1.84406	2.07485	2.35602	2.19909	2.08606	1.92122	2.11862	1.79168	1.38555	1.14943	0.67396	-3.14219	-2.53046	-2.75671	-3.23455	-3.34487
WBGene00044160	W10C6.2	-0.021235	-0.021235	-0.00659402	0.00959546	0.0156551	0.0131216	0.00606066	0.00464431	0.0056359	-0.00274322	0.000102616	-0.00616564	-0.000750545	-0.00103504	-0.00445342	-0.00288566	-0.00331306	-0.0179206	0.00919957	0.068253	-0.0115697	-0.0111326	-0.021235
WBGene00003073	lars-1	-0.027731	-0.0114106	0.110598	0.208749	0.23167	0.239936	0.227824	0.304013	0.387584	0.266162	0.0901908	-0.00199053	-0.0986484	-0.329047	-0.423137	-0.504029	-0.47141	-0.542921	0.360008	-0.0215858	-0.0879549	-0.284686	0.377817
WBGene00009993	F53F4.11	0.0130588	0.0231719	0.354722	0.526311	0.596714	0.645034	0.518367	0.403091	0.273503	0.118866	-0.138436	-0.337185	-0.413823	-0.451086	-0.5891	-0.624658	-0.801054	-0.650559	0.751139	-0.0980121	-0.138981	-0.123305	0.14222
WBGene00012465	Y17G7B.12	0.088862	-0.11513	-0.0739676	0.0413427	0.21746	0.303811	0.377575	0.325652	0.270676	0.175286	0.0873016	-0.0600674	-0.151813	-0.151215	-0.225373	-0.255559	-0.324617	-0.2768	0.02497	-0.172506	-0.280754	0.0388985	0.135969
WBGene00002850	let-716	0.165718	0.0572612	0.0182661	0.176767	0.325088	0.377706	0.390258	0.489229	0.382109	0.257142	0.0924081	-0.0331165	-0.159003	-0.409983	-0.445351	-0.468946	-0.458916	-0.458412	-0.298755	-0.18148	-0.104705	-0.0143234	0.301037
WBGene00000231	atx-2	-1.06081	0.125479	0.1789	0.31382	0.646026	0.705155	0.557328	0.543429	0.430458	0.253396	0.235269	0.0629718	-0.19743	-0.691431	-0.540655	-0.504111	-0.439793	-0.403442	-0.445725	-0.0704776	0.441906	-0.193338	0.0530734
WBGene00001337	ears-1	-0.794385	-0.617971	-0.462555	-0.141212	0.193108	0.403244	0.420556	0.575289	0.512699	0.280162	0.0751176	-0.0230106	-0.213454	-0.434674	-0.420094	-0.351354	-0.401008	-0.348591	0.226649	0.344283	0.500013	0.0505203	0.626669
WBGene00000787	cps-6	-0.629085	-1.13459	-0.458503	0.0410302	0.456036	0.689241	0.554217	0.261734	0.115947	-0.0717777	-0.0580995	0.150871	-0.182108	-0.150985	-0.125888	-0.200715	-0.743592	-0.493599	0.368036	0.450983	0.32642	0.450416	0.384015
WBGene00010458	mrpl-10	0.677472	-0.0572071	-0.301425	-0.254352	-0.0566105	0.118957	0.289932	0.352046	0.460472	0.378404	0.171081	-0.0522033	-0.181713	-0.220746	-0.397194	-0.50148	-0.477645	-0.917573	-0.163343	0.166857	0.094155	0.349527	0.52259
WBGene00005663	sars-1	0.448284	0.105752	-0.0071958	0.00972165	0.076178	0.423307	0.447193	0.449199	0.500474	0.235455	-0.0203189	-0.226378	-0.303962	-0.299605	-0.435674	-0.436716	-0.490487	-0.782501	0.0984774	-0.11703	0.149931	-0.0882051	0.264104
WBGene00010624	mrps-15	0.224928	-0.330054	-0.456886	-0.0940812	0.078337	0.319807	0.420275	0.372888	0.384434	0.317192	0.190192	0.0450929	-0.0194766	0.0845004	-0.082114	-0.21027	-0.547852	-0.406927	-0.0376239	-0.0789329	-0.125689	-0.208392	0.16065
WBGene00006946	prx-10	0.286467	-0.121283	-0.116738	-0.111875	-0.081959	0.00179332	0.137729	0.225744	0.300429	0.26076	0.120741	0.0452818	-0.0507459	0.0040348	-0.0688356	-0.137925	-0.23191	-0.221398	-0.0780525	-0.135673	-0.139246	-0.0883551	0.201015
WBGene00011759	mrps-18B	0.478864	-0.124955	-0.816995	-0.479822	0.323892	0.615775	0.720863	0.580317	0.5426	0.277081	-0.166403	-0.398881	-0.116178	0.270356	-0.167552	-0.337461	-0.804628	-1.171	-0.0666592	0.210429	0.0778347	0.133028	0.419499
WBGene00020348	mrpl-23	0.0608161	-1.02784	-0.603496	0.280273	0.675404	1.13632	1.01256	0.84909	0.807827	0.512976	0.301161	-0.595708	-0.645529	0.3039	-0.286366	-0.259632	-0.672425	-1.5594	-0.168126	-0.204642	-0.269222	0.235552	0.116502
WBGene00019884	R05D3.12	0.256512	0.105425	0.0414554	-0.0170057	-0.0555504	-0.0655425	-0.0181248	0.0202937	0.00495092	0.0318749	0.0447936	0.0597206	4.58778e-05	-0.0321244	-0.0561888	-0.129007	-0.176666	-0.232001	0.0339017	-0.0335017	-0.00673701	-0.0374636	0.260939
WBGene00001095	dars-2	0.452711	0.0554331	-0.022891	-0.0373778	-0.00980475	0.00813832	0.0557607	0.0746368	0.0354167	-0.0166775	-0.0666763	-0.0843768	-0.143075	-0.141321	-0.159207	-0.175778	-0.224012	-0.245649	0.0596222	0.11242	0.0863379	0.0419272	0.344442
WBGene00012361	mrpl-12	0.813854	0.469205	-0.09007	-0.480963	-0.366397	-0.176115	0.0928052	0.00653405	0.136847	0.0913337	0.0278453	-0.110668	-0.436505	-0.259323	-0.360469	-0.273236	-0.453251	-0.913505	0.64187	0.351205	0.233881	0.757663	0.297459
WBGene00002063	ife-5	0.523775	0.146703	0.0111768	-0.103022	-0.101295	-0.118525	-0.0562006	-0.0603245	-0.0953323	-0.0513188	0.016081	-0.00823503	-0.00860851	-0.0486281	-0.0608408	-0.0616156	-0.0872891	-0.0777222	-0.11193	-0.075356	0.138683	0.113871	0.175952
WBGene00002147	ire-1	0.766567	0.687224	0.428947	-0.312141	-0.359267	-0.303908	-0.0984396	0.00127256	0.0547041	0.0614196	0.000590914	0.0374449	0.00408093	-0.0512958	-0.212062	-0.147932	-0.190302	-0.338419	-0.137904	-0.114313	-0.0365723	-0.0831844	0.343488
WBGene00012984	Y48B6A.13	0.654418	0.293145	0.0301662	-0.135584	-0.0669353	-0.0838537	-0.0530257	-0.00605304	-0.00605304	0.0053705	0.0160335	-0.0806215	-0.0645683	-0.13211	-0.166471	-0.173978	-0.15648	-0.189884	0.000764465	0.0442792	-0.00311727	0.0915036	0.183055
WBGene00012556	mrps-10	1.15339	0.940928	0.425717	-0.17139	-0.0368002	0.0571481	0.081763	-0.0907911	0.0232432	-0.131003	-0.128405	-0.144703	-0.491916	-0.309683	-0.494606	-0.473224	-0.475236	-0.509534	-0.0571723	-0.0136218	0.0164399	0.598275	0.231176
WBGene00009731	exo-1	1.2252	0.708286	0.527793	0.041103	0.0166734	-0.0784084	-0.151151	-0.206844	-0.197991	-0.201601	-0.211228	-0.180693	-0.225728	-0.18143	-0.18143	-0.276277	-0.259705	-0.40108	-0.165558	-0.138537	-0.0268272	0.0650647	0.500368
WBGene00004680	rars-2	1.42456	0.820534	0.546427	0.0726843	-0.000602784	-0.178378	-0.177005	-0.224075	-0.153416	-0.218886	-0.200058	-0.221714	-0.21067	-0.176091	-0.245978	-0.273099	-0.286113	-0.305106	-0.140676	-0.16008	-0.137978	-0.0111911	0.456916
WBGene00020442	gen-1	1.27407	1.15347	0.626065	-0.0931587	-0.055913	-0.263103	-0.219838	-0.231232	-0.180448	-0.238623	-0.294985	-0.402609	-0.371271	-0.225819	-0.188241	-0.280358	-0.240669	-0.41709	0.0806078	-0.0681261	0.0826679	-0.0114376	0.56604
WBGene00021063	sbds-1	1.30452	0.627853	0.429637	0.123514	-0.0446302	-0.159136	-0.119539	-0.236498	-0.214555	-0.20011	-0.173175	-0.305241	-0.253289	-0.0915628	-0.119539	-0.214205	-0.201669	-0.202016	0.140435	-0.270191	-0.260239	0.0648137	0.374826
WBGene00022830	ZK973.1	1.83304	1.16196	0.511784	0.0171908	0.0150408	0.0597818	-0.0645739	-0.128923	-0.144604	-0.221	-0.335067	-0.367237	-0.289606	-0.261708	-0.416761	-0.346853	-0.608694	-0.458216	-0.422085	-0.418134	-0.266814	0.127683	1.0238
WBGene00019004	xpg-1	0.622765	0.280835	0.180019	0.0349066	-0.0578992	-0.0561658	-0.0310928	-0.00577871	-0.0179865	-0.0636922	-0.0846241	-0.107778	-0.134476	-0.10443	-0.190289	-0.19715	-0.172404	-0.180941	-0.0236268	-0.0502671	-0.0513176	0.0121961	0.399197
WBGene00020110	hsp-75	0.89827	0.399363	0.0578427	-0.367877	-0.38492	-0.479697	-0.314872	-0.113098	-0.0474617	-0.153121	-0.204508	-0.216007	-0.117679	-0.122274	-0.20776	-0.366059	-0.386277	-0.358336	0.534615	0.530574	0.420374	0.201249	0.797658
WBGene00003815	nars-1	0.968071	0.674909	0.030668	-0.303529	-0.274478	-0.338497	-0.337005	-0.198592	-0.202403	-0.285809	-0.360412	-0.379809	-0.320345	-0.237096	-0.52569	-0.436191	-0.602214	-0.734751	0.624955	0.636532	0.892263	0.625269	1.08415
WBGene00004405	rop-1	0.751205	0.326227	0.0157746	-0.289524	-0.334324	-0.433528	-0.414207	-0.406574	-0.384584	-0.381565	-0.333244	-0.237558	-0.261302	-0.200835	-0.224979	-0.266964	-0.260788	-0.261302	0.632599	0.713355	0.802644	0.515635	0.93384
WBGene00001744	gars-1	0.620791	0.754299	0.48197	-0.225489	-0.467094	-0.80618	-0.429112	-0.284648	-0.358208	-0.41188	-0.417234	-0.172686	-0.0921791	-0.0860336	-0.0898349	-0.111666	-0.0964083	-0.462841	0.252821	0.548396	0.600076	0.400198	0.852944
WBGene00006617	tars-1	0.858779	0.967787	0.317861	-0.585447	-0.635111	-0.692108	-0.39704	-0.333826	-0.138773	-0.196598	-0.21288	-0.202754	-0.182194	-0.371657	-0.22531	-0.0929384	-0.0295597	0.176662	0.436464	0.0756881	0.460818	0.215343	0.786795
WBGene00000197	aars-2	0.704357	1.18822	0.969478	0.112939	-0.0873852	-0.452239	-0.426641	-0.175285	-0.28929	-0.265595	-0.340431	-0.103964	-0.198302	-0.362802	-0.349889	-0.356762	-0.57645	-1.06752	0.266464	0.450992	0.671841	-0.0122213	0.700478
WBGene00016011	C23G10.2	1.42292	1.24231	0.951065	0.456764	-0.467747	-0.459013	-0.882596	-1.34354	-1.29635	-0.640545	-0.478953	-0.686094	-1.116	-0.649012	-0.370361	-0.403291	0.10544	0.299076	0.919518	0.88401	0.963463	0.89578	0.653151
WBGene00013361	fars-2	0.299289	0.17246	-0.106909	-0.313775	-0.213116	-0.16883	-0.125069	-0.0374077	-0.0212361	0.0273808	0.0392168	-0.0469726	-0.163211	-0.149509	-0.0521565	-0.135435	-0.208478	-0.28575	0.128021	0.177818	0.272199	0.243066	0.668405
WBGene00002153	iars-2	0.231734	-0.0994209	-0.156912	-0.288799	-0.260001	-0.112122	-0.0128946	0.0503784	0.0945045	0.0875306	0.0513607	0.0659182	-0.0280664	-0.075635	-0.107401	-0.110254	-0.224734	-0.126491	-0.0498628	0.168432	0.228529	0.181723	0.492484
WBGene00006936	glp-4	0.113179	0.0044965	-0.182187	-0.499226	-0.27655	-0.0288423	-0.0103688	0.209408	0.236365	0.129592	-0.0466966	-0.259303	-0.321469	-0.488959	-0.564113	-0.344424	-0.404434	-0.241655	0.44169	0.486217	0.726128	0.357337	0.963816
WBGene00003415	mars-1	0.297058	0.0718637	-0.141588	-0.228657	-0.168655	0.01208	0.102338	0.171499	0.19676	0.0738659	-0.0580975	-0.12286	-0.239911	-0.367225	-0.43353	-0.436296	-0.476082	-0.467072	0.342957	0.357142	0.461893	0.273293	0.779225
WBGene00002152	iars-1	0.149546	-0.0404014	-0.131771	-0.697132	-0.47512	-0.270994	0.0223228	0.323098	0.345633	0.209425	-0.0323934	0.0118828	-0.0360218	-0.428276	-0.58127	-0.426688	-0.351171	-0.365724	0.386871	0.525911	0.652257	0.372887	0.837129
WBGene00003074	lars-2	0.15707	-0.163848	-0.215586	-0.223052	-0.194233	-0.154697	-0.0605389	0.00790884	-2.62076e-05	0.0162703	0.0019913	-0.0135089	0.0261005	0.0019913	-0.0136288	-0.0185524	-0.100343	-0.101616	0.190622	0.139625	0.151634	0.158871	0.407546
WBGene00010732	K10C3.5	0.268189	-0.157292	-0.224441	-0.231843	-0.284083	-0.220881	-0.148691	-0.0888365	-0.0728198	-0.0731636	-0.0550535	-0.0116819	0.0391449	0.0299971	0.0246518	-0.0139903	-0.0705298	-0.0844401	0.246376	0.179327	0.176521	0.263946	0.509594
WBGene00010510	ent-3	0.0104662	-0.0384614	-0.0353051	-0.0383178	-0.0393234	-0.0388923	-0.0430647	-0.0449389	-0.0445062	-0.0416246	-0.0368824	-0.0340159	-0.0287279	-0.0294414	-0.0305837	-0.0268746	-0.0263048	-0.0221805	-0.0444733	-0.014187	0.084997	0.37557	0.187072
WBGene00017264	F08F3.8	0.00844188	-0.0234752	-0.0236195	-0.0231867	-0.0221775	-0.021169	-0.0218893	-0.0177165	-0.0169983	-0.0138423	-0.0108363	-0.000435088	0.0021181	0.000274585	-0.00954987	-0.0101215	-0.0116945	-0.0188664	-0.0197091	-0.00861638	0.1054	0.0797267	0.0779417
WBGene00020269	erfa-1	-0.0295526	0.0392583	0.161172	0.214649	0.344331	0.443511	0.381584	0.239718	0.144129	-0.0749903	-0.270299	-0.340048	-0.405458	-0.298344	-0.59384	-0.627851	-0.55454	-0.731896	-0.117953	0.261727	0.539502	0.348557	0.926632
WBGene00007464	algn-8	0.0699666	0.0813701	0.0526074	-0.00461934	0.0749429	0.13388	0.133146	0.148479	0.0920909	0.00423687	-0.0362282	-0.047356	-0.105186	-0.127499	-0.155405	-0.151185	-0.179427	-0.188703	-0.12941	-0.0481239	0.103264	-0.0149948	0.294152
WBGene00004190	pars-2	0.152633	0.162235	0.188314	0.116641	0.177087	0.177371	0.126485	0.0547899	0.0425733	-0.00897025	-0.00262684	-0.0595194	-0.133825	-0.194536	-0.233034	-0.208698	-0.296586	-0.274269	-0.120877	-0.06968	0.0330138	0.11083	0.26065
WBGene00004064	pms-2	0.162118	0.149441	0.115405	0.14022	0.170217	0.191552	0.111094	0.00873667	-0.0426173	-0.0847824	-0.122421	-0.135109	-0.130234	-0.130471	-0.145148	-0.170557	-0.190097	-0.242253	-0.0234787	-0.0877611	-0.0164002	0.0882203	0.384325
WBGene00001336	qars-1	0.335882	0.584885	0.712347	0.286077	-0.0866871	0.029758	0.0692912	0.229415	0.208165	0.100212	-0.106762	-0.346798	-0.42421	-0.407114	-0.587479	-0.603572	-0.630332	-0.770175	0.241878	0.273732	0.430334	0.0747004	0.386452
WBGene00021351	eif-2alpha	0.638606	0.474966	0.344679	0.129971	0.070928	0.161289	0.202849	0.273333	0.21341	0.0490669	-0.126306	-0.269213	-0.483996	-0.514308	-0.597664	-0.65989	-0.586732	-0.721122	0.0689799	0.121729	0.319723	0.299522	0.59018
WBGene00006968	yars-2	0.0732347	0.229473	0.271957	0.214563	0.142031	0.11246	0.110072	0.0657495	0.0160589	-0.0621904	-0.139024	-0.223412	-0.224975	-0.233263	-0.267935	-0.329281	-0.383719	-0.379487	0.153338	0.105917	0.132006	0.160214	0.456214
WBGene00012964	Y48A6B.3	1.04656	1.19783	1.09816	1.16537	1.23344	1.01985	0.601463	0.361529	0.17342	0.109735	-0.191599	-0.342881	-0.959083	-1.05473	-1.96137	-1.85503	-2.06188	-2.19036	1.01412	0.015649	0.0666496	1.16209	0.351072
WBGene00001423	fib-1	0.00694772	0.453128	0.85419	0.875174	0.654041	0.528285	0.486658	0.643543	0.373839	0.356972	0.0139381	-0.0898687	-0.685378	-1.26275	-1.92084	-2.1246	-1.84622	-2.7282	1.09504	0.696304	0.875637	1.52091	1.22324
WBGene00002238	kars-1	0.589352	0.714114	0.424548	0.0607066	-0.0501887	-0.145646	-0.169849	-0.110085	-0.242626	-0.229848	-0.388633	-0.429184	-0.516735	-0.580195	-0.738826	-0.854675	-0.651033	-0.852518	0.658664	0.584825	0.944649	0.62515	1.35803
WBGene00001094	dars-1	0.740979	0.858401	0.512455	-0.0599826	-0.199091	-0.149981	-0.132258	-0.0753272	-0.0560479	-0.193668	-0.402881	-0.54747	-0.49787	-0.232626	-0.46488	-0.693623	-0.722942	-0.911178	0.5536	0.664513	0.856948	0.247528	0.905403
WBGene00001497	fars-1	0.644134	0.400019	0.0220921	-0.10405	-0.0132401	0.0137552	0.0358444	0.0929899	-0.0323218	-0.152251	-0.214065	-0.310182	-0.31379	-0.172583	-0.345118	-0.344621	-0.533094	-0.536982	0.351251	0.183406	0.332679	0.352653	0.643472
WBGene00017928	tut-1	0.172926	-0.0710688	0.0405131	0.0777659	0.0364416	0.0238416	0.0286846	-0.0141994	-0.0857857	-0.100539	-0.132974	-0.16267	-0.193848	-0.201965	-0.219709	-0.241346	-0.253309	-0.255867	0.230446	0.206863	0.288426	0.340715	0.486657
WBGene00001498	fars-3	0.233699	0.0873114	-0.00481892	-0.0428901	0.108663	0.174854	0.214325	0.116792	0.0679786	-0.0698654	-0.231261	-0.354089	-0.381792	-0.417418	-0.497651	-0.537069	-0.559267	-0.519552	0.661214	0.371771	0.571549	0.322604	0.684914
WBGene00004422	rpl-11.1	1.02663	1.20753	1.54984	1.44291	1.03349	0.396064	-0.291342	-0.863405	-1.14524	-1.35562	-2.19218	-1.40088	-1.85657	-0.684897	-1.58879	-1.70224	-1.87774	-1.88845	-0.589623	0.839382	2.54598	3.8558	3.53934
WBGene00021682	natc-3	1.02848	1.10243	0.87006	0.640469	0.510098	0.579706	0.271751	-0.497596	-0.436609	-0.297065	-0.016819	-0.263145	-0.65797	-0.477962	-0.649803	-1.01903	-0.867541	-1.03392	0.162153	0.333464	0.139824	0.308361	0.270665
WBGene00012992	mrpl-20	0.812978	0.768734	0.523993	0.3815	0.554706	0.459387	0.257818	-0.0823844	-0.0245493	-0.100216	-0.183168	-0.319859	-0.414736	-0.338756	-0.711619	-0.715198	-0.743857	-0.779849	0.0791316	0.0432439	0.113465	0.294838	0.1244
WBGene00011334	mrps-14	0.750798	0.808097	0.556346	0.19192	0.219311	0.193634	-0.0521864	-0.0779563	-0.187184	0.166662	0.176315	-0.0511204	-0.222403	-0.3188	-0.500855	-0.644582	-1.08901	-1.55869	0.292593	0.131234	0.294934	0.490073	0.430866
WBGene00002001	hars-1	0.603207	0.695129	0.703554	0.371431	0.116915	-0.102332	-0.0933893	-0.0538881	-0.100019	-0.241993	-0.313136	-0.306537	-0.294585	-0.272031	-0.346422	-0.641652	-0.589612	-0.590931	0.310243	0.271531	0.219596	0.13302	0.5219
WBGene00004679	rars-1	1.04139	0.743165	0.832315	0.493082	0.237779	-0.0153007	-0.0752627	-0.0624304	-0.125579	-0.272938	-0.37771	-0.432344	-0.49202	-0.331423	-0.521013	-0.525409	-0.552802	-0.847057	0.186805	0.173755	0.184252	0.12091	0.617836
WBGene00019162	eif-1.A	1.68464	1.06184	1.01555	0.685793	0.378373	0.242286	-0.138907	-0.286727	-0.422437	-0.520202	-0.723738	-0.662235	-0.63244	-0.492078	-0.660968	-0.811413	-0.993501	-1.13424	0.715054	0.319947	0.303337	0.576308	0.495758
WBGene00002059	ife-1	1.17413	1.69149	1.69005	1.55632	0.991704	0.294086	-0.182153	-0.521384	-0.505937	-0.673692	-0.830201	-1.17372	-1.31696	-0.634704	-1.034	-0.921101	-1.9159	-1.65455	0.118004	0.186905	1.13614	1.50208	1.02339
WBGene00002061	ife-3	1.29796	1.81822	1.4501	0.731951	0.252364	-0.00973477	-0.273174	-0.633166	-0.404886	-0.439345	-0.845494	-0.649199	-0.570705	-0.629171	-0.986137	-1.29135	-0.762457	-1.21478	0.665511	-0.458879	0.0906363	1.49888	1.36284
WBGene00019800	mtss-1	1.41525	0.863488	0.438542	0.237774	0.150877	0.203647	0.126435	0.204747	0.0279554	-0.131562	-0.387703	-0.471527	-0.935334	-0.641171	-0.647232	-0.775272	-0.621313	-1.01346	0.376104	0.293039	0.228533	0.55218	0.506006
WBGene00015025	mrpl-9	0.940116	0.411199	0.31913	0.232635	0.216284	0.234119	0.18691	-0.00079116	-0.0750556	-0.145659	-0.296019	-0.465807	-0.548327	-0.345527	-0.324477	-0.472061	-0.45142	-0.572941	0.111229	0.217831	0.0963317	0.216318	0.515983
WBGene00022232	exos-2	0.932387	0.821025	0.521662	0.157875	0.195408	0.180618	0.26525	0.237587	0.112076	-0.0369405	-0.112693	-0.351189	-0.431849	-0.349989	-0.511179	-0.55386	-0.489162	-0.738884	-0.115598	-0.153911	-0.0828582	0.11133	0.392892
WBGene00007201	exos-4.1	0.745751	0.990121	0.800188	0.170287	-0.251031	0.0130491	0.0315798	-0.0471028	-0.0379717	-0.0691309	-0.143843	-0.312522	-0.54336	-0.338353	-0.348012	-0.442419	-0.326504	-0.448048	-0.250378	0.0479616	0.0797453	0.146298	0.533695
WBGene00023422	mrpl-21	0.152492	0.528061	0.272943	0.119569	0.0519911	-0.017134	0.359345	0.303743	0.411516	0.241414	0.114597	-0.26617	-0.279118	-0.249005	0.0502344	-0.211134	-1.09772	-0.604999	-0.0898965	0.029441	-0.0769333	0.228118	0.0286482
WBGene00004498	rps-29	-2.03764	0.986226	0.767253	1.03258	0.801122	0.297473	-0.0227014	-0.487006	-0.149594	-0.380662	0.160671	0.176241	-0.229401	-0.149594	-0.655934	-1.75112	-5.78777	-2.25055	2.42	1.80328	1.77453	2.49401	1.18857
WBGene00004424	rpl-12	0.0464908	0.772687	0.93079	0.676213	0.559487	0.108364	-0.471514	-1.39917	-1.34417	-1.61475	-1.7309	-1.12631	-1.34417	-0.67465	-0.72396	-0.438213	-0.111862	-0.314097	1.93479	1.48434	1.71112	1.97343	1.09606
WBGene00004439	rpl-23A.2	-0.660394	0.702948	0.753406	0.965294	0.395199	-0.225982	-1.24702	-1.62134	-1.21814	-1.20108	-1.04329	-0.523507	-0.60904	0.243557	0.160207	0.0193389	-0.0553328	-0.586714	1.02723	0.986729	1.21048	1.36173	1.16571
WBGene00004410	rplp-2.2	-1.14084	0.0905062	0.593179	0.438739	0.0756071	-0.0920908	-0.971526	-2.34069	-5.12597	-1.19589	-1.23781	-0.0825093	0.190702	0.499006	0.0926233	0.399962	0.29729	0.0862667	2.66341	2.19779	1.94139	1.52871	1.09216
WBGene00016249	mrpl-32	0.77268	0.878595	0.660868	0.496806	0.836762	0.884091	0.432739	-0.0949615	-1.4743	-1.21766	-1.11557	-1.21175	-0.525854	0.559911	0.656066	0.197305	-0.138765	-0.616006	-0.0954274	0.101893	-0.147745	-0.00134958	0.161677
WBGene00018961	mrps-16	0.894572	0.916859	0.382811	-0.433153	-0.21275	0.0304952	0.188171	0.271567	0.253069	0.317885	0.0937599	0.110131	-0.0025755	-0.211315	-0.104535	-0.291405	-0.443914	-0.504935	-0.364866	-0.307135	-0.262619	-0.20291	-0.117208
WBGene00015266	BE0003N10.1	0.18834	0.384269	0.121335	-0.168911	-0.0847514	-0.0269652	0.00758743	0.164534	0.176712	0.143543	0.11	-0.00369181	-0.0524384	-0.164234	-0.112105	-0.171873	-0.125201	-0.159695	-0.155547	-0.0900546	0.00746307	-0.0481305	0.0598127
WBGene00000800	cars-1	0.175972	0.43786	0.171709	-0.111868	-0.0777961	0.0131799	0.198761	0.42467	0.516169	0.399591	0.238276	0.0541108	-0.125955	-0.297144	-0.279065	-0.151695	-0.22953	-0.119069	-0.468609	-0.270137	-0.177202	-0.34782	0.0255906
WBGene00013447	nars-2	0.193088	0.0159671	-0.0729407	-0.157022	-0.135027	-0.0560442	0.0714492	0.134333	0.153272	0.0976498	0.116644	-0.020945	-0.108467	-0.0585842	-0.103088	-0.108467	-0.127135	-0.103338	-0.020991	-0.00959166	-0.0624234	0.0961422	0.265517
WBGene00013677	yars-1	0.160356	0.0740065	0.0233302	-0.373469	-0.340317	-0.19495	0.0562796	0.213383	0.286692	0.274339	0.182564	0.0920621	0.0363241	-0.075667	-0.1239	-0.122358	-0.203748	-0.273956	-0.00974739	0.0679743	0.117245	-0.0142342	0.147791
WBGene00010619	K07A1.15	0.255791	1.0703	0.652012	-0.0410466	0.629055	1.08724	0.815043	0.776745	0.971973	0.794533	0.703216	-0.509677	0.075229	-0.0410466	0.782691	-0.111176	-0.781436	-1.87195	-1.12614	-1.21304	-1.1317	-0.765154	-1.02147
WBGene00009289	exos-7	0.173052	0.220664	0.146914	0.0607019	0.0968664	0.19419	0.302083	0.344281	0.342355	0.238199	0.19648	0.137032	-0.0309914	-0.043035	-0.0455543	-0.139045	-0.234944	-0.275119	-0.123662	-0.470923	-0.570853	-0.266671	-0.252022
WBGene00010783	mrpl-36	0.0868623	1.70967	0.824134	0.637952	0.20972	0.585254	0.0755375	0.572312	0.464395	0.512604	0.633816	0.412101	0.20972	0.979232	0.676761	0.22909	-1.29162	-3.25376	-0.360053	-0.987227	-1.0502	-0.697667	-1.17864
WBGene00004095	pqe-1	-0.159839	0.422343	0.480265	0.336765	0.0404701	-0.228797	0.0909526	0.418603	0.563762	0.443479	0.393841	0.370842	0.236754	0.0480753	-0.0615902	-0.0423325	-0.14437	-0.160193	-0.585269	-0.632129	-0.727933	-0.702944	-0.400755
WBGene00000794	crn-1	1.70288	1.42946	1.56898	1.59129	1.2565	1.18376	0.57603	0.0726278	-0.337114	-0.482841	-0.632089	-0.714021	-0.610656	-0.732388	-0.784004	-1.06581	-0.888211	-1.24521	-0.611772	-0.587744	-0.588737	-0.307329	0.206394
WBGene00003079	lsm-5	1.47765	1.26075	1.31604	1.26227	1.25723	0.915726	0.585401	0.310085	-0.0122004	-0.201563	-0.379925	-0.50431	-0.497493	-0.861438	-0.870216	-0.924041	-1.17582	-1.09636	-0.523645	-0.494124	-0.572328	-0.0568474	-0.214842
WBGene00015462	C05C8.5	0.462782	0.412966	0.323737	0.271603	0.276654	0.29867	0.234626	0.138794	0.0592306	-0.00033214	-0.130467	-0.137375	-0.144109	-0.206928	-0.24406	-0.24495	-0.343683	-0.311492	-0.248409	-0.264518	-0.201547	-0.165832	0.164639
WBGene00003154	mcm-2	0.830542	1.90678	1.90678	1.71985	1.53868	1.06852	0.44084	0.224441	0.000552932	-0.171959	-0.381124	-0.248402	-0.151125	-0.310081	-0.592242	-0.979617	-2.09864	-0.888938	-1.03599	-1.12128	-0.935606	-0.969187	0.247218
WBGene00017347	F10E7.5	1.62893	1.073	1.09146	1.15321	0.959906	0.892164	0.812428	0.44671	0.209218	0.00109451	-0.328206	-0.760408	-0.991129	-0.224301	-0.627799	-0.560154	-0.343847	-0.942647	-0.180205	-1.04574	-1.07108	-0.722224	-0.470392
WBGene00017238	snrp-3	1.45087	1.26992	1.62803	1.52384	1.16716	0.98344	0.802975	0.329194	0.336417	-0.0111616	-0.523176	-0.517579	-1.32745	-0.685151	-0.830134	-0.597937	-0.621754	-0.656157	-0.712982	-1.00107	-0.870945	-0.546013	-0.590327
WBGene00003081	lsm-7	2.02112	2.36957	2.4034	2.21021	1.7525	1.49681	1.42664	0.824419	0.502415	-0.391012	-1.9774	-0.772299	-1.16911	-1.00235	-1.4265	-0.794861	-1.00235	-2.41047	-0.82659	-1.04643	-1.03134	-0.376003	-0.780381
WBGene00004914	snr-1	1.44538	1.6596	1.5121	1.9664	1.59306	1.73797	1.45961	0.495554	0.0711684	-0.0780278	-0.746863	-0.145229	-1.06397	-0.585421	-0.684942	-0.953979	-1.41969	-1.92115	-0.810016	-1.23817	-1.3115	-0.379526	-0.60236
WBGene00004917	snr-4	1.36569	1.43213	1.41066	1.32925	1.10701	0.909328	0.811809	0.186013	-0.0119749	-0.155749	-0.493427	-0.375355	-0.763257	-0.335627	-0.384317	-0.743866	-0.761286	-1.17366	-0.801515	-1.02773	-1.08542	-0.147309	-0.2914
WBGene00021845	rpb-7	1.56199	1.48427	1.51818	1.3846	1.11207	0.9355	0.787241	0.330646	-0.0615515	0.0400776	-0.429592	-0.678574	-1.02903	-0.256465	-0.603738	-0.541527	-1.27478	-1.33557	-0.500817	-0.818949	-0.596324	-0.532143	-0.495526
WBGene00001808	gut-2	1.63897	1.8607	1.86127	1.82293	1.6951	1.32931	0.905333	-0.0911074	-0.732607	-0.354025	-0.401997	-0.448841	-0.749732	0.00196539	-0.562408	-1.3745	-1.18067	-1.45655	-0.859998	-0.951913	-0.956853	-0.454747	-0.539639
WBGene00014112	ZK856.11	0.694637	0.494935	0.431514	0.205933	0.32355	0.434596	0.425238	0.331617	0.292753	0.123563	0.0169369	-0.0862861	-0.207831	-0.162502	-0.197824	-0.279515	-0.404971	-0.512133	-0.344088	-0.530576	-0.598217	-0.295167	-0.156163
WBGene00000466	cel-1	0.520446	0.428844	0.39948	0.351683	0.299779	0.305776	0.325716	0.283172	0.2025	0.0565793	-0.030626	-0.0897256	-0.096436	-0.0623976	-0.182864	-0.289345	-0.254043	-0.408714	-0.378797	-0.433349	-0.507618	-0.383328	-0.0567347
WBGene00022583	mrps-18A	0.647654	0.610883	0.42301	0.282262	0.136358	0.24209	0.307255	0.360769	0.318765	0.166246	0.0452475	-0.0819186	-0.134967	-0.087976	-0.113578	-0.20071	-0.382217	-0.408992	-0.351463	-0.590886	-0.60294	-0.496856	-0.0880354
WBGene00017951	panl-2	0.648327	0.658774	0.610463	0.405403	0.273581	0.340876	0.20903	0.206446	0.153204	0.0449699	-0.0650646	-0.118321	-0.167245	-0.201688	-0.219757	-0.280375	-0.356824	-0.362815	-0.224358	-0.458631	-0.476469	-0.498147	-0.12138
WBGene00013122	impt-1	0.479012	0.563176	0.288756	0.195542	0.284513	0.258496	0.279101	0.288254	0.227062	0.110667	-0.0298542	-0.161316	-0.178587	-0.107588	-0.18785	-0.323866	-0.298722	-0.370396	-0.310932	-0.426325	-0.447034	-0.360766	0.228658
WBGene00003076	lsm-1	1.80144	1.58592	1.51207	1.3252	1.33099	1.23628	1.18825	0.670233	0.403869	0.187274	-0.4863	-0.869573	-0.800522	-0.470559	-0.274465	-0.852014	-0.716005	-2.02623	-1.29111	-1.12611	-1.22726	-0.763753	-0.337632
WBGene00000798	crn-5	1.11986	0.513705	0.483447	0.387535	0.516073	0.64176	0.505949	0.30324	0.0963224	0.0069109	-0.132053	-0.310592	-0.266573	-0.201564	-0.12783	-0.0982281	-0.393332	-0.502732	-0.723623	-0.577551	-0.567026	-0.438015	-0.23568
WBGene00013244	Y56A3A.33	-0.0344087	0.39827	0.694893	0.587978	0.183273	0.126542	-0.0655701	-0.0429832	-0.0682508	-0.0579211	0.0118107	-0.11788	-0.0901252	-0.0512763	-0.0746069	-0.109572	-0.0938447	-0.253579	-0.117302	-0.208118	-0.208866	-0.224022	-0.184441
WBGene00185067	Y54G11A.17	1.04529	1.72453	1.66515	1.70188	1.53473	1.37543	1.09972	1.07505	0.672095	0.357717	0.182054	-0.575469	-0.94871	0.216313	-0.726361	-0.923624	-0.521151	-2.67907	-1.35031	-1.30523	-1.34663	-1.05725	-1.21616
WBGene00004919	snr-6	1.08558	2.17373	2.04598	1.9599	1.53009	1.61924	1.4258	1.24031	0.613637	0.132019	-0.22056	-0.892147	-0.412669	-0.0916021	-0.0487069	-1.42654	-1.32637	-1.75393	-2.0419	-2.03151	-1.66768	-0.865141	-1.04752
WBGene00001259	emb-5	0.096005	0.508907	0.674694	0.832517	0.737582	0.513544	0.332875	0.31545	0.199849	0.0659822	0.0070425	-0.0591674	-0.168574	-0.405131	-0.369883	-0.477547	-0.350955	-0.63121	-0.550336	-0.382023	-0.390656	-0.564641	0.0656775
WBGene00010785	top-2	-0.00036597	1.25418	1.82482	2.01815	1.86611	1.53274	1.03965	0.836403	0.654167	0.401553	0.192204	-0.146626	-0.126973	-0.217613	-0.898101	-0.871704	-0.942084	-2.49613	-1.51935	-1.48484	-1.13585	-1.33982	-0.440514
WBGene00014220	ZK1098.3	0.179458	0.0021101	0.114062	0.348217	0.3638	0.329485	0.264924	0.201848	0.18013	0.13006	0.0611798	0.0513241	0.034424	0.00595597	-0.121661	-0.170058	-0.230441	-0.253637	-0.214649	-0.277386	-0.343497	-0.349224	-0.306425
WBGene00002066	ifg-1	-0.501866	0.249334	0.666659	1.16447	0.915253	0.438253	0.0898288	0.303153	0.307445	0.2328	0.248335	0.130974	-0.0939536	-0.526438	-0.344684	-0.307547	-0.3859	-0.445141	-0.774541	-0.459531	-0.429741	-0.347669	-0.129495
WBGene00019624	rnst-2	-1.27586	0.598452	1.1325	1.77933	2.00386	1.93688	1.65442	0.913938	0.55897	0.313832	0.013018	-0.0429373	-0.487552	-0.0155738	-0.431133	-0.685873	-1.82384	-1.47708	-0.924443	-1.00622	-0.583594	-0.856526	-1.29458
WBGene00012966	exos-1	1.12468	0.999553	1.10906	0.984488	0.758094	0.763818	0.686957	0.422163	0.441372	0.0381422	-0.17295	-0.334036	-0.60128	-0.570863	-1.0995	-0.83692	-1.10478	-1.11871	-0.261038	-0.514796	-0.508519	-0.0804679	-0.124475
WBGene00004915	snr-2	1.88977	1.71497	1.68436	1.52494	1.32899	1.17938	0.9792	0.53948	0.255117	0.0908499	-0.352798	-0.318584	-0.672363	-0.741203	-0.912113	-1.03328	-1.82172	-1.876	-0.810411	-1.10878	-1.02597	-0.334542	-0.179305
WBGene00010896	snu-13	1.68569	1.51025	1.44737	1.40276	1.2902	1.01895	0.915102	0.787205	0.477794	0.479892	0.0667394	-0.0524157	-0.867273	-0.986661	-1.44637	-1.0824	-2.27254	-2.0998	-1.09244	-0.714629	-0.807766	0.573231	-0.232892
WBGene00003078	lsm-4	1.39948	2.12796	2.03686	1.84346	1.22412	1.42832	1.122	1.17718	0.410842	0.266524	-0.00185811	-0.806944	-1.50226	-1.46172	-1.32029	-0.866186	-1.96211	-1.4964	-0.88805	-0.918297	-0.953817	-0.579332	-0.27951
WBGene00004916	snr-3	0.979566	2.04394	2.22757	2.51316	2.27651	2.06929	1.89073	1.27699	0.765596	0.0860573	-0.208785	-1.02296	-1.08635	-0.487398	-2.42451	-3.19327	-2.11712	-2.50102	-0.683658	-0.827234	-0.908784	-0.457693	-0.210646
WBGene00003082	lsm-8	1.37085	1.52225	1.09416	1.03435	1.39968	1.53413	1.69624	1.28694	1.08369	0.637231	-0.196846	-0.930992	-1.78913	-0.724389	-0.419346	-1.5749	-0.833112	-2.43566	-1.254	-1.01154	-1.0109	-0.227565	-0.251136
WBGene00014111	rpc-25	0.611347	0.133647	0.0752186	0.141671	0.230253	0.361786	0.402295	0.289371	0.23725	0.0248075	-0.069167	-0.1234	-0.247421	-0.142855	-0.295626	-0.369987	-0.411901	-0.41727	-0.0824111	-0.257584	-0.177215	0.0153815	0.0718102
WBGene00018305	exos-8	1.01306	0.331923	0.335391	0.355861	0.33567	0.529551	0.592706	0.300044	0.152538	0.0726807	-0.184948	-0.264679	-0.310974	-0.262141	-0.463969	-0.483054	-0.584999	-0.498307	-0.159311	-0.298886	-0.304253	-0.224428	0.020527
WBGene00016740	C48B6.2	1.16035	0.41755	0.57402	0.588003	0.744569	0.679328	0.64111	0.457038	0.310458	-0.0137778	-0.364349	-0.847825	-0.679561	-0.483857	-0.689542	-0.389474	-0.856202	-0.426507	-0.23856	-0.275922	-0.38621	-0.0137052	0.0930691
WBGene00017997	mrpl-1	0.957568	0.766686	0.627331	0.61593	0.559737	0.66517	0.399266	0.194043	0.21684	0.150219	-0.0307242	-0.407701	-0.613816	-0.258493	-0.687884	-0.866439	-1.02704	-0.815325	-0.0565274	-0.019662	-0.233345	-0.242206	0.106371
WBGene00015703	C11D2.7	1.21993	0.910214	0.981603	0.777901	0.576438	0.428202	0.308666	0.270569	0.252068	-0.0242428	-0.351613	-0.756358	-0.668718	-0.53317	-0.635067	-0.904296	-1.26282	-1.07086	-0.0139558	0.115664	-0.0165631	0.213593	0.182819
WBGene00005662	sars-2	0.612622	0.47193	0.299625	0.270198	0.334109	0.468389	0.334377	0.290182	0.176116	-0.0118642	-0.209756	-0.45184	-0.439174	-0.413494	-0.64102	-0.542038	-0.486487	-0.447798	0.0443602	-0.0452421	0.0525392	0.129483	0.20478
WBGene00004918	snr-5	2.01783	2.10916	2.09011	2.23968	1.87673	1.69719	1.2752	0.461421	-0.350247	-0.255825	-1.00592	-0.855229	-1.97769	-0.369899	-0.809807	-1.07949	-2.9036	-2.75839	-0.524297	-0.530707	-0.476535	0.327885	-0.197568
WBGene00018154	exos-9	0.579243	0.342168	0.404792	0.394906	0.415347	0.406274	0.258293	0.171793	0.0879793	-0.0840502	-0.313248	-0.313248	-0.363877	-0.152159	-0.167278	-0.208575	-0.547846	-0.685534	0.110232	-0.151912	-0.135813	-0.176457	0.128969
WBGene00022373	mrpl-15	0.194513	-0.0257928	0.262855	0.443864	0.552113	0.551079	0.408154	0.294554	0.252352	0.142182	-0.0401901	-0.175027	-0.254994	-0.207646	-0.300209	-0.447018	-0.514991	-0.544677	-0.0795782	-0.199077	-0.232914	0.00410875	-0.0836603
WBGene00004437	rsl-24D1	0.628075	-0.290666	0.378539	0.9122	1.32077	1.51464	1.51202	1.25406	0.950585	0.861311	0.139105	-0.294328	-0.673465	-0.238641	-0.541488	-1.00101	-1.90679	-1.56436	0.283339	-0.815939	-1.06454	-0.519623	-0.8438
WBGene00017924	mrps-21	0.982241	-0.0623748	0.462283	0.848909	1.5512	1.64539	0.833626	0.120686	0.0130192	-0.138418	-0.17615	-0.0861529	-0.665785	0.1845	-0.235639	-1.29722	-0.994616	-1.42556	-0.230226	-0.263988	-0.367654	-0.291071	-0.407011
WBGene00003080	lsm-6	0.900541	1.92379	1.82808	1.70651	1.82271	1.7525	1.09026	0.26568	-0.0106433	-0.373764	0.231291	-0.142707	-2.40789	-1.1135	-2.23127	-2.48199	-1.82197	-1.18603	0.697172	-0.206801	-0.205434	0.421063	-0.4576
WBGene00004920	snr-7	1.55169	1.71003	1.9057	2.32836	2.39942	2.00356	1.10328	0.221595	-0.315632	-0.569417	-0.54154	0.774634	-2.17658	-0.27572	-3.30784	-2.49005	-1.45073	-1.8202	-0.217915	-0.430499	-0.386772	0.323557	-0.338946
WBGene00009128	mrpl-54	-0.060179	0.365602	0.328432	0.29957	0.874075	0.90657	0.580204	0.240163	-0.155232	-0.0973399	-0.187542	0.142271	-0.342499	-0.310099	-0.660367	-0.803142	-1.15545	-0.701694	0.329927	0.277933	-0.00545435	0.262709	-0.128457
WBGene00020718	mrps-2	0.353426	0.379376	0.30878	0.338467	0.531128	0.746096	0.482771	0.178107	0.14534	0.0133649	-0.0723359	-0.170278	-0.511149	-0.328794	-0.529386	-0.620369	-0.741957	-1.03238	0.137019	0.0755878	0.0981225	0.0648875	0.154176
WBGene00020717	mrpl-4	0.382161	0.17238	0.0758404	0.154037	0.302916	0.429754	0.359609	0.218786	0.179049	0.134171	-0.077429	-0.142593	-0.253842	-0.249778	-0.400957	-0.444584	-0.528177	-0.524702	0.0625508	0.0446653	-0.00776728	-0.00818747	0.122097
WBGene00020037	mrps-6	0.338744	-0.128357	0.238461	0.616044	0.587602	0.881156	0.894988	0.56024	0.408909	0.153333	-0.0271492	-0.148606	-0.40806	-0.268633	-0.530856	-1.36405	-0.641207	-1.24173	-0.0320206	-0.0463383	-0.0130198	0.094348	0.0761974
WBGene00002060	ife-2	0.187814	0.00147765	0.309803	0.892746	1.05278	1.11624	1.03755	0.74815	0.291464	-0.110636	-0.126366	-0.485004	-0.527346	-0.41241	-0.597512	-0.606067	-1.07428	-1.35635	-0.00393382	0.143003	0.125594	-0.173425	-0.433293
WBGene00012244	mrps-11	0.343639	0.305247	0.53823	1.20677	1.10227	1.14923	0.729949	0.359539	0.105011	-0.219368	-0.561956	-0.738048	-1.68058	0.0989301	-0.480266	-1.44082	-1.07594	-1.15341	0.494921	0.226778	-0.0225622	0.443343	0.269103
WBGene00007603	popl-4	2.23647	1.01637	0.812859	0.445386	0.158412	0.132152	0.00236491	-0.106842	-0.0586065	-0.145679	-0.0792698	-0.110957	-0.366192	-0.21024	-0.404224	-0.389768	-0.500187	-0.65317	-0.436466	-0.585124	-0.54465	-0.153379	-0.0592529
WBGene00000797	crn-4	1.77652	1.21242	0.773362	0.284205	0.151744	0.204995	-0.00269105	-0.122256	-0.239638	-0.324076	-0.225308	-0.223859	-0.184562	-0.101813	-0.281239	-0.341651	-0.304412	-0.48099	-0.438687	-0.409297	-0.347503	-0.318953	-0.0563107
WBGene00015160	spot-1	1.95676	0.724856	0.533882	0.149228	0.0664698	0.0274827	0.0610585	-0.0190784	-0.0616778	-0.150083	-0.31495	-0.339594	-0.33573	-0.176617	-0.267074	-0.232989	-0.386081	-0.491629	-0.120022	-0.310916	-0.381134	-0.168818	0.236658
WBGene00019825	R02D3.8	1.60815	1.04128	0.735312	0.212426	0.15567	-0.0592549	0.04188	-0.156712	-0.187346	-0.262592	-0.254347	-0.344734	-0.337916	-0.214913	-0.290957	-0.379561	-0.476984	-0.400469	-0.247142	-0.286487	-0.260365	0.0126644	0.35239
WBGene00017005	D1007.8	1.39837	1.03398	0.832528	0.310521	0.0416736	0.108513	0.01146	-0.170393	-0.173493	-0.18029	-0.215709	-0.224017	-0.292384	-0.200406	-0.294382	-0.38996	-0.367042	-0.501525	-0.3098	-0.257066	-0.245669	-0.103462	0.188548
WBGene00003504	mut-7	1.08273	0.758599	0.549062	0.271785	0.174015	0.111987	-0.0308243	-0.049572	-0.0783146	-0.2238	-0.219778	-0.264182	-0.327329	-0.275351	-0.317101	-0.338999	-0.340995	-0.437663	-0.30745	-0.216206	0.0117888	0.0393397	0.428256
WBGene00019724	M02B7.2	0.575357	0.248673	0.152986	0.0904685	0.105239	0.116546	0.117652	0.0697396	-0.007386	-0.0139757	-0.0405274	-0.0797381	-0.145142	-0.189332	-0.176585	-0.162363	-0.244057	-0.228647	-0.0872302	-0.151536	-0.136298	0.0494103	0.136745
WBGene00016791	C49H3.4	1.02477	0.280073	0.180106	0.160253	0.192903	0.135147	0.195296	0.210612	0.101147	-0.102683	-0.0615353	-0.196561	-0.223796	-0.158421	-0.182326	-0.277865	-0.206003	-0.397819	-0.208862	-0.181132	-0.250236	-0.149777	0.116711
WBGene00001332	eri-1	1.17285	0.738373	0.689832	0.320108	0.217865	0.13514	0.163133	0.155784	0.0516671	-0.0970221	-0.226043	-0.283223	-0.278409	-0.229247	-0.245934	-0.276579	-0.397514	-0.502538	-0.271944	-0.34538	-0.323164	-0.293167	0.125416
WBGene00000796	crn-3	0.937089	0.540184	0.499602	0.388669	0.182892	0.088891	0.0824559	0.0494215	-0.0226923	-0.0550065	-0.123868	-0.177741	-0.210822	-0.249162	-0.211579	-0.242872	-0.293081	-0.341138	-0.316243	-0.28915	-0.298751	-0.191699	0.254601
WBGene00007429	C08B6.8	1.68894	1.05789	1.04056	0.890195	0.636103	0.463684	0.368239	0.0756412	-0.0987886	-0.170859	-0.406354	-0.460949	-0.63013	-0.142741	-0.500354	-0.663559	-0.595134	-0.577949	-0.497837	-0.533978	-0.550099	-0.481068	0.0885445
WBGene00010325	exos-3	1.92915	0.975132	0.778316	0.410988	0.468439	0.589346	0.517191	0.256719	0.0399772	-0.0795509	-0.328607	-0.34036	-0.529303	-0.228417	-0.265586	-0.35221	-0.759067	-0.745609	-0.620533	-0.680726	-0.660187	-0.520687	0.14558
WBGene00011036	edc-3	1.00049	0.902796	0.619263	0.270164	0.23562	0.132831	0.0502195	-0.0340512	-0.101302	-0.0531368	-0.0715848	-0.18255	-0.179728	0.0801056	-0.0412178	-0.278041	-0.325182	-0.328838	-0.456163	-0.583328	-0.592355	-0.411846	0.347832
WBGene00000202	exos-4.2	1.08514	0.780365	0.765746	0.567048	0.595783	0.443393	0.173945	-0.0479078	-0.166213	-0.228867	-0.273055	-0.376484	-0.47639	-0.427114	-0.464381	-0.614626	-0.390896	-0.763625	0.0518229	-0.19866	-0.166366	-0.035989	0.167331
WBGene00003077	lsm-3	1.48018	1.209	1.12074	0.922254	0.903717	0.638665	0.458626	0.117941	-0.152644	-0.435064	-0.587322	-0.630915	-1.00702	-0.517488	-0.563684	-0.598494	-0.531208	-0.912375	-0.633284	0.118824	-0.34813	-0.00723169	-0.0450877
WBGene00020625	mrrf-1	0.892096	0.557361	0.537624	0.559468	0.467674	0.217486	-0.00333286	-0.159966	-0.200054	-0.276302	-0.346854	-0.363587	-0.363588	-0.186058	-0.238218	-0.281593	-0.255332	-0.216231	-0.0858999	-0.135404	-0.281617	0.148035	0.0142958
WBGene00017830	rpb-8	2.19576	1.85004	1.86226	1.57564	1.1522	0.686304	0.577825	-0.220349	-0.578942	-0.616474	-1.56403	-0.989027	-1.79627	-0.107364	-0.363286	-0.563167	-1.09846	-1.62273	-0.153196	-0.406241	-0.361678	0.019566	0.52162
WBGene00020499	mrps-18.C	1.45171	0.741019	0.421444	-0.0263721	0.349424	0.502972	0.479043	0.257611	0.346393	0.248776	-0.44161	-0.826373	-1.27391	-0.44556	-0.137108	-0.146622	0.0311249	0.150996	-0.583859	-0.458281	-0.495171	0.158705	-0.304353
WBGene00018932	mrpl-2	0.683563	0.744714	0.384407	-0.073275	-0.217835	0.150823	0.0589112	-0.175561	-0.0850671	-0.077195	0.0433699	-0.0700389	-0.180497	-0.0567662	-0.10929	-0.0117676	-0.253564	-0.173823	-0.151962	-0.24034	-0.141415	0.010197	-0.0575871
WBGene00015133	mrpl-11	1.2997	0.845317	0.647885	0.230221	-0.307595	-0.236768	-0.143145	-0.170485	-0.0956755	-0.138451	-0.0464083	-0.0464083	-0.198353	0.245586	0.240205	-0.25828	-0.255758	-0.807078	0.112891	-0.220635	-0.446384	-0.00354581	-0.246836
WBGene00022491	Y119D3B.14	0.420102	0.429951	0.30764	0.0367533	-0.0934179	-0.103323	-0.0598781	-0.0253337	-0.0439326	-0.0189917	0.0102414	-0.0356104	-0.0385771	-0.0545833	-0.0766115	-0.0660396	-0.147605	-0.163968	-0.137723	-0.142188	-0.0938523	-0.00114817	0.0980946
WBGene00016391	lonp-1	1.01235	0.879201	0.810188	0.310395	-0.0767525	-0.130059	-0.0763158	0.00880383	0.0638511	-0.073844	-0.142194	-0.128021	-0.172363	-0.198497	-0.206438	-0.459996	-0.517419	-0.693283	-0.313764	-0.0915962	0.0271999	-0.0513709	0.219926
WBGene00013256	Y57A10A.13	1.08496	1.15609	1.20286	0.494849	-0.104707	-0.148628	-0.00287282	0.123747	0.112684	-0.0213834	-0.0851032	-0.137731	-0.269438	-0.231594	-0.151768	-0.426579	-0.550366	-0.930394	-0.378758	-0.34632	-0.315041	-0.256621	0.182116
WBGene00003373	mlh-1	0.724359	0.949932	0.912079	0.510614	0.0958235	-0.0216935	0.0330578	-0.0288329	-0.0221813	-0.144531	-0.0850125	-0.119154	-0.0606528	-0.158621	-0.182416	-0.275199	-0.391529	-0.58612	-0.340717	-0.387856	-0.357254	-0.131577	0.0674817

## Sheet: TF_boeck_heatmap
WB_ID	gene	4cell	44min	83min	122min	161min	199min	238min	277min	316min	355min	393min	432min	471min	510min	548min	587min	626min	665min	L1	L2	L3	L4	YA
WBGene00004735	sbp-1	-0.2014	-0.294964	-0.28267	-0.305891	-0.178578	-0.0781772	-0.0278859	0.106535	0.190861	0.116451	-0.00294904	-0.107139	-0.0814938	-0.17003	-0.0557338	0.0181487	0.184019	0.254109	0.125049	0.25681	0.180322	0.286119	0.0684881
WBGene00004857	sma-3	-0.0701326	-0.310017	-0.278015	-0.377243	-0.187197	-0.0578561	0.165461	0.219788	0.328248	0.258558	0.0508995	0.00149071	-0.0729655	-0.0186215	-0.124585	-0.0466845	0.0504706	0.150628	0.203296	0.224677	0.0725562	-0.0991796	-0.0835769
WBGene00004134	myrf-1	-0.826058	-0.531061	-0.870859	-0.904793	-0.401444	-0.339391	0.103622	0.291751	0.53467	0.798352	1.0552	0.643002	0.266798	-0.269735	-0.465223	-0.180667	-0.294566	-0.200807	0.124858	0.912486	1.39758	-0.260258	-0.583454
WBGene00019816	nhr-204	-0.210027	-0.242875	-0.207814	-0.155005	-0.134116	-0.118944	-0.029372	0.0844677	0.148233	0.162573	0.162355	0.137079	0.113832	0.105584	0.129074	0.0832023	0.0919223	0.106604	0.135757	-0.0394681	-0.109452	-0.103851	-0.109761
WBGene00003727	nhr-137	-0.368214	-0.379713	-0.325351	-0.29851	-0.249705	-0.137019	0.0550619	0.143949	0.258685	0.343103	0.324096	0.27875	0.189875	0.219033	0.211296	0.154149	0.0790888	0.00963343	0.176196	-0.0737181	-0.187099	-0.209548	-0.21404
WBGene00019521	dmd-7	-0.865375	-0.886486	-0.616182	-0.338688	-0.312506	-0.204904	-0.112887	0.159163	0.338776	0.489414	0.559621	0.696974	0.572563	0.265832	0.255168	0.262452	0.370105	0.269698	0.613554	-0.142065	-0.328742	-0.488135	-0.557349
WBGene00003677	nhr-87	-0.200361	-0.219693	-0.198498	-0.156328	-0.162971	-0.078522	0.0146855	0.0930881	0.158818	0.229102	0.196606	0.116933	0.0942492	0.0575775	0.0159113	0.0305408	0.0298128	0.0167688	0.119898	0.0549931	-0.0423086	-0.0713135	-0.0989893
WBGene00045255	nhr-146	-0.175081	-0.20722	-0.166959	-0.157868	-0.133126	-0.085144	-0.0171745	0.0826141	0.17705	0.16406	0.141239	0.142032	0.0650418	0.0804883	0.0507558	0.0814335	0.0421643	0.0176843	0.00476868	0.0195557	-0.00949835	-0.038373	-0.0784423
WBGene00017510	nhr-178	-0.0574507	-0.0575555	-0.0591416	-0.0536697	-0.051372	-0.0399378	-0.000201723	0.0198781	0.040221	0.0298141	0.0124838	0.024242	0.0294071	0.0373902	0.0403556	0.0344186	0.0345538	0.0359051	-0.0080907	0.0422967	0.0132609	-0.0337275	-0.0330798
WBGene00017503	nhr-177	-0.186807	-0.195046	-0.212398	-0.191914	-0.19106	-0.129423	-0.0293245	0.0542386	0.188796	0.199787	0.139343	0.0751925	0.0449747	0.0816786	0.04594	0.104559	0.0991051	0.141828	-0.0159584	0.0975814	-0.0214432	-0.0454307	-0.0542187
WBGene00003720	nhr-130	-0.161016	-0.240147	-0.177374	-0.122116	-0.0964971	-0.0289568	0.0182287	0.0274595	0.0984576	0.119015	0.0543336	0.0112364	-0.011664	0.0450376	0.0158214	0.0535123	0.0669459	0.0848563	0.157732	0.0222615	0.0631294	-0.0151232	0.0148682
WBGene00003721	nhr-131	-0.183932	-0.199438	-0.142577	-0.103582	-0.0460222	-0.0291288	0.0894516	0.103904	0.0862597	0.111251	0.0892154	0.0308875	0.0460572	0.0431336	0.0414254	0.0524927	0.0427677	0.0348176	0.12854	-0.068281	-0.0223282	-0.0498838	-0.0550292
WBGene00000221	atf-4	-1.79666	-1.87846	-1.89552	-1.27512	-1.05419	-1.02573	-0.499966	-0.453773	-0.170392	0.133471	0.357953	0.563437	0.784509	1.07489	1.29599	1.34508	1.31018	1.33817	0.605754	0.625865	0.36603	0.131196	0.117286
WBGene00002988	lim-6	-0.198189	-0.161998	-0.200996	-0.176392	-0.148719	-0.116523	-0.0661176	-0.0233968	0.0315423	0.0835184	0.0924925	0.101645	0.0643212	0.119893	0.101879	0.124851	0.161222	0.199652	0.0436369	-0.0537437	0.0281381	-0.00828389	0.00156747
WBGene00019327	zip-2	-2.04093	-2.10258	-1.7647	-1.11614	-0.567228	-0.262222	0.236895	0.33403	0.395871	0.348772	0.345524	0.567349	0.374108	0.623724	0.766932	0.836059	0.943313	0.943662	1.0193	0.462228	0.216548	-0.0246134	-0.535906
WBGene00001851	hif-1	-1.38715	-1.5364	-1.30347	-0.873568	-0.586052	-0.36388	-0.318566	-0.0540105	0.10079	0.356846	0.364947	0.599375	0.676259	0.611342	0.68681	0.765815	0.8458	0.899426	1.34899	0.206377	0.055942	-0.64129	-0.454336
WBGene00003615	nhr-16	-0.0629801	-0.0851075	-0.0815053	-0.0677557	-0.0510327	-0.0209145	0.00439063	0.015332	0.0184237	0.00330549	-0.00868525	-0.0118357	-0.00813805	0.0151974	0.0561945	0.0581553	0.0624597	0.0684384	0.0324693	0.03283	0.0292181	-0.0132441	0.0147844
WBGene00006959	xbp-1	-1.73937	-0.949185	-1.10072	-1.15017	-0.974427	-0.607391	-0.189698	0.0106042	0.110001	0.103994	0.143136	0.142159	0.241859	0.533886	0.785434	0.756642	0.823456	0.801317	1.14294	0.65204	0.255058	0.140263	0.0681774
WBGene00003645	nhr-55	-0.154824	-0.161614	-0.181672	-0.143938	-0.0985607	-0.0495558	-0.0446931	-0.0315022	-0.00420059	0.0590698	0.102131	0.120267	0.0836449	0.110521	0.0884383	0.0896342	0.0268453	0.000638962	0.0944733	0.0341358	0.0214264	-0.0158513	0.0551868
WBGene00017512	nhr-179	-0.0631651	-0.0787289	-0.0639451	-0.0630886	-0.0395905	-0.0227003	-0.0142598	-0.00230658	0.0114471	0.00424617	0.0238621	0.0426845	0.05825	0.039365	0.0383012	0.0242651	0.0210376	0.00601576	0.0212194	0.044797	0.018939	-0.0154529	0.00880785
WBGene00003669	nhr-79	-0.195177	-0.228588	-0.238794	-0.207964	-0.146587	-0.0822684	-0.0210674	0.0302387	0.0655997	0.097146	0.119152	0.0847485	0.0650155	0.0989737	0.130253	0.111363	0.0888929	0.071662	-0.00917949	0.105981	0.0826719	-0.0564505	0.0343788
WBGene00003658	nhr-68	-0.950553	-1.08375	-0.750783	-0.456889	-0.412365	-0.252277	-0.0644026	-0.0988312	-0.0915603	0.197564	0.30008	0.234366	0.450114	0.645869	0.53195	0.428984	0.320828	0.292597	0.167031	-0.0547623	0.272745	0.20822	0.165824
WBGene00003968	peb-1	-0.809388	-0.660691	-0.71747	-0.798144	-0.627341	-0.662745	-0.248897	0.162665	0.735104	1.24642	1.63981	1.43107	1.06915	0.368391	0.119394	0.257156	0.111228	-0.153565	-0.77571	-0.317494	0.153113	-0.732525	-0.789529
WBGene00015396	nhr-148	-0.08957	-0.103128	-0.111902	-0.0934101	-0.0747305	-0.0247106	0.048502	0.105701	0.144263	0.22997	0.234516	0.146798	0.0409954	0.0500503	-0.0468811	-0.0372594	-0.0867313	-0.0564285	-0.00637063	-0.0596465	-0.0313384	-0.100225	-0.0784641
WBGene00014208	znfx-1	-0.18599	-0.168774	-0.278176	-0.386458	-0.223973	-0.11622	0.089661	0.271276	0.321441	0.331701	0.374346	0.26363	0.252715	-0.116525	-0.164768	-0.084606	-0.124898	-0.0623715	-0.286226	-0.0758214	0.148715	0.00549218	0.215829
WBGene00015497	nhr-76	-0.124456	-0.167679	-0.161572	-0.141763	-0.111882	-0.104541	0.00144194	0.119334	0.247324	0.266599	0.232538	0.151687	0.13035	0.0485401	-0.0894424	-0.0988273	-0.085758	-0.0725456	-0.161329	-0.123122	-0.0737194	0.113702	0.205123
WBGene00007637	dhhc-7	-0.556134	0.704201	0.0147237	-0.770241	-0.382485	-0.0804746	0.197554	0.569381	0.701595	0.722023	0.804033	0.272959	0.228	-0.203138	-0.0933626	-0.172675	-0.508295	-0.761926	-0.217915	-0.196865	-0.0472636	-0.377971	0.154277
WBGene00003622	nhr-23	-0.240593	0.531535	-0.158901	-0.67485	-0.569928	-0.523876	-0.205502	0.195546	0.642783	0.889053	1.14648	0.814326	0.281293	-0.207204	-0.182058	-0.140212	-0.132957	-0.340063	-0.678369	-0.266648	0.22308	-0.343854	-0.0590805
WBGene00000912	daf-16	-0.623514	-0.0624788	-0.469308	-1.13897	-0.816118	-0.566468	0.0630407	0.457966	0.655342	0.87224	0.580959	0.209603	-0.144969	-0.398949	-0.0304115	0.266097	0.588167	0.874314	-0.105254	-0.0199985	-0.118428	-0.212788	0.139925
WBGene00003665	nhr-75	-0.00771686	-0.00771686	-0.00685151	-0.00656317	-0.00584258	-0.00253249	-0.00152658	0.00535228	0.0124831	0.0141892	0.0083515	-0.0019576	-0.00310761	0.000626593	0.00578113	0.00549525	0.00920728	0.00706689	-0.00711222	-0.00714816	-0.00771687	-0.00588088	0.00312019
WBGene00012832	dmd-3	-0.0298769	-0.029877	-0.0255554	-0.0222509	-0.00598291	-0.00385598	0.0215648	0.0312771	0.0507807	0.0401001	0.0267066	0.0115062	-0.00697655	-0.0158074	-0.00655062	0.000671011	0.0187777	0.0262904	-0.0223759	-0.0146983	0.0105337	-0.0245236	-0.029877
WBGene00006553	tbx-34	-0.043702	-0.06926	-0.0632134	-0.0579075	-0.0627825	-0.0609166	-0.0614904	-0.0566199	-0.0501987	-0.0577644	-0.058337	-0.0504834	-0.0603429	-0.0445148	-0.0457918	-0.0430974	-0.0374414	-0.0425308	-0.06926	-0.0615954	0.128191	0.687754	0.281305
WBGene00010323	dhhc-12	0.0255449	-0.0239647	-0.0312456	-0.0368383	-0.0379882	-0.0414434	-0.042597	-0.0427412	-0.0366946	-0.0311025	-0.0272437	-0.0201249	-0.0215458	-0.0238223	-0.0261023	-0.0339675	-0.0394269	-0.0385635	-0.0357202	-0.0367555	0.154696	0.362529	0.0851177
WBGene00019257	dhhc-13	0.00650782	-0.0178981	-0.0166008	-0.018475	-0.0153046	-0.00984473	-0.0144411	-0.0167448	-0.0141534	-0.0168889	-0.011136	-0.00240667	0.005419	0.00158261	0.00314682	0.00399931	-0.00483413	-0.00283475	-0.0175214	-0.016776	0.0389468	0.0993242	0.0369339
WBGene00004964	spe-10	-0.0155145	-0.0436215	-0.0434773	-0.0418913	-0.0429004	-0.0384372	-0.040883	-0.0398754	-0.0397315	-0.035565	-0.0309813	-0.0252722	-0.00462354	0.0162875	0.0171176	0.0200195	0.0229155	0.0244301	-0.0424064	-0.0213624	0.0511005	0.253452	0.10122
WBGene00008092	gmeb-3	-0.00509138	-0.0282812	-0.0225265	-0.0268404	-0.0279929	-0.0277047	-0.0294349	-0.0268404	-0.0242505	-0.0192279	-0.0105159	-0.00880824	-0.000724301	0.00210147	-0.00681851	-0.00724465	-0.00696054	-0.00681851	-0.0281044	-0.0254598	0.13328	0.211098	-0.00683427
WBGene00020066	dhhc-5	-0.0554564	-0.0573503	-0.0437094	-0.0235573	-0.00437806	-0.00382189	-0.00298804	-0.00576941	0.0207129	0.02685	0.0231709	0.0235802	0.00959991	0.0233073	0.00849767	-0.00841669	-0.00688346	-0.0194762	-0.0371884	-0.0154794	0.0345351	0.133463	-0.0192421
WBGene00017690	ceh-60	-0.158518	-0.167398	-0.150913	-0.160207	-0.120869	-0.046331	0.15767	0.143212	0.254472	0.0867912	0.00880886	-0.061925	-0.0257978	-0.062059	-0.0729555	-0.0967819	-0.0945871	-0.115296	-0.117878	-0.126366	0.230187	0.38303	0.313712
WBGene00001438	fkh-6	-0.0983036	-0.115272	-0.103633	-0.0953563	-0.0764141	-0.0461195	-0.0175261	0.0107761	0.0203945	0.0510581	0.072876	0.0466805	0.0192121	-0.00397324	-0.0406293	-0.0694094	-0.0579947	-0.0751508	-0.0524918	-0.0848114	0.316553	0.257505	0.142029
WBGene00003100	mab-3	-0.0248871	-0.0139013	-0.0188587	-0.031399	-0.036848	-0.0384292	-0.022268	-0.00825635	0.0146596	0.00338683	-0.000250331	-0.0190006	-0.034121	-0.0236909	-0.0255428	-0.0276826	-0.0251153	-0.0377103	-0.0347496	0.0211103	0.350846	0.0451124	-0.0124035
WBGene00012596	nhr-234	-0.0267091	-0.0341713	-0.0315768	-0.0330177	-0.0274066	-0.0183884	-0.0274066	-0.0297059	-0.0335944	-0.0274066	-0.0208163	-0.0185311	-0.0155372	-0.0131181	-0.00574364	-0.0135447	-0.0165344	-0.0143983	-0.0111882	-0.0134717	0.392389	0.0599635	-0.0200852
WBGene00003664	nhr-74	-0.0270243	-0.0248166	-0.0180854	-0.0116699	-0.0105323	-0.00868573	-0.0128083	-0.0146602	-0.00712506	-0.00755053	-0.0118121	-0.0142326	-0.0223782	-0.0258218	-0.0284098	-0.0320121	-0.024673	-0.0256781	-0.0269528	0.103914	0.169381	0.083851	-0.00221714
WBGene00001560	gei-3	-0.213496	-0.207571	-0.1981	-0.193318	-0.195707	-0.216818	-0.177954	-0.174346	-0.17837	-0.160828	-0.136729	-0.083707	-0.0554824	-0.0318114	-0.0155816	-0.00358945	0.00524792	0.0105001	0.202938	0.394141	0.456958	0.640993	0.532629
WBGene00008901	nhr-27	-0.0033653	-0.02477	-0.0152795	-0.0132743	-0.0129881	-0.0134175	-0.0168569	-0.018436	-0.0224635	-0.0244815	-0.0211677	-0.0131312	-0.00442779	0.00195928	0.0030918	0.00295029	0.00167601	0.00153435	0.025788	0.0345468	0.0389719	0.0450275	0.0485134
WBGene00013976	hizr-1	-0.0263083	-0.0395602	-0.0402814	-0.039416	-0.0373989	-0.0373989	-0.0342348	-0.0340911	-0.0315077	-0.0320814	-0.0295015	-0.0289289	-0.0244984	-0.0236424	-0.0206506	-0.019086	-0.0182332	-0.0135521	0.0786872	0.0702593	0.0928605	0.127516	0.161049
WBGene00001155	ech-6	0.892493	-0.431864	-0.632319	-1.04808	-1.08705	-1.01076	-0.58565	-0.537123	-0.459551	-0.536769	-0.608796	-0.471672	-0.169584	0.00806767	0.017523	0.0108231	-0.0148136	-0.118563	0.497939	0.812719	1.6812	2.194	1.59782
WBGene00003670	nhr-80	-0.144631	-0.177338	-0.16184	-0.160414	-0.133713	-0.099138	0.0058627	0.0301801	0.0490473	-0.0561899	-0.0774368	-0.0970896	-0.0919133	-0.0730013	-0.00754119	0.00230049	0.0329262	0.081603	0.255599	0.168747	0.2765	0.149249	0.228232
WBGene00003511	mxl-3	-0.623219	-0.63196	-0.646315	-0.619303	-0.585853	-0.520928	-0.340987	-0.294348	-0.174867	-0.173308	-0.127377	-0.118344	-0.174035	-0.133936	-0.0308988	-0.0496661	-0.0592381	-0.0793538	1.33051	1.12201	1.05779	1.09577	0.777849
WBGene00012330	zip-3	-0.44911	-0.457999	-0.451841	-0.410001	-0.37317	-0.323775	-0.262849	-0.242293	-0.248708	-0.247617	-0.217508	-0.154674	-0.155925	-0.102442	-0.00261437	-0.0178322	0.0391211	0.0549327	0.473806	1.10293	1.04824	0.649052	0.750272
WBGene00003696	nhr-106	-0.0213247	-0.0371576	-0.0380229	-0.036581	-0.0351404	-0.0345646	-0.0368693	-0.0344207	-0.0308274	-0.0303968	-0.0288191	-0.0246679	-0.0198161	-0.0152645	-0.00917094	-0.00959524	-0.00902953	-0.00959524	0.0331263	0.12566	0.117231	0.094763	0.0904833
WBGene00012101	zip-10	-0.0901807	-0.143435	-0.136096	-0.112605	-0.115715	-0.118548	-0.121671	-0.125513	-0.120535	-0.0811755	-0.0850496	-0.0773117	-0.0510926	0.0300759	0.0579475	0.0670782	0.076523	0.0846752	-0.00808571	0.463946	0.306208	0.194197	0.106364
WBGene00014253	ZK1320.3	-0.947951	-1.02024	-0.893035	-0.931874	-0.89382	-1.02282	-0.868784	-0.969302	-1.0346	-0.941309	-0.892382	-0.979126	-0.639536	0.612808	0.534357	0.456895	0.490718	0.530657	0.678864	1.95284	2.46209	1.93746	2.37809
WBGene00020015	nhr-210	-0.0495464	-0.0590626	-0.0593511	-0.0580532	-0.0563246	-0.0590626	-0.0593511	-0.0576209	-0.0590626	-0.054598	-0.0544542	-0.0485712	-0.00568362	0.0283833	0.0469972	0.0451198	0.0449856	0.0502101	0.019855	0.11587	0.145839	0.0749018	0.108581
WBGene00003702	nhr-112	-0.0162983	-0.0172659	-0.0149718	-0.0184143	-0.0250355	-0.0228731	-0.0228731	-0.0210016	-0.0171224	-0.022441	-0.0185579	-0.0138261	-0.000432136	0.00635969	0.0134007	0.0160673	0.0167682	0.0148048	0.0327585	0.0328553	0.0633664	0.0148365	0.019896
WBGene00003704	nhr-114	-0.666293	-0.631994	-0.527042	-0.401619	-0.404592	-0.390493	-0.310233	-0.30012	-0.206644	-0.122867	-0.146169	-0.110288	-0.0198752	0.0753985	0.224188	0.22811	0.23447	0.231561	0.303013	0.411266	0.866328	0.931789	0.732105
WBGene00007749	ceh-79	-0.0995132	-0.126228	-0.114589	-0.0985079	-0.0842844	-0.0642447	-0.0484383	-0.024847	0.00246114	0.00575632	0.00483442	-0.017871	-0.012661	0.00759834	0.0262798	0.0479225	0.0700011	0.0990467	0.0653964	0.0822491	0.094779	0.107973	0.0768877
WBGene00022562	ZC204.12	-0.737839	-0.763369	-0.672922	-0.578264	-0.57928	-0.666703	-0.534643	-0.570292	-0.558102	-0.409482	-0.29161	-0.0592943	0.0823012	0.448328	0.425917	0.510325	0.527998	0.559597	0.423011	1.2139	0.633426	0.928946	0.66805
WBGene00003711	nhr-121	-0.092774	-0.114094	-0.118677	-0.11038	-0.111664	-0.126734	-0.111522	-0.111236	-0.0974576	-0.0845097	-0.0679324	0.0136523	0.0112943	0.0503549	0.128586	0.125803	0.112909	0.11242	0.115829	0.0826048	0.128861	0.111007	0.15366
WBGene00020396	T10B5.10	-0.239256	-0.25837	-0.271762	-0.255567	-0.284564	-0.250673	-0.247746	-0.298491	-0.247467	-0.192545	-0.0974846	0.137031	0.217928	0.384352	0.585364	0.541227	0.493615	0.478287	-0.17543	0.225317	0.00436023	-0.00922433	-0.2389
WBGene00003607	nhr-8	-0.740559	-0.704899	-0.756897	-0.659961	-0.570904	-0.475822	-0.394904	-0.409912	-0.33176	-0.109352	0.0284441	0.453492	0.62117	0.799557	0.869589	0.804796	0.758008	0.687134	-0.469408	0.626699	0.158741	0.0474067	-0.230656
WBGene00018415	nhr-184	-0.104149	-0.12556	-0.127434	-0.102972	-0.113507	-0.125848	-0.0882957	-0.0762708	-0.078361	-0.0482779	-0.0132003	0.101785	0.0909131	0.121344	0.138123	0.162754	0.169699	0.176142	0.0547383	0.060017	-0.0163241	-0.0314925	-0.0238219
WBGene00016865	ets-9	-0.255517	-0.262494	-0.263792	-0.206931	-0.225075	-0.237488	-0.167665	-0.171584	-0.135235	-0.0665556	0.00248492	0.182041	0.176416	0.307836	0.341608	0.322036	0.314905	0.318379	0.0745138	0.1244	-0.0469596	-0.0548153	-0.0705084
WBGene00012854	Y44A6D.3	-0.771409	-0.902968	-0.792605	-0.845275	-0.796888	-0.842229	-0.801318	-0.675474	-0.672888	-0.279757	0.10867	0.443279	0.483567	1.27409	1.18758	1.24255	1.32954	1.33612	0.482755	0.0687948	-0.127472	-0.176305	-0.272354
WBGene00007932	zip-5	-0.217284	-0.220618	-0.233603	-0.240068	-0.242951	-0.236042	-0.198487	-0.214099	-0.171051	-0.0624209	0.0183996	0.114995	0.17799	0.323524	0.358461	0.395355	0.366048	0.367655	0.123375	0.0353648	-0.0716311	-0.103714	-0.0691964
WBGene00017961	nhr-180	-0.142029	-0.177687	-0.171496	-0.153083	-0.140094	-0.164617	-0.12959	-0.10991	-0.119855	-0.0545502	0.00105991	0.0853478	0.181272	0.187558	0.249812	0.207247	0.206695	0.181722	0.123819	0.0514214	-0.0121515	-0.0481945	-0.0526972
WBGene00003715	nhr-125	-0.0918588	-0.0923997	-0.102463	-0.101598	-0.0866804	-0.101742	-0.0918267	-0.0818367	-0.0811258	-0.0519965	-0.00498743	0.0173576	0.0912453	0.111164	0.169918	0.159248	0.181695	0.174569	0.0231133	0.0465319	-0.0169669	-0.0565561	-0.0128038
WBGene00015716	sox-4	-0.311458	-0.309941	-0.328006	-0.270452	-0.322534	-0.324691	-0.279212	-0.275729	-0.314365	-0.149642	0.0601287	0.190529	0.289763	0.454067	0.3578	0.390082	0.406303	0.523833	0.170571	0.0417332	0.182889	-0.136852	-0.0448177
WBGene00020850	nhr-226	-0.0641822	-0.0860687	-0.0975644	-0.082495	-0.0869277	-0.0775067	-0.0695611	-0.0588472	-0.0546399	-0.044314	-0.00752394	0.0280868	0.0553329	0.106827	0.0783753	0.0764585	0.105073	0.112201	-0.00732715	0.0517366	0.049401	0.065392	0.00807444
WBGene00017664	npax-1	-0.0137404	-0.0194963	-0.025817	-0.0284107	-0.0288434	-0.0215044	-0.0268251	-0.0252412	-0.026681	-0.018923	-0.00693736	0.000291364	0.0186949	0.0360394	0.0332783	0.0307887	0.0299579	0.0331401	0.0119766	0.0350819	0.0295159	0.00259594	-0.0189412
WBGene00008260	C52G5.2	-1.29739	-1.38959	-1.13632	-1.20499	-1.05033	-1.09151	-0.973395	-0.753599	-0.54207	0.109329	0.654528	1.03394	1.09744	1.33751	1.16702	1.13663	1.02433	1.06293	-1.28019	0.769539	0.360034	1.25498	-0.288817
WBGene00003163	mdl-1	-1.26275	-1.12742	-1.28278	-1.04387	-0.856995	-0.657506	-0.546129	-0.637629	-0.637629	-0.159508	0.222657	0.382752	0.402087	0.585831	0.889807	0.946657	0.943208	0.894854	1.02632	1.03038	0.509566	0.378353	-0.000265861
WBGene00006999	zyx-1	-1.19834	-1.15123	-1.06507	-1.00337	-1.04187	-1.24789	-0.929431	-0.937436	-0.845061	-0.220031	0.205494	0.602307	0.659806	0.544338	0.719793	0.931651	1.02317	1.08433	0.952634	0.862651	0.811165	0.738307	0.504085
WBGene00022500	lfi-1	-0.863997	-0.858011	-0.864259	-0.813098	-0.702626	-0.884174	-0.705937	-0.734004	-0.835938	-0.44386	-0.106218	0.467058	0.906681	0.537682	0.754456	0.973369	1.03246	1.04569	0.77565	0.789812	0.0194173	0.0826875	0.42716
WBGene00004856	sma-2	-0.199362	-0.22163	-0.207275	-0.191365	-0.164908	-0.149868	-0.149731	-0.160476	-0.15799	-0.154818	-0.122268	-0.0517055	0.0433263	0.222613	0.233809	0.250441	0.23086	0.269864	0.173365	0.248518	0.0922562	0.157808	0.0085369
WBGene00003705	nhr-115	-0.0661314	-0.0814157	-0.0755127	-0.0707791	-0.0660609	-0.0525637	-0.0276093	-0.0389114	-0.0316456	-0.021922	-0.0342961	-0.0184651	0.0128204	0.0472736	0.056219	0.0713518	0.0769213	0.0861991	0.0357571	0.116696	0.0400114	0.0149737	0.0270892
WBGene00003182	mef-2	-0.452338	-0.47415	-0.44809	-0.454975	-0.447678	-0.518754	-0.47457	-0.441374	-0.386375	-0.290643	-0.123911	-0.00890633	0.261808	0.528435	0.548747	0.604117	0.641779	0.661012	0.891077	0.245881	0.115254	0.0507301	-0.0270734
WBGene00016997	cebp-1	-0.42662	-0.403475	-0.481124	-0.425002	-0.460719	-0.496765	-0.390282	-0.423219	-0.336619	-0.274578	-0.118253	0.0745724	0.287069	0.372712	0.664091	0.612195	0.631859	0.620797	0.667153	0.325769	0.0319597	-0.00624793	-0.0452724
WBGene00000441	ceh-18	-0.358648	-0.351637	-0.330027	-0.364789	-0.37141	-0.356483	-0.340156	-0.341427	-0.338181	-0.283268	-0.217734	-0.100821	0.10492	0.309275	0.592064	0.565859	0.54101	0.480429	0.57224	0.475647	0.0653372	0.0855518	-0.0377526
WBGene00001441	fkh-9	-1.04608	-1.07881	-1.02417	-1.02583	-0.741723	-1.01406	-0.942615	-0.703627	-0.829907	-0.828451	-0.396412	-0.0532101	0.433067	1.06638	1.46137	1.41699	1.41574	1.27497	1.24813	1.16804	0.126555	0.187393	-0.113754
WBGene00003697	nhr-107	-0.135832	-0.203958	-0.198917	-0.203525	-0.172986	-0.185751	-0.163276	-0.111615	-0.0844023	-0.0609562	-0.0318543	0.0151334	0.0522076	0.206818	0.174221	0.209203	0.193517	0.236888	0.271159	0.249706	0.0190187	-0.0346715	-0.040128
WBGene00003854	odr-7	-0.0146093	-0.0299987	-0.0301429	-0.018218	-0.0220864	-0.0236654	-0.0284127	-0.0266846	-0.0269725	-0.0195063	0.00167569	0.0123613	0.0372204	0.0529683	0.047647	0.0616584	0.0616584	0.0740595	-0.00874281	-0.0172347	-0.0275862	-0.0252458	-0.0301429
WBGene00020485	ceh-54	-0.0185511	-0.0371652	-0.0383124	-0.0421908	-0.0449263	-0.0371652	-0.030444	-0.0465124	-0.0377387	-0.026028	-0.00176855	0.0253876	0.0485344	0.0671881	0.0898103	0.0938737	0.0913846	0.0981867	-0.00552472	-0.0191535	-0.0429953	-0.0425525	-0.0433368
WBGene00021942	madf-1	0.00137491	-0.182535	-0.290721	-0.381347	-0.32017	-0.344732	-0.41948	-0.452286	-0.428818	-0.217294	-0.0181515	0.295059	0.506742	0.733644	0.718985	0.756731	0.81513	0.80394	-0.277454	-0.295933	-0.372034	-0.333019	-0.297631
WBGene00003713	nhr-123	0.0376097	-0.0951845	-0.11432	-0.11589	-0.108908	-0.119609	-0.0925117	-0.0577964	-0.0502699	-0.0224235	0.0383967	0.0540985	0.0747718	0.141897	0.195026	0.19422	0.193644	0.18891	-0.0613437	-0.0577542	-0.0678541	-0.0815716	-0.0731378
WBGene00011568	nhr-26	-0.000559785	-0.0174473	-0.0167261	-0.00623792	-0.0125504	-0.0125504	-0.0122629	-0.00896039	-0.0108261	-0.00537926	-0.00252074	0.00374814	0.0126769	0.0268769	0.0277161	0.026737	0.0230945	0.0201458	-0.0100368	-0.00736648	-0.00843044	0.000806726	-0.00994685
WBGene00001961	hlh-17	-0.099488	-0.0908577	-0.099488	-0.0930104	-0.0855613	-0.0968935	-0.0875631	-0.0665408	-0.0424884	0.00216207	0.0184729	0.0625931	0.0949773	0.183604	0.173968	0.187038	0.179567	0.189166	-0.0474856	-0.0508948	-0.080768	-0.0688965	-0.0816128
WBGene00008309	nhr-170	-0.18236	-0.20896	-0.191466	-0.193891	-0.193606	-0.207663	-0.18209	-0.15933	-0.110811	-0.0565823	0.0404242	0.0568364	0.267162	0.448497	0.408526	0.371764	0.348131	0.347444	-0.122126	-0.109705	-0.130618	-0.102171	-0.137406
WBGene00011567	nhr-215	-0.00738631	-0.00724204	-0.0070978	-0.00666514	-0.00738631	-0.00738631	-0.00623261	-0.00680934	-0.0030647	-0.00177074	-0.00205819	0.00153079	0.00882473	0.0146619	0.0172171	0.0163658	0.0130981	0.015088	0.00171539	-0.00415346	-0.00647625	-0.00738631	-0.00738631
WBGene00003640	nhr-50	-0.283528	-0.312301	-0.300662	-0.235331	-0.236015	-0.257383	-0.164733	-0.184007	-0.220499	-0.12542	-0.0808682	0.16185	0.215771	0.466076	0.527175	0.533129	0.561906	0.573742	-0.0746414	-0.00748002	-0.136159	-0.205118	-0.215503
WBGene00003653	nhr-63	-0.240152	-0.231667	-0.247307	-0.211542	-0.22668	-0.221003	-0.182148	-0.197955	-0.204943	-0.169107	-0.0954483	0.0506472	0.185332	0.400698	0.543131	0.506554	0.513638	0.509631	-0.100429	0.0293587	-0.121038	-0.111629	-0.177939
WBGene00003642	nhr-52	-0.0120316	-0.0567581	-0.0560381	-0.0495741	-0.0581992	-0.0537364	-0.0590646	-0.0541677	-0.0505777	-0.0501475	-0.0306369	0.0150298	0.0390854	0.155309	0.146328	0.131361	0.131866	0.137794	-0.0186048	-0.0353268	-0.0574366	-0.0564605	-0.0580127
WBGene00003641	nhr-51	-0.0223405	-0.0435408	-0.0510234	-0.0456952	-0.0461265	-0.044115	-0.0478529	-0.0464141	-0.0445458	-0.0328165	-0.0289752	0.00750094	0.0453734	0.123255	0.108218	0.11196	0.121208	0.12172	-0.0114752	-0.0298439	-0.046977	-0.0478701	-0.049624
WBGene00018412	nhr-37	-0.0244631	-0.0263176	-0.0304945	-0.0212925	-0.0191443	-0.0237311	-0.0205761	-0.030783	-0.0171421	-0.0171421	-0.0144294	4.73854e-05	0.0226064	0.0572228	0.0669626	0.073822	0.0631827	0.0701946	-0.0128792	-0.0110958	-0.0275419	-0.028175	-0.0288306
WBGene00010601	nhr-268	-0.00361176	-0.00768149	-0.00768149	-0.00580739	-0.00537526	-0.00609556	-0.00595147	-0.00768149	-0.00782576	-0.00782576	-0.00580739	0.00266766	0.011805	0.0176283	0.0128009	0.0142224	0.0180535	0.0204605	-0.00276836	-0.00267815	-0.00748666	-0.00782576	-0.00553457
WBGene00016557	ceh-84	-0.00572009	-0.00611733	-0.0104389	-0.00928524	-0.0072685	-0.0072685	-0.00367416	-0.00381776	-0.00353057	-0.00195205	-0.00166523	0.00363064	0.00833765	0.0188372	0.01912	0.0216619	0.0162903	0.0177058	-0.00898774	-0.00876477	-0.00844776	-0.00820596	-0.0104389
WBGene00016233	nhr-290	-0.0222233	-0.0161587	-0.0125737	-0.0118578	-0.0209047	-0.0138633	-0.009855	-0.0230671	-0.00771227	-0.00272493	-0.00742682	-0.00600038	0.0108668	0.0328227	0.0609972	0.0564987	0.0488328	0.0459476	-0.0170897	-0.0164333	-0.0230671	-0.0219406	-0.0230671
WBGene00010602	nhr-197	0.00980268	-0.0199757	-0.0225661	-0.0201195	-0.02199	-0.0229983	-0.0191133	-0.0234306	-0.0150954	-0.0248725	-0.0143791	-0.00966045	0.00751047	0.0462036	0.0674702	0.0629976	0.0610959	0.0575576	-0.015911	-0.0112922	-0.0240396	-0.022322	-0.0248725
WBGene00018591	npax-2	-0.293054	-0.296419	-0.331205	-0.286633	-0.310233	-0.294457	-0.270697	-0.263412	-0.263412	-0.336821	-0.23921	-0.166896	0.0323384	0.644301	1.05368	0.996889	0.913595	0.797137	-0.310806	-0.0987458	-0.191446	-0.17943	-0.305064
WBGene00010600	nhr-196	-0.000524435	-0.00693236	-0.00851671	-0.0101028	-0.00923745	-0.00693236	-0.00894911	-0.00635667	-0.00362524	-0.00866083	-0.00808445	-0.00362524	0.0108083	0.0205864	0.0231264	0.0194561	0.0143587	0.0110926	0.00676715	0.00411502	-0.00929681	-0.0101028	-0.00936332
WBGene00018545	nhr-189	0.00885334	-0.00626772	-0.00670046	-0.00569093	-0.00670046	-0.0061235	-0.00497026	-0.00511437	-0.00353002	-0.00482617	-0.00525849	0.000495041	0.00722625	0.0122185	0.0107939	0.00908254	0.00922523	0.0105088	0.00186951	-0.00189455	-0.00537259	-0.00557338	-0.0022503
WBGene00010604	nhr-199	0.0159493	-0.0172787	-0.0143964	-0.0136768	-0.0174229	-0.0120948	-0.0151164	-0.0129575	-0.0135329	-0.0106581	-0.00836244	-0.0108017	0.00306151	0.0187639	0.0280201	0.0302551	0.0282996	0.032626	-0.00474868	0.0176031	-0.0109777	-0.00202326	-0.0105303
WBGene00009540	hlh-31	0.00427247	-0.0066119	-0.00200633	-0.00157531	-0.00243747	-0.00315634	-0.00776559	-0.00747708	-0.00589131	-0.00646775	-0.00502707	0.0011515	0.00387316	0.00430243	0.00930113	0.0125766	0.0134298	0.0206621	-0.00667873	0.00434146	-0.00676676	-0.00428343	-0.00776559
WBGene00001956	hlh-12	-0.00336005	-0.0234629	-0.0111088	-0.00753726	-0.0105368	-0.00141478	-0.00212536	-0.0133993	-0.0172727	-0.0205804	-0.0151195	-0.00240969	0.00722626	0.015535	0.0217004	0.0325656	0.0201615	0.0250523	-0.0205594	0.0251727	-0.0146358	0.00918736	0.00692159
WBGene00018993	nhr-266	0.00181155	-0.00902776	-0.00283932	-0.002265	-0.00456366	-0.00744214	-0.00902776	-0.00701	-0.0094605	-0.00557047	-0.000830196	0.00346567	0.00789134	0.0081764	0.00518045	0.00689318	0.0117349	0.0103126	-0.00910136	-0.00720216	-0.00121463	0.0213259	-0.001237
WBGene00018539	nhr-185	0.0147846	-0.00736202	-0.0105322	-0.0106764	-0.00909032	-0.00952271	-0.00981105	-0.0106764	-0.00952271	-0.0103879	-0.00894621	-0.000899288	0.00696049	0.012224	0.0163361	0.013927	0.012366	0.00795776	0.0213365	0.0111968	-0.00578972	-0.00644236	-0.00742999
WBGene00015902	nhr-159	0.0168144	-0.0104291	-0.0114386	-0.00956431	-0.0110059	-0.00927617	-0.0089881	-0.00726083	-0.0105732	-0.00841211	-0.00668554	-0.00123165	0.00676826	0.0174134	0.0162817	0.0150074	0.0127392	0.0145824	0.0165128	-2.54122e-05	-0.00600555	-0.00719092	-0.00803213
WBGene00003674	nhr-84	0.356701	0.00339033	-0.102673	-0.121876	-0.186775	-0.203231	-0.204039	-0.189571	-0.178948	-0.0771732	-0.0211873	0.0815708	0.13321	0.189842	0.218954	0.213319	0.15216	0.134168	0.170006	0.0116128	-0.136053	-0.14278	-0.100629
WBGene00044699	nhr-286	0.194611	-0.0392455	-0.0414445	-0.0363643	-0.0530447	-0.0776565	-0.0871373	-0.0854346	-0.0879893	-0.0661374	-0.0360902	-0.00196444	0.0133446	0.0522751	0.049695	0.0624219	0.0733872	0.0867889	0.0379019	0.0358239	0.00854173	-0.0288407	0.0265581
WBGene00018265	nhr-182	0.201854	-0.14716	-0.185699	-0.22359	-0.208455	-0.208173	-0.192085	-0.10608	-0.0676675	0.00451969	0.0168495	0.102598	0.0628111	0.154834	0.179884	0.162145	0.160511	0.162036	0.29443	0.0353698	-0.0275767	-0.0828749	-0.0884809
WBGene00003728	nhr-138	0.403274	-0.122706	-0.285713	-0.497229	-0.443798	-0.406527	-0.378677	-0.276557	-0.147309	0.0303545	0.10452	0.179092	0.216176	0.304879	0.26707	0.311684	0.359525	0.357592	0.501336	0.0872264	-0.146566	-0.263577	-0.15407
WBGene00011639	ztf-17	0.20939	-0.0887949	-0.258274	-0.553274	-0.490075	-0.355347	-0.274108	-0.203849	-0.123454	-0.0360823	-0.0362542	0.0503535	0.121919	0.216106	0.282489	0.30764	0.331361	0.35804	0.470488	0.129574	-0.113318	-0.207255	0.262725
WBGene00011097	nhr-206	0.052535	-0.0344936	-0.0370448	-0.0500119	-0.0447255	-0.0383221	-0.0284173	-0.0264445	-0.00741903	-0.00436482	-0.00644653	-0.0211032	-0.00950515	0.0281337	0.0408233	0.049934	0.0498004	0.0599162	0.098962	-0.00182504	-0.0210813	-0.0266446	-0.0222554
WBGene00015901	nhr-158	0.0296036	-0.00922835	-0.0123388	-0.0338709	-0.0357398	-0.0304271	-0.0399176	-0.0338709	-0.0322915	-0.0212834	-0.0325785	-0.0164493	0.0131938	0.0356835	0.0433299	0.0419674	0.0464586	0.0502584	0.108657	0.0164673	-0.022512	-0.0349671	-0.0301447
WBGene00003618	nhr-19	-0.0374577	-0.255964	-0.328995	-0.309613	-0.287701	-0.270828	-0.184475	-0.170838	-0.141664	-0.106505	-0.0787069	-0.00949801	0.0195127	0.311161	0.301234	0.297261	0.315532	0.366892	0.924982	0.0977773	-0.0862463	-0.205808	-0.160051
WBGene00003695	nhr-105	-0.128254	-0.344963	-0.287475	-0.141826	-0.16004	-0.227084	-0.169917	-0.123949	-0.0348387	-0.0981394	-0.154619	-0.116904	0.0330439	0.267727	0.314077	0.321957	0.308773	0.317007	0.807019	0.0362569	-0.145887	-0.125085	-0.14688
WBGene00010186	nhr-283	0.00360868	-0.0126623	-0.0120853	-0.0103558	-0.00992375	-0.00848451	-0.0102118	-0.0112203	-0.00862837	-0.00920395	-0.00661564	-0.00431881	0.0082488	0.0160483	0.0200028	0.0194386	0.0119411	0.00995411	0.0377306	0.00254996	-0.00828936	-0.0073536	-0.0101696
WBGene00000446	ceh-23	-0.0169741	-0.0347668	-0.0321738	-0.0212769	-0.0257117	-0.0271453	-0.030304	-0.0317421	-0.0340461	-0.0356322	-0.0265717	-0.00932783	0.012604	0.0331074	0.0346198	0.0376397	0.0412005	0.0399689	0.0869793	0.0487057	0.00880379	-0.00474933	-0.0132074
WBGene00003605	nhr-6	-0.0531174	-0.0397258	-0.0694151	-0.0711221	-0.0860012	-0.0906105	-0.0842766	-0.0824105	-0.0819802	-0.087728	-0.0742568	-0.0313937	0.042953	0.0696643	0.0906829	0.0900466	0.111274	0.114657	0.320652	0.0638029	0.0114719	-0.0169974	-0.0461698
WBGene00016517	nhr-260	-0.0183616	-0.02688	-0.0151947	-0.000228251	-0.0201707	-0.0331893	-0.0360664	-0.0388049	-0.0346271	-0.028598	-0.00896334	0.00621862	0.0506932	0.0776929	0.0534025	0.0367962	0.0252502	0.0166684	0.0557581	0.023091	-0.0243571	-0.0233105	-0.0368194
WBGene00006445	tag-68	-0.177117	-0.264027	-0.26833	-0.244891	-0.207097	-0.310215	-0.321997	-0.215247	-0.276834	-0.267635	-0.164177	-0.0124716	0.180435	0.439799	0.516914	0.519735	0.493742	0.513846	0.386593	0.164407	-0.130661	-0.141014	-0.213759
WBGene00007929	dmd-10	-0.0693936	-0.0931237	-0.0892464	-0.079385	-0.079385	-0.078673	-0.0978767	-0.0858087	-0.0865242	-0.079385	-0.0276248	0.00296638	0.0667808	0.103255	0.136625	0.141644	0.162631	0.157443	0.130065	0.0809755	-0.00928762	-0.0441846	-0.0624862
WBGene00022374	nhr-277	-0.033119	-0.0379017	-0.0410545	-0.033899	-0.0380449	-0.0397639	-0.0491111	-0.0472368	-0.0436392	-0.0446456	-0.040194	-0.0286266	0.0344087	0.0379444	0.0920601	0.0860298	0.0789183	0.0711082	0.0994912	0.0407037	-0.00593316	-0.0167358	-0.0407592
WBGene00021446	hlh-33	-0.195015	-0.168946	-0.222827	-0.190284	-0.301983	-0.264531	-0.24	-0.255422	-0.27299	-0.247065	-0.246093	-0.165529	0.173517	0.424761	0.575447	0.557986	0.579838	0.517358	0.30845	0.106796	-0.225569	-0.0657184	-0.18218
WBGene00020385	nhr-216	-0.0340862	-0.0402479	-0.0425544	-0.0367951	-0.0369388	-0.0365078	-0.0369388	-0.0415449	-0.0424101	-0.0408242	-0.0299142	-0.0118652	0.024809	0.0577505	0.0979625	0.0828322	0.100186	0.0910091	0.0339565	0.0288839	-0.0205689	-0.0318556	-0.0343374
WBGene00003938	pax-2	-0.0119631	-0.0144232	-0.0173057	-0.0155755	-0.0128403	-0.0151433	-0.0135596	-0.0124089	-0.0134157	-0.0112591	-0.0116901	-0.00709877	0.00346315	0.0200062	0.0369176	0.0345536	0.0342752	0.0344144	0.0221938	0.000512743	-0.00873897	-0.00694983	-0.0139647
WBGene00012948	dhhc-2	-0.26808	-0.287653	-0.298381	-0.294796	-0.290934	-0.299386	-0.30529	-0.284521	-0.261665	-0.263065	-0.235312	-0.0591855	0.069444	0.501406	0.514787	0.514052	0.547109	0.525858	0.21378	0.257612	0.0393254	0.0686014	-0.103706
WBGene00044071	dhhc-14	-0.149454	-0.30247	-0.409706	-0.322442	-0.241935	-0.272964	-0.263562	-0.248959	-0.288847	-0.282656	-0.244384	-0.174997	0.065439	0.501335	0.585288	0.535738	0.590044	0.578879	0.218817	0.518199	-0.18429	-0.137748	-0.0693243
WBGene00011575	madf-4	0.0381751	-0.133554	-0.162619	-0.149971	-0.152352	-0.119376	-0.157828	-0.178372	-0.194155	-0.137433	-0.157125	-0.178943	-0.0578326	0.210639	0.308684	0.29055	0.302563	0.307055	0.377733	0.256518	-0.0980383	-0.109303	-0.105015
WBGene00008208	nhr-167	-0.0171455	-0.0268495	-0.0246871	-0.0226717	-0.0208029	-0.0143523	-0.0223841	-0.019654	-0.0190799	-0.023823	-0.0231034	-0.0169291	-0.00366513	0.0367915	0.043952	0.041615	0.0476559	0.043952	0.0574408	0.0262326	-0.00628585	-0.0204085	-0.0157979
WBGene00016772	nhr-166	-0.00274947	-0.0093216	-0.00975373	-0.00802595	-0.00773819	-0.00701904	-0.0117721	-0.0110509	-0.00946563	-0.0100419	-0.0104742	-0.00457659	0.00286885	0.00913897	0.0150988	0.021598	0.0241333	0.0317124	0.0185501	0.0107751	-0.00943729	-0.0106768	-0.0117721
WBGene00003725	nhr-135	0.0185354	-0.0748443	-0.0370445	-0.0149578	-0.0643175	-0.159281	-0.121688	-0.135946	-0.126608	-0.0929181	-0.0590827	-0.0264058	0.00791866	0.122695	0.136678	0.140778	0.143846	0.167707	0.0749799	0.117404	-0.00986346	-0.0141902	0.00660493
WBGene00011060	R06C1.6	-0.266013	-0.319709	-0.339226	-0.379789	-0.375638	-0.389136	-0.334079	-0.307115	-0.299638	-0.180494	-0.0328794	0.0693511	0.259145	0.370957	0.54232	0.556097	0.559016	0.569521	0.91451	0.0331509	-0.201885	-0.207769	-0.2407
WBGene00017198	nhr-36	-0.0557327	-0.0939251	-0.0878785	-0.0818571	-0.0910426	-0.0896035	-0.077001	-0.0802842	-0.0832885	-0.0597094	-0.0431797	-0.0083645	0.0429225	0.100918	0.137753	0.142782	0.144006	0.141924	0.190334	0.0496237	-0.0255123	-0.0461213	-0.0267635
WBGene00018404	nhr-39	-0.00998466	-0.00998466	-0.0092635	-0.0098404	-0.00955192	-0.0079663	-0.00897513	-0.00724614	-0.00681422	-0.00465654	-0.00250209	-0.000350844	0.00651166	0.00850709	0.0131997	0.0156112	0.0212694	0.0266242	0.0222375	-0.000839655	-0.00931771	-0.00880491	-0.00786197
WBGene00016126	nhr-258	-0.0457726	-0.038003	-0.031703	-0.0284208	-0.0319888	-0.0404445	-0.0298469	-0.0434661	-0.0457726	-0.0367121	-0.0242929	0.0021845	0.0412828	0.0668608	0.0838401	0.0875279	0.0814645	0.0778936	0.0587604	0.00382401	-0.0346908	-0.0324321	-0.0400924
WBGene00015900	nhr-157	-0.0181417	-0.0290824	-0.0309562	-0.0269235	-0.0279306	-0.0270673	-0.0270673	-0.0313889	-0.0282184	-0.0299469	-0.0133245	0.0122356	0.0344591	0.0532197	0.0521309	0.0567527	0.0656825	0.0693197	0.0434534	-0.0155571	-0.025006	-0.0289148	-0.0277281
WBGene00003707	nhr-117	-0.119882	-0.126505	-0.128091	-0.126649	-0.117168	-0.123913	-0.127514	-0.119317	-0.110312	-0.0931711	-0.0222789	0.0228585	0.0957022	0.234126	0.224329	0.211616	0.177121	0.174667	0.204182	0.0258751	-0.0345833	-0.0606864	-0.0604046
WBGene00016310	txt-18	-0.094167	-0.126655	-0.123197	-0.093003	-0.0819113	-0.0841508	-0.0963896	-0.112014	-0.0990763	-0.0581906	-0.00856119	0.0336197	0.102933	0.167657	0.154301	0.184034	0.183336	0.183452	0.137451	-0.00493382	-0.0623769	-0.0663798	-0.0357781
WBGene00010603	nhr-198	0.00679096	-0.0186742	-0.0208366	-0.0179541	-0.0193946	-0.0168027	-0.0150773	-0.0185301	-0.0202596	-0.0162273	-0.0137847	-0.00362731	-0.00120584	0.0267018	0.0372721	0.0403175	0.0430805	0.0410087	0.0444514	-0.00540683	-0.0156156	-0.0161152	-0.0201108
WBGene00008884	nhr-281	-0.00264116	-0.0149602	-0.0179789	-0.017835	-0.020283	-0.0162532	-0.017835	-0.021725	-0.0136685	-0.0106588	0.00259466	-0.00494347	0.00967018	0.0340259	0.0388758	0.0397056	0.0379071	0.0324983	0.0256248	-0.0131473	-0.0138881	-0.0169872	-0.0180975
WBGene00003661	nhr-71	0.285589	0.64883	0.2534	-0.00685471	-0.0992989	-0.229247	-0.222321	-0.250445	-0.248063	-0.203836	-0.153101	-0.108799	0.0580437	-0.0226894	0.095285	0.163508	0.401897	0.46009	0.0499823	-0.0784652	-0.289505	-0.368431	-0.13557
WBGene00009050	mstr-1	0.570307	0.855066	0.735896	-0.0295466	-0.267823	-0.988569	-0.578706	-0.486147	-0.597766	-0.361113	-0.298022	0.0466743	-0.154779	0.269463	0.516244	0.608879	0.703391	0.78379	0.134802	-0.313124	-0.832003	-0.418096	0.101183
WBGene00009584	drap-1	0.167542	0.584929	0.21438	0.165377	0.105791	-0.0363989	-0.180445	-0.439275	-0.399001	-0.302842	-0.298171	0.0845919	-0.0709113	0.123508	0.437564	0.338283	0.279361	0.323557	-0.238302	-0.251308	-0.338836	-0.234876	-0.0345174
WBGene00022639	nhr-253	0.00922049	0.0120518	0.0667138	0.0309676	-0.00768712	-0.00511573	-0.0206133	-0.0196038	-0.0175868	-0.0115528	-0.00883144	-0.0132742	-0.0131307	-0.0131307	-0.000982539	0.0176824	0.0232911	0.049776	-0.0147152	-0.00564649	-0.0179184	-0.0193006	-0.0206133
WBGene00000793	crh-1	0.137027	0.229118	0.0734096	-0.116821	-0.136156	-0.18819	-0.133115	-0.114548	-0.0898594	-0.186756	-0.198074	-0.0810421	-0.0875385	-0.115548	0.0915639	0.341567	0.511948	0.609418	0.297818	-0.135259	-0.311995	-0.24331	-0.153658
WBGene00022060	dmd-9	0.0552351	0.518733	0.304469	-0.21047	-0.234336	-0.229028	-0.307141	-0.243941	-0.212957	-0.254149	-0.179165	-0.18532	-0.147147	-0.135679	-0.0170242	0.0810087	0.124062	0.150268	0.706318	-0.00102691	0.0841627	-0.0267688	0.359898
WBGene00003148	mbf-1	1.04345	1.66668	0.791067	-0.253173	-0.914161	-0.436735	-1.10689	-0.997336	-0.807256	-1.19327	-0.644039	-0.292917	-0.459897	-0.317573	0.234495	0.187073	0.0788405	0.0655653	0.966068	0.555377	0.523712	0.684185	0.626737
WBGene00004804	skn-1	-0.0261557	1.14311	0.410944	-0.338207	-0.197344	-0.468891	-0.542342	-0.637032	-0.364474	-0.277815	-0.232885	0.0339402	-0.0181417	-0.409901	0.0713542	0.230207	0.420677	0.560445	0.43919	0.307849	-0.0446153	-0.319085	0.259176
WBGene00004858	sma-4	-0.0220054	-0.115928	-0.141502	-0.191633	-0.20824	-0.213818	-0.202277	-0.172165	-0.147348	-0.141891	-0.172828	-0.193513	-0.0979529	-0.0140168	0.0357946	0.0469881	0.0595624	0.0840543	0.536926	0.41061	0.485189	0.064122	0.311872
WBGene00001955	hlh-11	-0.352245	-0.13405	-0.293616	-0.443339	-0.507812	-0.566475	-0.555409	-0.549979	-0.564313	-0.495811	-0.433569	-0.418517	-0.339597	-0.100344	0.0301739	0.0479993	0.0621586	0.0471509	2.01067	1.58926	0.963211	0.4086	0.595851
WBGene00003700	nhr-110	-0.0149117	-0.0423339	-0.0431988	-0.0367245	-0.0397422	-0.0403177	-0.043343	-0.0427663	-0.04392	-0.0417576	-0.0423339	-0.042478	-0.0342862	-0.0177573	-0.0054838	-0.00928167	-0.0108318	-0.0142198	0.191911	0.0981209	0.0872393	0.0511629	0.137254
WBGene00013639	Y105C5A.15	-0.0227332	0.0323777	0.0198585	-0.0663606	-0.103971	-0.113708	-0.10597	-0.112559	-0.11457	-0.119611	-0.106828	-0.0916077	-0.0768266	-0.0317409	0.0121102	0.0330267	0.0419543	0.0326373	0.475589	0.171029	0.15818	0.00876332	0.0809599
WBGene00020708	dmd-8	0.00566585	-0.0204703	-0.022198	-0.0211899	-0.0242164	-0.0188883	-0.0213339	-0.023351	-0.0203264	-0.021046	-0.0216219	-0.0193196	-0.00943265	0.00265446	0.0121111	0.0105628	0.00788444	0.00858974	0.0865102	0.00490285	0.0857464	0.00874655	0.01002
WBGene00022608	madf-9	-0.160484	-0.175732	-0.197606	-0.152967	-0.206842	-0.246121	-0.210356	-0.222511	-0.241656	-0.229197	-0.215149	-0.236917	-0.0899833	0.113737	0.22168	0.243833	0.217083	0.203836	0.548384	0.56745	0.220527	0.203787	0.0452032
WBGene00011069	ceh-62	-0.241092	-0.222887	-0.147698	-0.0989233	-0.132102	-0.237198	-0.222175	-0.198039	-0.206462	-0.241664	-0.208434	-0.143513	-0.0065492	0.135738	0.216928	0.187872	0.217453	0.186264	0.825452	0.487425	0.0919674	-0.0266547	-0.0157087
WBGene00003689	nhr-99	-0.0293121	-0.0409381	-0.0413676	-0.0429438	-0.0505623	-0.0469637	-0.0520043	-0.0471074	-0.0469637	-0.0481142	-0.0436608	-0.033655	-0.0218801	0.0130165	0.0462805	0.0437176	0.0360016	0.0272885	0.216866	0.0423034	0.0590942	0.0461281	0.0147766
WBGene00077521	maf-1	-0.203887	-0.21298	-0.1995	-0.184024	-0.173331	-0.214854	-0.150385	-0.176278	-0.180639	-0.158548	-0.1537	-0.173611	-0.122376	0.112488	0.2594	0.232778	0.1919	0.181195	0.746019	0.213155	0.425747	-0.00936429	-0.0492035
WBGene00011824	tsct-1	-0.196562	-0.261057	-0.240288	-0.181491	-0.186688	-0.206278	-0.158466	-0.137126	-0.128809	-0.0566656	0.0072579	0.0312539	0.0152613	0.0715653	0.0749981	0.0883086	0.139263	0.146024	0.538225	0.29454	0.163516	0.151828	0.0313893
WBGene00016269	C30G4.4	-0.127968	-0.144859	-0.145436	-0.137093	-0.12894	-0.12951	-0.108265	-0.0974788	-0.100692	-0.0801394	-0.0570229	-0.0203139	-0.00753899	0.0491555	0.0940843	0.105647	0.105768	0.111937	0.255857	0.24376	0.139682	0.128777	0.0505881
WBGene00012449	nhr-231	0.00796069	-0.0180468	-0.0193442	-0.0189116	-0.018335	-0.0179027	-0.0143051	-0.013443	-0.0167505	-0.019777	-0.0173265	-0.00999985	-0.000857991	0.00709389	0.0133112	0.0142978	0.0158469	0.0154246	0.0362198	0.0329199	0.0190167	-0.00299328	0.025902
WBGene00013878	atfs-1	0.34684	0.370148	-0.0374079	-0.204194	-0.234881	-0.289392	-0.238253	-0.220697	-0.150684	-0.207495	-0.237076	-0.22186	-0.170696	-0.0661751	0.281649	0.223496	0.24965	0.192265	0.704445	0.127819	-0.0916148	-0.183652	0.0577662
WBGene00003606	nhr-7	-0.0379263	-0.0079649	0.00218482	0.0947947	-0.0723811	-0.206208	-0.189141	-0.139395	-0.0925071	-0.0073363	-0.00269317	-0.0398778	-0.0705414	-0.00909707	0.0398964	0.0718961	0.122169	0.129847	0.674944	0.0635581	-0.0596592	-0.136714	-0.127849
WBGene00003604	nhr-5	-0.147154	-0.184927	-0.179744	-0.158489	-0.122409	-0.108254	-0.0744622	-0.0223765	0.0384333	0.00316763	-0.0655389	-0.0681968	-0.0114649	0.00418005	0.0437358	0.0693551	0.0890509	0.126724	0.513642	0.125824	0.073065	-0.0721455	0.127985
WBGene00003691	nhr-101	-0.28195	-0.282759	-0.254897	-0.232849	-0.214157	-0.183396	-0.12701	-0.120033	-0.081125	-0.0411627	0.0060131	0.0254855	0.0292092	0.0877402	0.0727085	0.0644532	0.0550093	0.052267	0.602109	0.202638	0.164875	0.162168	0.294662
WBGene00021163	nhr-275	0.00445837	-0.0232275	-0.0226505	-0.0219297	-0.020921	-0.020489	-0.0225063	-0.0225063	-0.0193375	-0.013737	-0.0115887	-0.00203208	0.00661406	0.0160513	0.0128186	0.0149277	0.0209568	0.0231937	0.0676045	0.0162303	0.01228	-0.00208368	0.00787405
WBGene00003678	nhr-88	-0.172218	-0.282856	-0.31011	-0.315427	-0.262039	-0.248326	-0.217088	-0.206131	-0.152434	-0.0814664	-0.0257037	0.0215613	0.064852	0.0852766	0.114705	0.142322	0.180495	0.206696	1.06062	0.238243	0.0926501	0.00620281	0.0601758
WBGene00007907	C34B4.2	-0.124052	-0.00796038	-0.366657	-0.560719	-0.571346	-0.499156	-0.396041	-0.416881	-0.352622	-0.198962	-0.0401963	-0.0807404	-0.0662634	0.0899475	0.206727	0.235102	0.320518	0.358405	1.27475	0.528424	0.271804	-0.049529	0.44545
WBGene00003680	nhr-90	-0.096461	-0.184544	-0.174767	-0.132407	-0.16705	-0.125466	-0.0442892	-0.029702	0.00954269	0.0613163	0.0527746	0.0377656	0.0067656	0.0611947	0.0398664	0.0607079	0.0996144	0.148307	0.305698	0.0760763	0.0112139	-0.012085	-0.00407184
WBGene00003620	nhr-21	-0.170567	-0.42088	-0.479729	-0.491706	-0.432789	-0.393068	-0.350121	-0.335271	-0.161099	-0.0310773	0.0625783	0.298281	0.294218	0.577756	0.400332	0.362577	0.250034	0.170023	1.24633	0.152502	-0.0998937	-0.232925	-0.215502
WBGene00003629	nhr-38	-0.00772181	-0.0209664	-0.0215433	-0.0189488	-0.0149222	-0.0099046	-0.00747377	-0.00404897	-0.00205492	-0.00547498	0.00306002	0.00801555	0.0145027	0.0160497	0.0108397	0.0112628	0.0051859	0.00716723	-0.0202998	0.0510132	0.0127289	-0.0118833	0.00541729
WBGene00015758	nhr-155	0.00421679	-0.0113206	-0.00930224	-0.00930224	-0.00800621	-0.00627999	-0.00627999	-0.00441223	-0.0041251	-0.00340752	-0.00211677	0.00574612	0.0118638	0.0111537	0.00887932	0.00802549	0.00617378	0.00203446	-0.00935682	0.0219482	0.00207547	0.000212249	-0.00841964
WBGene00022756	nhr-251	-0.00255966	-0.0127465	-0.012458	-0.0111604	-0.00900034	-0.00727463	-0.00871258	-0.00569453	-0.00540743	-0.0048334	-0.00153712	0.00289381	0.00560283	0.00930169	0.00930169	0.0098699	0.00958582	0.00631489	0.0146562	0.030883	0.00207026	-0.0115907	-0.00750486
WBGene00000908	daf-12	-0.313155	-0.348305	-0.341971	-0.293665	-0.317898	-0.346575	-0.28978	-0.283284	-0.250424	-0.196965	-0.118102	0.0338645	0.215049	0.223518	0.349914	0.391025	0.368642	0.374773	0.214459	0.85847	0.196803	-0.0765503	-0.0498434
WBGene00006790	unc-55	0.000451718	-0.028582	-0.0290125	-0.0314545	-0.0292996	-0.0209975	-0.029156	-0.0364951	-0.0320296	-0.0225684	-0.0107575	-0.0157262	0.00166014	0.0330696	0.042388	0.0433438	0.0470247	0.0474331	0.00639801	0.110911	-0.0154205	-0.0164666	-0.0147139
WBGene00003675	nhr-85	-0.287016	-0.309745	-0.29856	-0.312915	-0.297275	-0.249965	-0.184754	-0.0618323	0.0509848	0.138837	0.0730128	0.0388262	0.094927	0.0556856	0.0846688	0.178989	0.239068	0.318422	0.157277	0.575472	0.151198	-0.0215014	-0.133805
WBGene00000895	dac-1	-0.0941502	-0.115972	-0.107629	-0.0876861	-0.0844359	-0.0627219	-0.0610544	-0.0394132	-0.0243063	-0.00989204	0.0557469	0.100638	0.0826476	0.0494573	0.0254605	0.0457219	0.0349772	0.042494	0.00588181	0.256312	-0.0452818	0.0660551	-0.0328494
WBGene00000436	ceh-12	-0.00526051	-0.0247555	-0.0248998	-0.0220173	-0.0228814	-0.0247556	-0.0198592	-0.0215854	-0.0177043	-0.00313584	-0.00058013	0.00593062	0.00564815	0.0197041	0.0122715	0.0184447	0.0248703	0.0220801	-0.0216641	0.121449	-0.000378281	-0.00516445	-0.0157568
WBGene00003114	mab-23	0.00983914	-0.0137895	-0.0120593	-0.0119152	-0.0123476	-0.0116271	-0.0104751	-0.0116271	-0.0119152	-0.0106191	-0.0106191	-0.00716835	-0.00200767	-0.000577416	0.00441733	0.00626813	0.00882685	0.0139307	-0.00287761	0.0961651	-0.00179892	-0.00358181	-0.00444109
WBGene00003703	nhr-113	-0.0391465	-0.0710632	-0.0627197	-0.0654476	-0.0554229	-0.047311	-0.0456091	-0.0327675	-0.00480172	0.00152288	-0.0122618	-0.0175347	-0.00783636	-0.0121233	-0.0270188	-0.022827	-0.0308019	-0.0360024	-0.0556705	0.453847	0.219555	0.0204535	-0.0490122
WBGene00003663	nhr-73	-0.0255613	-0.021702	-0.0351852	-0.0312995	-0.0340328	-0.0367713	-0.0330252	-0.0228446	-0.0138709	-0.011459	0.00334959	-0.000303162	-0.00933415	-0.013303	-0.0154337	-0.0155759	-0.0124516	-0.0192769	-0.0367713	0.310353	0.123259	-0.0203365	-0.0284242
WBGene00014189	nhr-245	-0.0139189	-0.040513	-0.042099	-0.0418105	-0.0408012	-0.0379213	-0.0383529	-0.0354779	-0.034186	-0.0266015	-0.0253175	-0.0254601	-0.0237497	-0.0248898	-0.0226106	-0.0243196	-0.0266015	-0.0251749	-0.0326128	0.359433	0.246571	0.00523552	-0.0288212
WBGene00003638	nhr-48	-0.35252	-0.263597	-0.171401	-0.0166512	-0.1429	-0.31185	-0.132052	-0.0525952	-0.0283377	0.0535283	0.179917	0.329204	0.375868	0.327633	0.367484	0.418244	0.40936	0.490336	-0.247041	-0.134069	-0.278588	-0.467619	-0.352353
WBGene00008619	nhr-262	-0.00690069	-0.0110799	-0.00762162	-0.0079095	-0.00417158	-0.00316686	-0.00144613	0.000988078	0.00370381	0.00669947	0.00769664	0.00855081	0.0118205	0.0112524	0.00968892	0.00755423	0.00641443	0.0143742	-0.0103175	-0.0034098	-0.0105598	-0.0110799	-0.0110799
WBGene00004771	sem-2	-0.810115	-0.685815	-0.497854	-0.53097	-0.260165	-0.0917542	0.190798	0.16348	-0.0297739	-0.00394188	0.267833	0.487149	0.507781	0.45545	0.522771	0.638707	0.753129	0.914059	-0.662317	0.324645	-0.645121	-0.227348	-0.780627
WBGene00009687	F44D12.10	-0.00819788	-0.00661179	-0.00819788	-0.00617952	0.000719211	0.00358398	0.000432422	-0.00488349	-0.00459565	0.000289006	-0.00172032	0.00215231	0.0138503	0.00858367	0.00787049	0.0081558	0.0171145	0.0152704	-0.00819788	-0.00691473	-0.00612708	-0.00819788	-0.00819788
WBGene00011257	npax-3	-0.0194794	-0.0336353	-0.0333468	-0.0252919	-0.0157134	-0.00520761	0.00114384	0.00451988	0.00522223	0.00269218	1.67355e-05	0.00802822	0.0139031	0.0246119	0.0244733	0.0250275	0.0286246	0.0289009	-0.0301522	0.00046557	-0.0139621	-0.00963372	0.0187925
WBGene00001574	gei-17	-0.17555	-0.300083	-0.365103	-0.383816	-0.159096	-0.103064	0.0573407	0.104223	0.124711	0.0498776	0.160275	0.121425	0.162111	0.148676	0.236317	0.293069	0.337492	0.401796	0.13512	-0.193213	-0.317181	-0.433992	0.0986655
WBGene00016162	crh-2	-0.026069	-0.221461	-0.618847	-0.754555	-0.342883	-0.167015	0.11921	0.132452	0.18343	0.242055	0.230079	0.319726	0.276214	0.354449	0.470267	0.391724	0.395696	0.407762	-0.19134	-0.311022	-0.257464	-0.511513	-0.120896
WBGene00003610	nhr-11	-0.275809	-0.315092	-0.300485	-0.291569	-0.292541	-0.239603	-0.137345	-0.0587782	0.00412352	0.0600498	0.0649394	0.143775	0.176272	0.436257	0.420066	0.396554	0.401803	0.413095	0.126684	-0.0414491	-0.232407	-0.227858	-0.230683
WBGene00016975	nhr-173	-0.0983224	-0.202592	-0.195576	-0.1729	-0.162253	-0.113804	-0.0234306	0.00928382	0.0593414	0.087319	0.0685294	0.0390893	0.0897824	0.19617	0.22932	0.188748	0.180406	0.177431	0.0602569	-0.044306	-0.103831	-0.138035	-0.130627
WBGene00003685	nhr-95	-0.0642567	-0.16701	-0.184503	-0.174065	-0.156972	-0.148229	-0.0758428	-0.0330866	-0.0133524	0.0254449	0.0776233	0.0308688	0.0641669	0.149858	0.197368	0.225077	0.239203	0.27184	0.0990382	-0.0450871	-0.0881027	-0.12203	-0.107951
WBGene00011099	nhr-208	-0.0683265	-0.108874	-0.100388	-0.0909524	-0.0973787	-0.0859739	-0.0421996	-0.00507461	0.027842	0.0349109	0.0221883	0.0166445	0.0377809	0.105002	0.122681	0.117388	0.137595	0.147533	0.078246	-0.0326973	-0.0643931	-0.0756663	-0.0758854
WBGene00020852	nhr-228	0.0343757	-0.186872	-0.24497	-0.271562	-0.239603	-0.188552	-0.0562285	0.0737283	0.0995792	0.063995	0.0501475	0.0212649	0.0072248	0.213728	0.237785	0.233739	0.249188	0.287054	0.147985	-0.0375426	-0.170163	-0.209719	-0.114583
WBGene00013795	nhr-229	0.0042565	-0.00953188	-0.00233637	-0.00535412	-0.00607356	-0.000758169	-0.00219283	-0.000328049	-0.000758169	-0.00147532	0.00167749	0.00724967	0.0129425	0.0126584	0.011237	0.00425194	0.00139115	0.00553745	-0.00932083	-0.0048545	-0.00574487	-0.00345367	-0.00901968
WBGene00000432	ceh-7	0.0112414	-0.0284303	-0.0215219	-0.0122192	-0.0147894	-0.0126473	-0.0133609	-0.00368508	0.00112863	0.0139339	0.0175718	0.0244029	0.0359008	0.0360387	0.0390708	0.0253762	0.0199454	0.00381166	-0.0144891	-0.0284303	-0.0273242	-0.0230944	-0.0284303
WBGene00012050	nhr-223	0.0139768	-0.0115724	-0.0101304	-0.00840192	-0.00279866	6.63928e-05	-0.000219856	-0.00193854	-0.00294206	0.00349696	0.00049566	0.0101916	0.0140235	0.0120379	0.00691939	0.01374	0.00962306	0.00463867	-0.0103583	-0.00651983	-0.0111832	-0.0115724	-0.0115724
WBGene00001062	dpr-1	0.0244183	-0.0125181	-0.0130951	-0.0129508	-0.00647389	-0.00346125	-0.00963675	-0.00791069	-0.00690478	-0.00303138	0.00525424	0.0174529	0.0209798	0.0215433	0.0173116	0.0144837	0.0115083	0.000545843	-0.0100518	-0.0105372	-0.0116911	-0.0130951	-0.01214
WBGene00011130	zip-6	2.11242e-05	-0.0195539	-0.0194098	-0.0207076	-0.0160984	-0.0148047	-0.00735258	-0.0044966	-0.000507715	0.00587998	0.015057	0.0247353	0.0168854	0.0164637	0.0164637	0.0156199	0.0119575	0.0120985	-0.0119613	0.00527423	-0.00364305	-0.0102132	-0.0117075
WBGene00011098	nhr-207	0.019548	-0.0220635	-0.0357044	-0.033542	-0.0282219	-0.0207779	-0.00727673	0.0105771	0.0155981	0.00707997	0.00427617	0.0139263	0.0309703	0.0339977	0.0276604	0.0228199	0.0222656	0.00861974	-0.0259546	0.00172053	-0.00695566	-0.0203118	-0.0182514
WBGene00003656	nhr-66	0.400124	0.0691652	-0.413699	-0.845485	-0.645011	-0.584165	-0.312098	-0.0669166	0.0437367	0.280301	0.381109	0.590107	0.472269	0.529742	0.317197	0.23319	0.319864	0.191887	-0.144603	-0.193385	-0.414308	-0.279605	0.070584
WBGene00009174	phac-1	-0.0539653	0.262727	-0.259301	-0.4765	-0.571317	-0.407235	-0.18525	-0.0767242	0.110121	0.283451	0.502396	0.666948	0.585891	0.350643	0.321269	0.354056	0.356649	0.267544	-0.519817	-0.436602	-0.528508	-0.521787	-0.0246885
WBGene00006986	zip-1	-0.283236	-0.289087	-0.325555	-0.286276	-0.263986	-0.2615	-0.208126	-0.169547	-0.112052	-0.0348949	0.115397	0.139949	0.146829	0.176572	0.214373	0.278231	0.307737	0.323646	0.359979	0.142902	0.0346866	-0.0115211	0.00548155
WBGene00020153	nhr-212	-0.0953764	-0.10631	-0.106021	-0.0908123	-0.103283	-0.10242	-0.0788727	-0.0518087	-0.0312566	0.00137796	0.0188121	0.0313248	0.041127	0.0855054	0.0909264	0.095073	0.113525	0.126965	0.13975	0.0533283	-0.00481137	-0.00803563	-0.0187063
WBGene00020251	camt-1	-0.196587	-0.266021	-0.373725	-0.502145	-0.44591	-0.429771	-0.258933	-0.188251	-0.0192092	0.117696	0.175447	0.18698	0.239943	0.14283	0.232459	0.339451	0.393249	0.446536	0.626846	0.221077	-0.0112409	-0.206782	-0.223941
WBGene00003722	nhr-132	-0.1118	-0.16504	-0.11872	-0.0692033	-0.0979259	-0.115984	-0.0722488	-0.0673527	-0.0304437	0.00416225	0.0493333	0.0830511	0.0734976	0.0813838	0.128855	0.116464	0.115068	0.157171	0.166744	0.0886238	-0.0278399	-0.0952144	-0.0925797
WBGene00003710	nhr-120	-0.214876	-0.235882	-0.238621	-0.198781	-0.177467	-0.20652	-0.142629	-0.11297	-0.0626811	0.082961	0.0792621	0.0728823	0.0714866	0.183827	0.212392	0.185011	0.21292	0.229598	0.385476	0.145992	-0.0732967	-0.0830594	-0.115027
WBGene00003632	nhr-42	-0.191457	-0.4014	-0.405434	-0.335319	-0.266881	-0.184113	-0.192304	-0.220709	-0.115127	-0.0356042	0.133005	0.127232	0.243676	0.422711	0.361204	0.266403	0.272638	0.232223	0.396267	0.223269	-0.0838702	-0.14669	-0.0997209
WBGene00003718	nhr-128	-0.0664663	-0.119181	-0.125084	-0.122057	-0.10816	-0.111443	-0.0852435	-0.0778246	-0.0445625	0.0243057	0.0520049	0.157297	0.0962366	0.128543	0.135785	0.140953	0.124908	0.119438	0.0745314	-0.022503	-0.0605544	-0.0614803	-0.0494428
WBGene00004950	sox-3	-0.398266	-0.408225	-0.43447	-0.412472	-0.412046	-0.437784	-0.388153	-0.24559	-0.187429	0.14429	0.349565	0.535644	0.343282	0.40145	0.517008	0.504674	0.570846	0.585329	0.326216	0.00942068	-0.264291	-0.341484	-0.357516
WBGene00000438	ceh-14	-0.293913	-0.314445	-0.311131	-0.256752	-0.259944	-0.301805	-0.266907	-0.211451	-0.179961	0.114019	0.231425	0.33834	0.38048	0.327471	0.219417	0.257572	0.286586	0.308017	0.288681	-0.022918	-0.151654	-0.117029	-0.0640982
WBGene00001345	fos-1	-0.70929	-0.667322	-0.880949	-0.724423	-0.655304	-0.812347	-0.609762	-0.425931	-0.262804	0.0414014	0.258062	0.458417	0.48424	0.729043	0.95352	0.864461	0.940108	0.905146	0.301642	0.223884	-0.00148371	-0.181343	-0.228967
WBGene00003625	nhr-31	-1.05675	-1.13567	-1.15459	-0.979162	-0.958991	-1.11883	-0.763373	-0.60803	-0.345341	0.0926683	0.254827	0.547712	0.838214	1.04302	1.1697	1.27805	1.24775	1.25995	0.479329	0.342781	0.088731	-0.326938	-0.195065
WBGene00012005	2025-06-01	-0.593297	-0.74394	-0.724991	-0.740158	-0.666668	-0.784762	-0.599403	-0.436643	-0.289783	-0.00663751	0.124435	0.524589	0.478633	0.722094	0.760366	0.720011	0.83498	0.946769	0.309332	0.353037	0.0900484	-0.0747612	-0.203251
WBGene00007058	dmd-6	-1.02267	-0.533212	-0.830386	-1.15268	-1.10737	-1.20133	-0.811434	-0.556183	-0.235344	0.0615829	0.446674	0.742927	0.936303	0.775729	1.00146	1.0479	1.15258	1.21745	0.572572	0.44271	-0.0918503	-0.279117	-0.576328
WBGene00003017	lin-31	-0.0955741	-0.0890443	-0.109232	-0.110098	-0.104338	-0.0923181	-0.104769	-0.0900399	-0.0850687	-0.0401204	0.0613655	0.11456	0.189968	0.0820967	0.0348625	0.0639253	0.11048	0.173943	0.054959	0.077422	0.0121543	-0.0364257	-0.0187075
WBGene00003613	nhr-14	-0.763023	-0.773765	-0.676154	-0.670771	-0.597697	-0.591073	-0.265336	-0.0975877	0.0929453	0.379262	0.435065	0.54487	0.431503	0.39539	0.358022	0.466	0.411023	0.558284	0.656215	0.338268	-0.0537474	-0.33068	-0.247013
WBGene00003687	nhr-97	-0.839724	-1.26727	-1.04666	-1.26961	-1.11863	-0.959091	-0.583971	-0.111563	0.255128	0.718689	0.845147	1.17728	0.878264	1.07452	0.710427	0.643008	0.650426	0.679221	1.04502	-0.030039	-0.25023	-0.599974	-0.600375
WBGene00003694	nhr-104	-0.283669	-0.427384	-0.325734	-0.300675	-0.226628	-0.215873	-0.0754162	0.0311033	0.105781	0.208881	0.209995	0.169742	0.203115	0.310476	0.220529	0.20535	0.248974	0.272967	0.0500781	0.0343208	-0.1203	-0.134941	-0.160692
WBGene00008195	ceh-88	-0.253168	-0.423822	-0.515352	-0.455859	-0.400053	-0.335587	-0.124685	-0.0289983	0.10157	0.222507	0.269319	0.287627	0.29365	0.464673	0.43944	0.345491	0.37964	0.336007	0.0410428	0.0247623	-0.199332	-0.240641	-0.228235
WBGene00011396	nhr-271	-0.00149543	-0.0152232	-0.013493	-0.0114771	-0.00874567	-0.00358448	-0.0037276	-0.00129653	0.000559759	0.00383813	0.00625649	0.010656	0.0123555	0.00767716	0.006967	0.00895458	0.012497	0.00938013	0.0122016	0.0087541	-0.0126157	-0.014	-0.0144388
WBGene00020851	nhr-227	-0.0027203	-0.0164992	-0.0188056	-0.0136213	-0.00945847	0.00224761	0.000113339	-0.00273727	0.00224761	0.00238978	-0.0041647	-0.00316535	0.00848998	0.0118836	0.0182251	0.0128719	0.00593955	0.00905613	0.0206279	-0.000538527	-0.00380657	-0.0139669	-0.00460816
WBGene00008976	plp-2	-0.0487397	-0.0451129	-0.0553199	-0.037398	-0.0263265	-0.00220853	-0.00610733	-0.0129557	0.00472751	0.0234266	0.0310563	0.0292887	0.0250649	0.0787696	0.0859821	0.0511625	0.0191856	0.00624898	0.0208347	-0.0316227	-0.0276983	-0.0553199	-0.0269383
WBGene00012056	nhr-285	-0.00769755	-0.00769755	-0.00481504	-0.00351978	-0.00366364	-0.00351978	-0.00380752	-0.00294449	-0.00294449	-7.14522e-05	0.00207958	0.00465659	0.00751454	0.00979683	0.0105093	0.0102244	0.00794275	0.00822815	0.0051231	-0.00346597	-0.00653287	-0.00769754	-0.00769754
WBGene00003643	nhr-53	-0.142743	-0.116293	-0.0784268	-0.023297	-0.00645202	-0.0443031	-0.0550551	-0.0325807	-0.0120021	-0.00722517	0.0376961	0.0556998	0.0452975	0.113389	0.124372	0.128602	0.108758	0.0852557	0.151995	-0.0428776	-0.110795	-0.0858889	-0.0931248
WBGene00013111	sta-1	-0.471412	-0.475167	-0.370148	-0.31565	-0.368909	-0.426915	-0.330529	-0.190736	-0.0628985	0.100879	0.106414	0.235045	0.272533	0.424202	0.473393	0.57637	0.570116	0.608181	0.799025	-0.0264258	-0.308065	-0.414136	-0.405167
WBGene00016091	nhr-30	-0.0312348	-0.0323795	-0.0359817	-0.0296478	-0.0273514	-0.0229126	-0.0146442	-0.0150707	-0.0103859	-0.00628151	0.00652252	0.0161559	0.0293148	0.0416714	0.0435841	0.0397562	0.0352317	0.0328954	0.0693834	-0.000291964	-0.0272745	-0.0306025	-0.0304563
WBGene00045215	ceh-63	-0.0464259	-0.0580458	-0.036424	-0.00507354	-0.00925163	0.0075265	-0.0156816	-0.0248167	-0.0138616	-0.0197501	-0.00730035	0.0196074	0.0254739	0.0450825	0.0556547	0.0504452	0.0422591	0.0355144	0.0338406	-0.0109641	-0.0433944	-0.030463	0.00604844
WBGene00000434	ceh-9	-0.0505454	-0.0651559	-0.0797591	-0.0835052	-0.0714372	-0.0765969	-0.072439	-0.0810547	-0.0764533	-0.0505581	0.00164745	0.00314268	0.0526862	0.139794	0.137815	0.147681	0.159311	0.173626	0.0341365	-0.0319282	-0.0299361	-0.0189591	-0.0615115
WBGene00000428	ceh-1	-0.0343954	-0.0501192	-0.0498306	-0.0386235	-0.0472367	-0.0427801	-0.0432108	-0.0442162	-0.043498	-0.0316274	0.00785091	0.0100666	0.0299927	0.091052	0.0697018	0.0856784	0.0890884	0.10174	0.0234963	-0.0188687	-0.0285023	-0.0135079	-0.0222499
WBGene00006744	unc-4	-0.133937	-0.154219	-0.161831	-0.153073	-0.159098	-0.164426	-0.151214	-0.162119	-0.159529	-0.135291	-0.0841773	0.0238486	0.0942741	0.377585	0.272376	0.311074	0.378179	0.40526	0.0464195	0.0623036	-0.1019	-0.112007	-0.1385
WBGene00003698	nhr-108	0.011059	-0.0737381	-0.0757558	-0.0688495	-0.0552775	-0.0483268	-0.0558464	-0.0508762	-0.0524364	-0.0334042	-0.0227992	-0.000724404	0.0281481	0.0844735	0.0924535	0.0911693	0.113604	0.113225	0.0354674	0.011697	-0.0126684	-0.0199273	-0.0106667
WBGene00018541	nhr-186	0.00375942	-0.0263424	-0.0260539	-0.0246122	-0.023028	-0.0243241	-0.0152762	-0.0168519	-0.0175687	-0.0061425	-0.00244838	0.000953203	0.0161618	0.0360556	0.0530869	0.0488479	0.0407455	0.0346734	0.00939915	-0.0113936	-0.0095305	-0.0167815	-0.023329
WBGene00003644	nhr-54	-0.0391382	-0.079395	-0.0848669	-0.0696548	-0.0685132	-0.0645247	-0.0420825	-0.0443251	-0.0267582	-0.0263426	0.00517354	0.0306991	0.0249617	0.0886444	0.140778	0.122901	0.128885	0.124025	0.0289538	-0.000686111	-0.0496274	-0.0545254	-0.0445814
WBGene00003003	lin-14	-1.04246	-0.948202	-1.08334	-1.01282	-0.763262	-0.935515	-0.78117	-0.948202	-0.738968	-0.366746	-0.0291191	0.886701	1.41715	1.35135	1.84779	1.84304	1.76455	1.73018	0.413784	-0.141545	-0.797843	-0.773319	-0.892046
WBGene00018266	nhr-183	-0.140761	-0.179552	-0.173939	-0.174657	-0.152692	-0.180129	-0.167775	-0.153542	-0.106446	-0.0434129	0.0416859	0.104266	0.212738	0.258589	0.313416	0.270567	0.267609	0.262416	0.0618292	-0.00523463	-0.0914512	-0.100902	-0.122621
WBGene00000454	ceh-33	-0.103549	-0.110105	-0.104202	-0.103771	-0.0994685	-0.0909014	-0.0857854	-0.074622	-0.0698439	-0.0149233	-0.0120899	0.0674938	0.115787	0.15797	0.154371	0.158689	0.187732	0.19277	0.125362	-0.0306824	-0.0827199	-0.0796286	-0.0978811
WBGene00020694	dhhc-11	-0.0414782	-0.0533828	-0.0464744	-0.0483422	-0.0390275	-0.0353184	-0.024248	-0.0253795	-0.0143848	-0.00277661	0.00236818	0.0059725	0.02591	0.0657742	0.0635142	0.0702834	0.0812325	0.0860867	0.0207841	-0.0190951	-0.0328348	0.00613406	-0.0453176
WBGene00020152	nhr-211	-0.0279914	-0.0620964	-0.0625271	-0.0590852	-0.0674171	-0.0668409	-0.0556516	-0.0380402	-0.00745192	0.00315061	0.0134034	0.00972077	0.053436	0.064654	0.0755246	0.0803442	0.057141	0.0576695	0.0338549	-0.0068854	-0.0153146	-0.00392971	0.0243325
WBGene00011315	mbr-1	-0.0652846	-0.0882398	-0.0968701	-0.0842299	-0.0932678	-0.0829433	-0.0802311	-0.0876662	-0.0647692	-0.0611054	-0.0297821	0.0416823	0.0915309	0.106268	0.107145	0.120112	0.111772	0.108773	0.166348	-0.0277894	-0.00358344	-0.00457627	0.016706
WBGene00022671	ZK177.3	-0.0121708	-0.00971927	-0.0125998	-0.0136093	-0.0115909	-0.00986316	-0.0120232	-0.0136093	-0.0111588	-0.00397548	0.00331485	0.00431261	0.0111359	0.0104266	0.0162323	0.0218739	0.0241243	0.0267922	-0.000610004	-0.0110484	0.000960527	-0.0114264	0.0142317
WBGene00012644	rabx-5	-0.101267	-0.174797	-0.203443	-0.304054	-0.279716	-0.254353	-0.0933973	-0.0268099	-0.00808478	0.0456052	0.0271169	0.0422125	0.114814	0.142761	0.246487	0.277192	0.265294	0.305619	0.214049	-0.0960805	-0.215181	-0.183481	0.259515
WBGene00012446	nhr-230	0.0116293	-0.0862737	-0.083546	-0.0878552	-0.0825424	-0.0865611	-0.0654453	-0.028668	-0.0257715	0.0391614	0.0706927	0.0560551	0.0428451	0.0739112	0.086841	0.0964946	0.074811	0.0644931	0.05408	-0.0326948	-0.0446766	-0.0236938	-0.0232863
WBGene00015897	nhr-156	0.0550155	-0.0936082	-0.0968872	-0.0943204	-0.112385	-0.110655	-0.0754947	-0.0679207	-0.0596907	0.0199946	0.0701804	0.0545877	0.0531735	0.0840964	0.0685269	0.0585658	0.0784197	0.0881196	0.110551	-0.00607721	-0.00071456	0.00424346	-0.0277211
WBGene00003630	nhr-40	-0.278457	-0.540106	-0.646223	-0.653131	-0.679544	-0.63237	-0.562819	-0.451099	-0.221947	0.090522	0.368858	0.577389	0.602778	0.662135	0.552688	0.52174	0.625616	0.604226	0.831609	0.109883	-0.23962	-0.319196	-0.322933
WBGene00003690	nhr-100	0.0519689	-0.438618	-0.504092	-0.555116	-0.500476	-0.448231	-0.34124	-0.288959	-0.166651	0.0513265	0.219134	0.324433	0.35239	0.43475	0.329521	0.362507	0.403838	0.361972	0.567232	0.187211	-0.0695941	-0.228025	-0.105285
WBGene00003724	nhr-134	-0.0489672	-0.214076	-0.244341	-0.202818	-0.206748	-0.231415	-0.168466	-0.132242	-0.0744163	-0.0224023	0.0343572	0.118325	0.111013	0.228666	0.193632	0.233854	0.264797	0.28992	0.198581	0.0212769	-0.0299404	-0.0783586	-0.0402318
WBGene00003686	nhr-96	-0.0597754	-0.122515	-0.154051	-0.144847	-0.13941	-0.142699	-0.121386	-0.0944192	-0.0533428	-0.0135344	0.0456995	0.0898614	0.095576	0.186112	0.119405	0.132475	0.149057	0.177654	0.107986	0.0139963	-0.0166492	-0.0298287	-0.0253628
WBGene00003655	nhr-65	0.0678534	-0.120267	-0.144732	-0.133573	-0.151839	-0.154121	-0.0962096	-0.0851461	-0.0960725	-0.0394784	-0.00534717	0.0288756	0.0351482	0.158643	0.16495	0.152079	0.139558	0.115251	0.112351	0.0114687	0.0191988	-0.0153102	0.0367183
WBGene00003723	nhr-133	0.117231	-0.209047	-0.204786	-0.201386	-0.202943	-0.229389	-0.189689	-0.18213	-0.154883	-0.061774	0.0451412	0.134063	0.168195	0.214536	0.243931	0.251497	0.260668	0.256347	0.0241491	-0.00099003	-0.0252131	-0.0155974	-0.0379311
WBGene00020750	nhr-222	-0.00541207	-0.00884766	-0.00985719	-0.0082711	-0.0082711	-0.00769477	-0.00870349	-0.00639887	-0.00524794	-0.000796721	0.0044981	0.00920418	0.0144625	0.0167304	0.0157386	0.0110539	0.00478376	0.00549764	0.00659278	0.00473463	-0.00880674	-0.0051317	-0.00985719
WBGene00007416	ceh-57	-0.0480358	-0.0685787	-0.069444	-0.0608137	-0.0600969	-0.0605269	-0.0522347	-0.03819	-0.00995031	-0.00552698	0.0756464	0.0735575	0.0977854	0.103939	0.0881171	0.0792949	0.0530299	0.0441231	0.0668118	-0.0175498	-0.0611444	-0.0661391	-0.064074
WBGene00007547	nhr-154	0.0999357	-0.176231	-0.216423	-0.35865	-0.331911	-0.259188	-0.213667	-0.177695	-0.101487	0.071292	0.148986	0.246106	0.281881	0.398	0.336585	0.312189	0.310711	0.30984	0.227303	-0.0932671	-0.264793	-0.297064	-0.252452
WBGene00007546	nhr-153	-0.00556518	-0.106747	-0.144847	-0.159697	-0.159838	-0.154917	-0.119426	-0.109464	-0.0611847	-0.0263598	0.00852178	0.0988715	0.101341	0.250792	0.2022	0.192415	0.194399	0.193518	0.123047	-0.0280118	-0.083971	-0.115918	-0.0891611
WBGene00021848	nhr-239	0.00521157	-0.0386334	-0.0384905	-0.0376335	-0.0486711	-0.0491029	-0.0524173	-0.0501108	-0.0521288	-0.0372052	0.00998081	0.0555384	0.0860041	0.10372	0.0908455	0.0922818	0.0766679	0.0697916	-0.010643	-0.0370787	-0.0471457	-0.0474628	-0.0433185
WBGene00018544	nhr-188	-0.000630677	-0.0188116	-0.020107	-0.00820455	-0.0170862	-0.0178049	-0.0132117	-0.0172299	-0.0228455	-0.0047811	0.00953751	0.0211988	0.0513859	0.0443802	0.0354017	0.022877	0.0274821	0.0130599	-0.0105332	-0.00952031	-0.0209257	-0.0215625	-0.0220684
WBGene00010010	gmeb-2	-0.5116	-0.457828	-0.476868	-0.442532	-0.458917	-0.489192	-0.542164	-0.522391	-0.465605	-0.0914677	0.25684	0.684776	1.09052	1.15053	0.949535	0.851197	0.681258	0.455526	-0.386778	-0.0808359	-0.359698	-0.357635	-0.476673
WBGene00001442	fkh-10	-0.130711	-0.104665	-0.0897243	-0.0860806	-0.140326	-0.184231	-0.162893	-0.146919	-0.14411	-0.0217627	0.151596	0.198713	0.270472	0.313305	0.244019	0.203683	0.193393	0.136889	-0.0570012	-0.106024	-0.0921796	-0.121345	-0.124099
WBGene00001954	hlh-10	-0.127558	-0.141051	-0.13253	-0.159401	-0.128006	-0.150771	-0.123636	-0.109213	-0.0854435	-0.013267	0.0726459	0.16322	0.18486	0.312671	0.301394	0.276548	0.2467	0.225423	-0.0728518	-0.118067	-0.137753	-0.147168	-0.136746
WBGene00011520	nhr-213	-0.258533	-0.27628	-0.245026	-0.233776	-0.256223	-0.238266	-0.182179	-0.209743	-0.122086	0.0231988	0.146491	0.243262	0.289024	0.454034	0.441632	0.4157	0.404584	0.389567	0.0176234	-0.120711	-0.217357	-0.228274	-0.236662
WBGene00000447	ceh-24	-0.302842	-0.311876	-0.323801	-0.292124	-0.277799	-0.315171	-0.280037	-0.256576	-0.175583	-0.00164234	0.211356	0.41276	0.527318	0.587929	0.451207	0.45146	0.495703	0.527318	-0.0927953	-0.189377	-0.261615	-0.283639	-0.300174
WBGene00020849	nhr-225	-0.0422255	-0.0624909	-0.0716948	-0.067517	-0.0652172	-0.0647864	-0.0561972	-0.0527758	-0.0395939	0.00281069	0.0244321	0.055146	0.084184	0.119742	0.0903864	0.106797	0.125542	0.14566	-0.0469413	-0.034964	-0.0468835	-0.0538562	-0.0495557
WBGene00019424	aptf-1	-0.203301	-0.188773	-0.184821	-0.186372	-0.218332	-0.190046	-0.172051	-0.164109	-0.142594	0.0299599	0.155177	0.142538	0.299296	0.383555	0.274905	0.331485	0.423029	0.443235	-0.0814803	-0.143144	-0.192929	-0.205081	-0.210148
WBGene00022423	nhr-41	-0.828244	-0.876223	-0.874493	-0.637925	-0.85006	-0.789032	-0.706811	-0.510642	-0.377461	-0.177382	0.314708	0.749983	1.25461	1.08117	1.27817	1.29431	1.31644	1.38717	-0.386811	0.0203915	-0.599322	-0.358104	-0.724446
WBGene00004764	sel-7	-0.637045	-0.667436	-0.648659	-0.580244	-0.566593	-0.567939	-0.507032	-0.545094	-0.55587	-0.244342	0.139837	0.6762	1.06327	1.24686	1.23564	1.25947	1.21376	1.26976	-0.560115	-0.290457	-0.545536	-0.563987	-0.624451
WBGene00000442	ceh-19	-0.132486	-0.140579	-0.159005	-0.167302	-0.137484	-0.157721	-0.13889	-0.171468	-0.175358	-0.0404804	0.0670917	0.196479	0.181461	0.252677	0.208139	0.241589	0.290146	0.352913	-0.0601344	-0.0526543	-0.0861041	-0.117419	-0.0534086
WBGene00016600	ets-5	-0.0854214	-0.0777543	-0.0949636	-0.0741947	-0.0813227	-0.0840405	-0.070502	-0.069226	-0.0558252	-0.0449147	0.0251229	0.0998799	0.125366	0.150045	0.0997539	0.122019	0.150897	0.177537	0.0241282	-0.0189182	-0.0787849	-0.0673879	-0.071494
WBGene00003167	mec-3	-0.0775505	-0.102219	-0.11048	-0.0426717	-0.080089	-0.122242	-0.108767	-0.124693	-0.0961238	-0.101225	-0.0454002	0.0930341	0.135935	0.199081	0.138582	0.181453	0.18681	0.236514	0.100035	0.0183243	-0.0808046	-0.0987024	-0.0987992
WBGene00003714	nhr-124	-0.0279983	-0.0505635	-0.0518613	-0.0468207	-0.0486909	-0.0429442	-0.0393641	-0.0459583	-0.0402226	-0.029529	-0.00683778	0.0496543	0.0928377	0.0794648	0.0411579	0.0748473	0.0839362	0.1057	0.0537578	-0.022538	-0.0386797	-0.0439615	-0.0453859
WBGene00003648	nhr-58	-0.281359	-0.332154	-0.301748	-0.295545	-0.306133	-0.26672	-0.121142	-0.0762305	-0.00435189	0.141061	0.253289	0.330507	0.350958	0.466767	0.395984	0.370681	0.308374	0.235489	-0.180484	-0.0859456	-0.158382	-0.185854	-0.257062
WBGene00019743	nhr-203	-0.22707	-0.240027	-0.25581	-0.212885	-0.225544	-0.170113	-0.155505	-0.0888372	0.0558097	0.152467	0.238555	0.187054	0.226729	0.252822	0.293712	0.21595	0.241011	0.217198	-0.0312137	-0.0304533	-0.123366	-0.15257	-0.167913
WBGene00001707	grh-1	-0.990585	-0.781562	-0.994494	-0.811933	-1.0273	-0.895711	-0.796606	-0.628512	-0.314837	0.309954	0.883317	1.24893	1.55836	1.04072	1.45069	1.27917	1.12638	0.971545	-0.557175	-0.0549932	-0.392148	-0.719738	-0.903453
WBGene00007242	madf-5	-0.599744	-0.794377	-0.702542	-0.624484	-0.822098	-0.571136	-0.513387	-0.305376	-0.0903062	0.348533	0.765603	1.01524	1.18485	0.858407	0.784155	0.841793	0.581279	0.612677	-0.32639	-0.185084	-0.382811	-0.457991	-0.616806
WBGene00000476	cfi-1	-0.626771	-0.595966	-0.690743	-0.519408	-0.531889	-0.52892	-0.500318	-0.194536	-0.00457858	0.360072	0.566932	0.605568	0.75456	0.843867	0.902515	0.89643	0.872562	0.802802	-0.146877	-0.381284	-0.601502	-0.61924	-0.663274
WBGene00015397	nhr-149	-0.05574	-0.0862305	-0.08306	-0.0780305	-0.0783174	-0.0853651	-0.0386921	-0.0409273	-0.0104925	0.0628988	0.086897	0.0916235	0.102677	0.138304	0.131869	0.105711	0.108991	0.104448	-0.0693675	-0.0671025	-0.076402	-0.0792815	-0.0844094
WBGene00003646	nhr-56	-0.111235	-0.219242	-0.305738	-0.356484	-0.342271	-0.34771	-0.235733	-0.12456	0.0423047	0.154782	0.219893	0.20687	0.323391	0.545937	0.497672	0.446909	0.3506	0.299784	-0.0323434	-0.216471	-0.262749	-0.27042	-0.263187
WBGene00006424	ctbp-1	-0.562238	-0.533282	-0.576206	-0.495139	-0.406666	-0.253701	-0.151821	-0.0470347	0.0274856	0.138193	0.287257	0.58594	0.684301	0.697608	0.608138	0.628123	0.577794	0.512071	-0.0584365	-0.22684	-0.410842	-0.512855	-0.511849
WBGene00001957	hlh-13	-0.279069	-0.277046	-0.311121	-0.260097	-0.25426	-0.266657	-0.212432	-0.128937	-0.0627077	-0.0155155	0.189681	0.623282	0.380145	0.565288	0.492023	0.451866	0.375581	0.301373	-0.212208	-0.209992	-0.298259	-0.291777	-0.29916
WBGene00003106	mab-9	-0.154478	-0.182785	-0.165291	-0.146036	-0.174155	-0.170145	-0.130648	-0.0939654	-0.0427921	-0.0104259	0.0768788	0.175611	0.210521	0.268017	0.242137	0.231242	0.216878	0.181563	0.0441287	0.0404221	-0.119842	-0.145543	-0.151291
WBGene00020555	nhr-219	-0.00807906	-0.0143736	-0.0139408	-0.0120671	-0.0103397	-0.00933295	-0.010052	-0.00445315	-0.00216248	-0.00273481	0.00212276	0.0144784	0.0201239	0.020828	0.0195603	0.0167393	0.0153267	0.0120724	-0.000204904	0.000288663	-0.0100209	-0.00994296	-0.0138362
WBGene00003716	nhr-126	-0.197281	-0.2303	-0.203996	-0.196084	-0.180112	-0.198058	-0.176911	-0.0892599	-0.0439264	0.0274346	0.099914	0.185999	0.244058	0.351967	0.315668	0.256877	0.258626	0.202873	0.051455	-0.0861624	-0.126621	-0.131093	-0.135067
WBGene00001096	dsc-1	-0.0535138	-0.0626521	-0.0547492	-0.0645264	-0.0564698	-0.057618	-0.0553225	-0.041626	-0.0197825	0.018721	0.0398103	0.0712711	0.0831711	0.128299	0.105399	0.0683794	0.0566217	0.0533016	0.0179813	-0.0197363	-0.0419236	-0.055635	-0.0593999
WBGene00019115	nhr-195	-0.059728	-0.0993046	-0.0972862	-0.080528	-0.0669215	-0.0745594	-0.0717258	-0.0480021	-0.0285031	0.0163946	0.0621317	0.102956	0.112082	0.133847	0.0803339	0.085547	0.080716	0.0573509	0.0226942	-0.0188749	-0.0355611	-0.0383274	-0.0347315
WBGene00003617	nhr-18	-0.189811	-0.223856	-0.235066	-0.217999	-0.21914	-0.194804	-0.14801	-0.103608	-0.0131267	0.0206164	0.112146	0.175927	0.224471	0.291504	0.248815	0.230648	0.21299	0.182206	0.126486	-0.00698332	-0.0746991	-0.105815	-0.0928901
WBGene00003699	nhr-109	-0.266563	-0.292132	-0.285942	-0.241944	-0.237353	-0.206844	-0.0786296	-0.0126017	0.0255189	0.124707	0.207037	0.21731	0.27901	0.317906	0.240633	0.209077	0.150094	0.148926	0.067012	-0.0909315	-0.0845194	-0.105288	-0.0844832
WBGene00003726	nhr-136	-0.324425	-0.404502	-0.4058	-0.354776	-0.286111	-0.239984	-0.122233	-0.0625624	0.0100672	0.163983	0.253851	0.312989	0.372914	0.49639	0.354208	0.321032	0.322426	0.296415	0.181838	-0.122102	-0.217211	-0.269611	-0.276795
WBGene00001182	egl-13	-0.768842	-0.799876	-0.730999	-0.759755	-0.605411	-0.698226	-0.51714	-0.543953	-0.476333	-0.033493	0.391307	0.665001	0.797059	0.671051	0.937594	0.974795	1.08617	1.06001	0.0583802	0.115942	-0.0995963	-0.296651	-0.427035
WBGene00003600	nhr-1	-0.599442	-0.711785	-0.726865	-0.610775	-0.498152	-0.563199	-0.536495	-0.404053	-0.247713	0.102215	0.302581	0.686846	0.711199	0.580106	0.837189	0.859487	0.899192	0.900501	0.134141	0.00820042	-0.281482	-0.442638	-0.399059
WBGene00021611	nhr-238	-0.130024	-0.156506	-0.161403	-0.138644	-0.136941	-0.111214	-0.0859384	-0.0864862	-0.063657	0.00325497	0.0474892	0.0560763	0.125715	0.155554	0.153584	0.201488	0.239245	0.282416	0.0606402	-0.000159843	-0.0650213	-0.0969274	-0.0925406
WBGene00003635	nhr-45	-0.553355	-0.665905	-0.547202	-0.362101	-0.238738	-0.242573	-0.178819	-0.134202	-0.0304288	0.0744632	0.0659812	0.231996	0.338248	0.477038	0.61254	0.656762	0.592534	0.580841	0.0593664	0.203821	-0.160455	-0.343267	-0.436545
WBGene00003688	nhr-98	-0.126013	-0.181688	-0.189171	-0.166696	-0.168686	-0.178534	-0.127602	-0.0782731	-0.0290251	0.034993	0.0900033	0.182109	0.131487	0.223665	0.282693	0.281028	0.262475	0.233708	-0.0219054	-0.0868388	-0.110347	-0.134274	-0.123107
WBGene00003693	nhr-103	-0.151753	-0.225921	-0.200325	-0.1999	-0.198342	-0.182856	-0.144581	-0.113688	-0.0387863	0.0528968	0.0856988	0.135399	0.192755	0.250409	0.264855	0.274372	0.284535	0.327047	0.010479	-0.0773222	-0.11249	-0.112739	-0.119744
WBGene00001252	elt-4	-0.197669	-0.259778	-0.222888	-0.2322	-0.182809	-0.146345	-0.11521	-0.0538855	-0.050637	0.0467172	0.0992929	0.140978	0.193239	0.282034	0.360339	0.36259	0.374257	0.409974	-0.157951	-0.130453	-0.168103	-0.131519	-0.219974
WBGene00003602	nhr-3	-0.866413	-0.931414	-0.871366	-0.89748	-0.793123	-0.679482	-0.462882	-0.336674	-0.122576	0.204515	0.446487	0.637105	0.812144	1.04095	1.06999	1.16225	1.16049	1.1503	-0.504966	0.340281	-0.442537	-0.505598	-0.609999
WBGene00019116	nhr-143	-0.306364	-0.369835	-0.359628	-0.342964	-0.307575	-0.261478	-0.214474	-0.105719	-0.0156086	0.117651	0.192151	0.157636	0.265409	0.485278	0.424768	0.394086	0.380343	0.379227	-0.0100205	-0.0211744	-0.11763	-0.170822	-0.193254
WBGene00003660	nhr-70	-0.299436	-0.648972	-0.367897	-0.118802	-0.0536596	-0.0780237	-0.0371389	0.0881087	0.073756	0.250513	0.173309	0.203985	0.245865	0.358151	0.249197	0.232692	0.364454	0.365383	0.105451	-0.178127	-0.38902	-0.226999	-0.312791
WBGene00003627	nhr-34	-0.356726	-0.679563	-0.53071	-0.189294	0.000905248	-0.112191	-0.0880818	-0.0920262	0.0472633	0.201367	0.190155	0.248556	0.255936	0.299652	0.294532	0.421895	0.539157	0.682869	0.158279	-0.174107	-0.287897	-0.462267	-0.367705
WBGene00003706	nhr-116	-0.139717	-0.198384	-0.174341	-0.0910108	-0.0827565	-0.0198456	0.0402	0.015544	0.0230927	0.0310776	0.0472685	0.0893103	0.116337	0.161986	0.176995	0.154914	0.147697	0.134925	0.00284534	0.0127578	-0.125509	-0.153205	-0.170181
WBGene00015477	attf-4	-0.782021	-1.16772	-0.732608	-0.422624	-0.278209	-0.338648	-0.114434	0.166125	0.322787	0.52578	0.461226	0.479038	0.521846	0.655358	0.73266	0.772283	0.805081	0.806699	0.112924	-0.176915	-0.578536	-0.877458	-0.892638
WBGene00013483	nhr-241	-0.00657448	-0.00657448	-0.00470019	-0.00498839	-0.00426801	-0.00282834	-0.00225287	0.00148208	0.00334593	0.00334593	0.00162554	0.0034892	0.00377571	0.00463488	0.00291603	0.00792365	0.00820927	0.0122021	-0.000353419	-0.0028769	-0.00657448	-0.0043843	-0.00657448
WBGene00000584	cog-1	-0.522314	-0.535509	-0.488808	-0.35447	-0.314188	-0.141543	0.0500307	0.1413	0.114153	0.285957	0.415034	0.515933	0.604026	0.356221	0.321676	0.348268	0.361422	0.425596	-0.22186	-0.300173	-0.313651	-0.304636	-0.442465
WBGene00002990	lin-1	-0.698463	-0.720207	-0.635327	-0.416631	-0.12738	-0.0198564	0.0654687	0.0805373	0.154944	0.285408	0.373353	0.542466	0.457902	0.286414	0.385538	0.467434	0.525532	0.534266	-0.119433	-0.245977	-0.301303	-0.444079	-0.430605
WBGene00017326	dmd-5	-1.16448	-1.15059	-1.24982	-0.497841	-0.371525	-0.190948	0.0633687	0.216886	0.43163	0.666581	0.833258	0.474569	0.570666	0.5452	0.652254	0.731595	0.79419	0.845531	-0.193964	-0.671675	-0.622718	-0.127352	-0.584817
WBGene00022861	dve-1	-1.0851	-1.11687	-0.593511	-0.124684	-0.100376	-0.328604	-0.248423	-0.0579324	0.147664	0.565117	0.652688	0.782458	0.650825	0.444723	0.600996	0.66692	0.674733	0.783811	-0.312984	-0.205086	-0.536659	-0.558904	-0.700803
WBGene00020368	ast-1	-0.950841	-0.985431	-0.854895	-0.492091	-0.299356	-0.0763874	0.0749625	0.204362	0.538683	1.03434	0.972966	0.943906	0.758041	0.569158	0.418927	0.54354	0.703734	0.729496	-0.284677	-0.753578	-0.917316	-0.913751	-0.963795
WBGene00000452	ceh-31	-0.335906	-0.363999	-0.319115	-0.272197	-0.154233	-0.0816181	0.127085	0.122767	0.10255	0.308744	0.277825	0.294464	0.2533	0.243486	0.273936	0.300302	0.287133	0.267525	-0.114922	-0.219157	-0.311638	-0.33454	-0.351792
WBGene00007776	dmd-4	-0.407078	-0.44659	-0.322129	-0.0903333	-0.00914896	0.107164	0.130077	0.0283913	0.127366	0.187725	0.289192	0.349925	0.322843	0.298777	0.295675	0.259698	0.273776	0.280329	-0.174442	-0.258295	-0.391161	-0.421118	-0.430642
WBGene00003624	nhr-28	-0.215948	-0.299446	-0.202826	-0.107445	-0.0583478	-0.0798176	-0.0703915	0.0375158	0.170755	0.266373	0.248615	0.209716	0.158696	0.18221	0.151173	0.220868	0.281645	0.331896	0.00147446	-0.21744	-0.32588	-0.339438	-0.343957
WBGene00003626	nhr-32	-0.423912	-0.789532	-0.571805	-0.299783	-0.083598	0.118897	0.231308	0.267191	0.283054	0.242569	0.191737	0.313462	0.413983	0.397096	0.299899	0.289625	0.290239	0.193854	-0.00153931	-0.096162	-0.331145	-0.472641	-0.462795
WBGene00003636	nhr-46	-0.80655	-1.3202	-0.752735	-0.263167	0.112436	0.33887	0.424108	0.285998	0.315738	0.409313	0.500468	0.809609	0.687142	0.407113	0.348523	0.281201	0.293584	0.279316	-0.000120604	-0.209916	-0.583151	-0.837455	-0.720122
WBGene00003628	nhr-35	-0.579631	-0.533013	-0.398688	-0.16771	0.0433059	0.145212	0.148195	0.132368	0.195917	0.204173	0.217051	0.195695	0.153305	0.149264	0.183668	0.205569	0.162035	0.160975	0.107243	-0.00835851	-0.124827	-0.30375	-0.287998
WBGene00020930	hlh-30	-1.32109	-1.40722	-0.891108	-0.361711	0.0693653	-0.191794	-0.111618	0.212377	0.428943	0.530535	0.926944	0.67357	0.684848	-0.0591047	0.332408	0.51889	0.751469	0.965115	0.458695	-0.25708	-0.604539	-0.580011	-0.767885
WBGene00003378	mml-1	-0.504916	-0.343194	-0.148206	0.33522	0.232665	-0.095338	-0.287994	-0.135772	-0.0994846	0.0661191	0.262769	0.329633	0.307475	0.288208	0.50217	0.409402	0.514734	0.512572	-0.0307147	-0.384396	-0.514761	-0.61646	-0.599733
WBGene00000899	daf-3	-0.569328	-0.733125	-0.219202	0.143446	0.141401	0.0288087	0.0231194	0.00464117	0.0565621	0.265311	0.413987	0.471817	0.454353	0.300433	0.341682	0.369143	0.384727	0.338414	0.0453454	-0.3825	-0.594619	-0.700495	-0.583924
WBGene00011964	saeg-2	-0.793788	-0.471563	-0.33083	-0.0313167	0.120686	0.107945	0.0585463	0.0142775	0.0169325	0.107945	0.113469	0.201357	0.299604	0.486377	0.461904	0.502307	0.5165	0.572618	-0.102929	-0.233616	-0.564222	-0.504965	-0.547237
WBGene00044330	alr-1	-0.588433	-0.673206	-0.455852	-0.0607122	0.334276	0.267675	0.0873128	-0.0389848	-0.0875707	-0.053183	0.118233	0.343504	0.407383	0.440494	0.406496	0.49203	0.480729	0.434549	-0.0555523	-0.136611	-0.494391	-0.574465	-0.593721
WBGene00000096	ahr-1	-0.262096	-0.285726	-0.24715	-0.244203	-0.240843	-0.213689	0.00987918	0.112952	0.20915	0.2745	0.29007	0.334391	0.284931	0.255194	0.203714	0.138443	0.149369	0.101085	0.0163669	-0.115553	-0.253434	-0.260815	-0.256537
WBGene00001174	egl-5	-0.225132	-0.372875	-0.316193	-0.395349	-0.340987	-0.272478	-0.0297686	0.188747	0.253668	0.311557	0.310584	0.32151	0.234683	0.285875	0.282542	0.303669	0.257527	0.231324	0.126527	-0.103734	-0.337914	-0.351835	-0.361951
WBGene00015395	nhr-147	-0.207698	-0.207698	-0.193771	-0.200215	-0.185934	-0.122409	0.0018177	0.0943577	0.213135	0.23506	0.159337	0.12309	0.114576	0.211841	0.162355	0.182529	0.18879	0.201666	-0.10896	-0.139933	-0.148333	-0.184204	-0.189398
WBGene00001951	hlh-4	-0.209308	-0.250914	-0.239133	-0.219661	-0.191144	-0.173398	-0.0343044	0.0715906	0.0413961	0.232347	0.210824	0.265504	0.164303	0.189294	0.244678	0.236263	0.218242	0.272547	-0.107623	-0.126474	-0.179867	-0.185614	-0.229549
WBGene00006818	unc-86	-0.768997	-0.790185	-0.763739	-0.727234	-0.657016	-0.461808	-0.00509438	0.166021	0.400936	0.767691	0.796268	0.725023	0.628491	0.848631	0.474952	0.570629	0.746117	0.684589	-0.0577781	-0.410741	-0.688555	-0.731496	-0.746707
WBGene00002987	lim-4	-0.388467	-0.391697	-0.409904	-0.353737	-0.275815	-0.327883	-0.119952	0.111951	0.275094	0.504966	0.496601	0.510084	0.433838	0.356818	0.298769	0.28947	0.31588	0.294525	-0.167031	-0.290002	-0.370009	-0.391795	-0.401705
WBGene00006778	unc-42	-0.945533	-0.849904	-0.988063	-0.806006	-0.683669	-0.698582	-0.133588	0.242079	0.644996	1.07499	1.11738	1.20659	1.09007	1.00387	0.719418	0.661369	0.708732	0.59271	-0.474106	-0.676221	-0.906344	-0.93024	-0.969952
WBGene00021417	nhr-236	-0.0500654	-0.0709266	-0.0661735	-0.0679001	-0.0565713	-0.0504422	-0.0288426	0.0157213	0.0491599	0.0653961	0.0766406	0.0722056	0.0801529	0.0686739	0.070637	0.0589499	0.0449057	0.0387683	-0.0352826	-0.0435415	-0.0586873	-0.0570001	-0.0557779
WBGene00006743	unc-3	-0.559275	-0.516069	-0.584671	-0.511948	-0.465249	-0.357793	-0.0807121	0.0993394	0.368408	0.476275	0.707993	0.769273	0.700376	0.479936	0.395281	0.486817	0.37673	0.415329	-0.254815	-0.274628	-0.542851	-0.56045	-0.567293
WBGene00006654	ttx-3	-0.142684	-0.167174	-0.159692	-0.139029	-0.130706	-0.106158	-0.0283597	0.0462042	0.0817249	0.123604	0.181625	0.198966	0.156254	0.135116	0.161777	0.154754	0.139905	0.120298	-0.053964	-0.104946	-0.149398	-0.155215	-0.1629
WBGene00001204	egl-38	-0.599142	-0.646527	-0.627066	-0.659167	-0.519174	-0.52442	-0.33125	-0.0445043	0.313893	0.624636	0.865799	1.00345	0.725656	0.597783	0.602604	0.623688	0.515048	0.551035	-0.276618	-0.455594	-0.535731	-0.579065	-0.625333
WBGene00011100	nhr-209	-0.128017	-0.176574	-0.148604	-0.093427	-0.0640885	-0.0796882	-0.0565493	-0.0141714	0.0783614	0.105733	0.120861	0.157148	0.105026	0.149391	0.152248	0.1463	0.148819	0.152134	-0.0245543	-0.111802	-0.124146	-0.137742	-0.156658
WBGene00003639	nhr-49	-0.563847	-0.560911	-0.605973	-0.598355	-0.294004	-0.186177	-0.0514234	0.0128939	0.241066	0.514461	0.52609	0.766296	0.636576	0.619656	0.517944	0.508585	0.544524	0.582214	-0.092591	-0.453304	-0.736014	-0.873939	-0.453769
WBGene00003000	lin-11	-0.549583	-0.559163	-0.580643	-0.514933	-0.44524	-0.394396	-0.100068	0.149584	0.391682	0.616908	0.644385	0.635719	0.40835	0.300082	0.302508	0.291122	0.374074	0.490982	-0.128709	-0.420789	-0.191993	-0.314935	-0.404944
WBGene00019742	nhr-202	-0.19938	-0.219184	-0.21041	-0.131993	-0.110024	-0.0928716	-0.0739628	0.00522704	0.0920868	0.231091	0.19506	0.174562	0.132218	0.124736	0.0836909	0.0919706	0.108044	0.126894	-0.00955571	-0.0574276	-0.0676041	-0.0908126	-0.102354
WBGene00011327	hlh-34	-0.102607	-0.133794	-0.13264	-0.111036	-0.0974666	-0.0830486	-0.0399635	-0.0023363	0.0838089	0.131403	0.111823	0.0976383	0.130682	0.17922	0.158045	0.154033	0.133562	0.13488	-0.105439	-0.11464	-0.127286	-0.132718	-0.132119
WBGene00015934	ceh-48	-0.96297	-1.00057	-0.876639	-0.914465	-0.776653	-0.786196	-0.368488	-0.0430265	0.42591	0.759183	0.888592	0.848629	0.818035	1.13109	1.24502	1.15948	1.16032	1.14076	-0.567029	-0.583802	-0.889974	-0.882502	-0.9247
WBGene00001952	hlh-6	-0.337798	-0.379084	-0.355931	-0.381102	-0.371325	-0.291333	-0.138042	-0.0359327	0.115207	0.274067	0.321024	0.33795	0.371647	0.525481	0.687638	0.545884	0.452395	0.292816	-0.264927	-0.291246	-0.347139	-0.367048	-0.363201
WBGene00001953	hlh-8	-0.332213	-0.317808	-0.335017	-0.295878	-0.315244	-0.185237	-0.131252	-0.0928107	0.121579	0.271425	0.332648	0.279834	0.194754	0.319144	0.367197	0.311699	0.279834	0.226774	-0.0784566	-0.155005	0.00508393	-0.233571	-0.23748
WBGene00018622	nhr-190	-0.0195326	-0.196375	-0.212944	-0.209505	-0.187146	-0.112536	-0.0678854	0.0246167	0.108571	0.160207	0.167315	0.181739	0.208723	0.201094	0.190512	0.176702	0.176702	0.181005	-0.0166232	-0.141986	-0.195635	-0.222366	-0.194653
WBGene00000914	daf-19	-0.16719	-0.420741	-0.573445	-0.784103	-0.69005	-0.633653	-0.385202	-0.0730428	0.234583	0.631197	0.751067	0.770477	0.759822	0.501432	0.630305	0.542599	0.472637	0.491878	-0.00893627	-0.274022	-0.515541	-0.680294	-0.579776
WBGene00003681	nhr-91	-0.92058	-0.994169	-0.765074	-0.654576	-0.550457	-0.385266	-0.136586	0.0293698	0.377724	0.941705	1.26242	1.33383	1.08915	0.762811	0.603719	0.571233	0.275821	0.156	-0.689943	-0.35074	-0.218623	-0.841384	-0.896384
WBGene00001400	fax-1	-0.301188	-0.285793	-0.315918	-0.307431	-0.247453	-0.228726	-0.13437	-0.012692	0.157194	0.429019	0.454362	0.573945	0.43486	0.287584	0.280254	0.251628	0.154281	0.150109	-0.203348	-0.239518	-0.279748	-0.301651	-0.315401
WBGene00011651	nhr-217	-0.0221809	-0.0316685	-0.0313799	-0.024473	-0.0188853	-0.0143166	-0.00848409	-0.00225091	0.0155907	0.0377588	0.0521236	0.0683673	0.0511704	0.0352818	0.0215819	0.0175441	0.00353313	-0.00366518	-0.0291387	-0.0241868	-0.0313765	-0.0299931	-0.0309521
WBGene00000220	atf-2	-1.71716	-1.77168	-1.30054	-1.46822	-1.61205	-1.29441	-0.417393	0.276839	1.04856	1.81915	2.05402	2.05996	2.10261	1.80506	1.7168	1.48295	1.26774	0.666191	-1.70043	-0.736848	-1.00698	-1.56801	-1.70617
WBGene00003633	nhr-43	-0.69587	-0.710339	-0.646284	-0.612728	-0.564205	-0.503195	-0.20191	0.101215	0.410743	0.700491	0.75098	0.912873	0.677851	0.741782	0.645467	0.464132	0.327676	0.191156	-0.357941	-0.241209	-0.398817	-0.445444	-0.546424
WBGene00011750	nhr-218	-0.213389	-0.223253	-0.225271	-0.197834	-0.181926	-0.125235	-0.0202539	0.0758484	0.161981	0.246281	0.309488	0.31555	0.269503	0.318126	0.202013	0.206619	0.0972341	0.0577025	-0.214065	-0.187191	-0.221387	-0.225271	-0.225271
WBGene00000445	ceh-22	-0.563958	-0.591651	-0.526492	-0.540487	-0.40363	-0.290414	-0.101183	0.200205	0.432031	0.625828	0.602878	0.839919	0.608854	0.724785	0.416262	0.330699	0.332145	0.218587	-0.376407	-0.314885	-0.49842	-0.551232	-0.573434
WBGene00001440	fkh-8	-0.476457	-0.620187	-0.454758	-0.366803	-0.344823	-0.470148	-0.169807	-0.0940183	0.210717	0.619333	0.680346	0.630471	0.589453	0.633923	0.49071	0.490243	0.50116	0.496976	-0.222295	-0.427979	-0.551568	-0.575156	-0.569333
WBGene00000440	ceh-17	-0.259129	-0.268561	-0.310925	-0.203103	-0.234229	-0.196691	-0.107285	-0.0476501	0.111523	0.351189	0.53322	0.371199	0.317615	0.420258	0.208114	0.195372	0.184463	0.182927	-0.136365	-0.228556	-0.295823	-0.290578	-0.296985
WBGene00004393	rnt-1	-0.197134	-0.26959	-0.218426	-0.211065	-0.230171	-0.210511	-0.0923735	0.0283646	0.117883	0.302427	0.347991	0.35811	0.200296	0.188372	0.103697	0.165719	0.205599	0.2306	-0.0230637	-0.0966863	-0.220577	-0.247619	-0.231841
WBGene00001959	hlh-15	-0.25696	-0.385344	-0.337945	-0.288137	-0.281812	-0.384622	-0.180952	-0.175703	-0.182706	0.318111	0.691489	0.789574	0.425141	0.423906	0.305565	0.363375	0.400081	0.317757	-0.1506	-0.299427	-0.371623	-0.36018	-0.378988
WBGene00006766	unc-30	-0.419638	-0.322981	0.0199647	0.39104	-0.0991533	-0.467419	-0.201502	-0.0991533	0.00974045	0.299049	0.383621	0.368667	0.225187	0.320849	0.2931	0.301761	0.237896	0.243547	-0.115209	-0.135692	-0.38972	-0.411352	-0.432603
WBGene00013665	hlh-32	-0.28843	-0.296945	-0.276603	-0.192743	-0.237728	-0.236344	-0.202439	-0.165092	-0.137962	0.136228	0.305702	0.511728	0.445234	0.626851	0.508182	0.36234	0.198648	0.222194	-0.218154	-0.211236	-0.273947	-0.28956	-0.289924
WBGene00000450	ceh-28	-0.0303835	-0.0424024	-0.0442767	-0.0317795	-0.0299214	-0.0304929	-0.0229391	-0.022797	-0.0269249	0.00200479	0.0498242	0.0762079	0.0869176	0.0984635	0.063545	0.0624736	0.0303657	0.0177068	-0.0372268	-0.0374506	-0.0442767	-0.0423607	-0.0442767
WBGene00016029	elf-1	-0.56994	-0.51295	-0.597966	-0.537366	-0.53875	-0.407288	-0.41922	-0.446237	-0.459807	-0.039209	0.512063	1.03639	1.37623	1.23419	0.77069	0.843092	0.61591	0.429258	-0.584735	-0.32208	-0.417673	-0.499347	-0.465266
WBGene00017535	atf-8	-0.863676	-0.681268	-0.889869	-1.10113	-0.973365	-0.973365	-0.770342	-0.733424	-0.365088	0.724615	1.17721	1.74705	1.59991	1.84867	1.37507	1.08819	0.891747	0.397989	-1.09063	-0.39883	0.0568773	-1.00747	-1.05886
WBGene00003701	nhr-111	-0.069436	-0.0616365	-0.0689211	-0.069494	-0.0797009	-0.0669177	-0.0640606	-0.0418268	0.0226213	0.0865003	0.121054	0.167254	0.178275	0.168591	0.0773428	0.0488564	0.0279869	0.0153458	-0.0781247	-0.0746074	-0.0797009	-0.0797009	-0.0797009
WBGene00000521	cky-1	-0.402941	-0.431717	-0.319217	-0.315618	-0.290676	-0.325502	-0.294213	-0.312958	-0.215603	0.107219	0.589408	0.884719	1.1705	0.93627	0.365878	0.280307	0.296944	0.0998521	-0.429092	-0.235677	-0.311034	-0.417598	-0.429253
WBGene00003652	nhr-62	-0.291201	-0.409887	-0.407937	-0.459657	-0.44202	-0.445302	-0.251639	-0.162055	0.00501116	0.28743	0.467025	0.606604	0.684846	0.696545	0.323674	0.312482	0.329196	0.276818	-0.251517	-0.0680059	-0.251903	-0.28178	-0.266727
WBGene00003376	mls-1	-0.158669	-0.172547	-0.15548	-0.162483	-0.141575	-0.141575	-0.161767	-0.0664668	0.0402091	0.143599	0.225803	0.288667	0.200516	0.263721	0.133248	0.0970846	0.08784	0.0774443	0.00474828	-0.115598	-0.0911061	-0.0984376	-0.0971753
WBGene00003682	nhr-92	-0.246445	-0.305586	-0.291945	-0.226157	-0.250807	-0.223701	-0.0840185	0.0272648	0.00312407	0.223885	0.33559	0.295349	0.257377	0.26992	0.290108	0.178603	0.144371	0.0771363	0.0114688	-0.110686	-0.0896344	-0.169103	-0.116113
WBGene00003649	nhr-59	-0.111738	-0.210442	-0.212029	-0.201392	-0.195675	-0.151566	-0.067721	-0.0193293	0.0670267	0.144003	0.176547	0.25128	0.201349	0.281004	0.21429	0.154448	0.107821	0.0854564	0.0427844	-0.0936547	-0.15195	-0.162617	-0.147894
WBGene00018430	nhr-142	-0.0819208	-0.120477	-0.0886582	-0.075733	-0.0827432	-0.0970085	-0.0709855	-0.0473421	-0.00931194	0.0430219	0.0756266	0.105538	0.117699	0.135084	0.0998531	0.0841647	0.0508581	0.0115077	0.0105336	0.026005	-0.00811164	-0.047802	-0.0297983
WBGene00016367	nhr-162	-0.056832	-0.0645966	-0.0250798	0.0311741	0.035422	-0.0125555	-0.0336755	-0.0268779	-0.0551094	0.018623	0.0362171	0.0416385	0.0654615	0.112964	0.0545151	0.0218379	0.00230444	-0.0392485	0.0235702	-0.00877952	-0.0253603	-0.0441752	-0.0514376
WBGene00003672	nhr-82	0.00803135	-0.00638946	-0.00754315	-0.00610118	-0.00581296	-0.00322155	-0.00466064	-0.00408483	0.000513402	0.00295027	0.00194735	0.00323669	0.00681214	0.00538302	0.00795442	0.00895317	0.00909579	0.0100938	-0.00553426	-0.00038275	-0.00754315	-0.00615425	-0.00754315
WBGene00008778	nhr-264	0.0176055	-0.0166463	-0.0152043	-0.0127563	-0.00586645	-0.00386311	-0.0088767	-0.00400611	0.000990612	0.0103662	0.0131953	0.00611211	0.00852429	0.0147489	0.0124885	0.0193998	0.0157367	0.0224921	-0.0166463	-0.0111957	-0.0166463	-0.0166463	-0.0133062
WBGene00011150	nhr-269	0.020869	-0.0116038	-0.0108826	-0.00915325	-0.00541346	-0.00297344	-0.00125356	-0.000537549	-0.00168334	-0.00125356	0.00289438	0.00403654	0.00403654	0.00759998	0.0137086	0.0137086	0.0137086	0.0152671	-0.010384	-0.00688894	-0.0116038	-0.0105943	-0.0116038
WBGene00013512	nhr-276	0.00939482	-0.00730619	-0.00557755	-0.00860403	-0.00126499	0.00532267	0.00102979	0.00088647	0.000599794	-0.000260575	-0.000690952	0.00174616	-0.00140853	0.00389313	0.011169	0.0138703	0.00703626	0.00917538	-0.0070465	-0.00615238	-0.00860403	-0.00860403	-0.00860403
WBGene00006471	nhr-233	3.43749e-05	-0.00757636	-0.00844171	-0.0058472	-0.0058472	-0.00153334	-0.00067212	-0.000528633	4.51748e-05	0.00334015	0.00276765	0.00491334	0.00962268	0.00876758	0.00791197	0.0116159	0.0114737	0.00891013	-0.00844171	-0.00518921	-0.00844171	-0.00844171	-0.00844171
WBGene00008242	ceh-75	-0.00187519	-0.0117313	-0.0120198	-0.00956926	-0.00856144	-9.48139e-05	0.00419127	-0.000953561	-0.00539858	-0.00712292	-0.00295929	0.00504696	0.0120162	0.0188107	0.0159835	0.0182457	0.0200811	0.022196	-0.0104103	-0.00981559	-0.0120198	-0.0120198	-0.0120198
WBGene00003662	nhr-72	0.00420343	-0.00945561	-0.00887865	-0.00326532	-0.00154253	-0.00297805	-0.00254724	0.00075133	0.00175375	-0.000538518	0.00161059	0.00232625	0.00461397	0.00946337	0.0147222	0.0120241	0.011882	0.00803877	-0.00883683	-0.0082453	-0.00945561	-0.00945561	-0.00619045
WBGene00014068	nhr-255	0.0152294	-0.0108366	-0.0108366	-0.00752224	-0.00953879	-0.00723439	-0.00795412	-0.00881827	-0.00206292	-0.00364113	0.000229572	0.00793996	0.0136249	0.0150426	0.0158926	0.013483	0.0129155	0.0144757	-0.00542743	-0.00471024	-0.00934787	-0.0108366	-0.0100661
WBGene00011565	nhr-272	0.0111855	-0.00956643	-0.0123044	-0.0098544	-0.00899068	-0.00855901	-0.00496682	-0.0108627	-0.00884678	-0.0125929	-0.00467983	0.0154104	0.0219045	0.0164005	0.0178138	0.016966	0.0192257	0.0219045	-0.00795095	-0.00648898	-0.0125929	-0.00996117	-0.0125929
WBGene00018434	ceh-81	0.0158971	-0.00829362	-0.00412003	-0.00139214	-0.00210951	0.00247548	-0.00210951	-0.00297082	-0.00714108	-0.0097356	-0.0057017	0.000471344	0.00690334	0.00975283	0.0111755	0.0118863	0.0114598	0.0117441	-0.00691447	-0.00447035	-0.0097356	-0.00788781	-0.00918354
WBGene00013584	nhr-243	0.141864	-0.0428549	0.000477013	0.0274984	0.0429016	-0.0165019	-0.0827264	-0.134033	-0.136317	-0.093652	-0.0012364	0.0827285	0.0809944	0.137146	0.172534	0.174162	0.0557898	0.110194	-0.0387429	-0.0998002	-0.161029	-0.134299	-0.085097
WBGene00022637	nhr-252	0.0145268	-0.00558268	-0.00500572	-0.00327621	-0.00414071	-0.00428484	-0.00471732	-0.00428484	-0.00356432	-0.00471732	-0.00198044	0.00333441	0.00419444	0.00619918	0.00505395	0.0102003	0.0113415	0.0134787	-0.00521727	-0.00480948	-0.00558268	-0.00558268	-0.00558268
WBGene00003608	nhr-9	0.0105297	-0.00676519	-0.00719793	-0.00662097	-0.00633258	-0.00417145	-0.00215732	-0.00287633	-0.00460342	-0.00460342	-0.00258868	-0.00014599	0.00257919	0.00687165	0.00730019	0.010439	0.0158445	0.0183979	-0.00189423	-0.00160527	-0.00600349	-0.00719793	-0.00719793
WBGene00008474	nhr-174	0.0044763	-0.0062178	-0.00578506	-0.00362328	-0.00419944	-0.00362328	-0.0021839	-0.00319132	-0.00160855	0.000690569	0.00212566	0.00226909	0.00441884	0.00384588	0.00613633	0.00813749	0.0104211	0.0169666	-0.0062178	-0.00418404	-0.0062178	-0.0062178	-0.0062178
WBGene00003708	nhr-118	0.0112703	-0.00651728	-0.0092558	-0.00709338	-0.00666128	-0.00450274	-0.0020603	-0.00105578	-0.00119924	-0.00191675	-5.19713e-05	0.00538515	0.00538515	0.00367038	0.00223984	0.0065272	0.0108019	0.0116553	-0.00556276	-0.00314311	-0.00621161	0.00713583	-0.00883895
WBGene00021610	nhr-237	0.355309	-0.0706092	-0.130173	-0.126626	-0.140583	-0.116035	-0.0711547	-0.0439982	-0.0173435	0.0489104	0.0663737	0.102373	0.119085	0.107081	0.108045	0.101768	0.0751499	0.0715717	0.0186188	-0.0837428	-0.123794	-0.136584	-0.113642
WBGene00018836	F54F2.9	0.695499	-0.231224	-0.326523	-0.330103	-0.405933	-0.286466	-0.0579876	0.042938	0.0630913	0.140284	0.146808	0.0794485	0.163026	0.161965	0.213555	0.320733	0.324406	0.403055	-0.35085	-0.212609	-0.235707	-0.163385	-0.15402
WBGene00003679	nhr-89	0.0226386	-0.0059133	-0.00620181	-0.00418345	-0.00418345	-0.00490396	-0.00519227	-0.00389534	-0.0018802	-0.00303136	0.000562975	-0.000873686	0.00858195	0.00658138	0.0105797	0.0107223	0.00285866	0.00429161	-0.00574997	-0.00220304	-0.00620181	-0.00620181	-0.00620181
WBGene00015869	nhr-257	0.0334351	-0.00768431	-0.00725157	-0.00725157	-0.00768431	-0.00523382	-0.00393818	-0.00494579	-0.00552189	-0.00221246	0.000802574	0.00352505	0.00381132	0.00438371	0.00767052	0.00781325	0.00866937	0.00938241	-0.00768431	-0.00768431	-0.00768431	-0.00582458	0.00110809
WBGene00019137	ceh-85	0.0281697	-0.0136204	-0.0118902	-0.00628135	-0.00427323	2.05133e-05	0.00358889	0.00387398	0.00430151	-0.000265339	0.00415902	0.00856984	0.01721	0.00785933	0.00401651	0.009138	0.00714847	-0.00814855	-0.0118529	-0.00341971	-0.0136204	-0.0110634	-0.0136204
WBGene00003619	nhr-20	0.681163	-0.0298248	-0.174064	-0.370891	-0.13058	-0.0148008	0.134449	0.177734	0.111622	0.0278959	0.161703	0.195807	0.269696	0.288453	0.279321	0.0242853	0.18422	0.00435109	-0.165491	-0.257922	-0.503464	-0.534035	-0.359626
WBGene00013940	nhr-248	0.0174327	-0.00988964	-0.00140275	0.00575065	0.000746999	3.07729e-05	-0.000972542	0.000603783	-0.00125933	0.0063214	0.00660668	0.00917173	0.0159896	0.00717709	0.000890202	-0.000399134	-0.00470526	-0.00341207	-0.00988964	-0.00912241	-0.00988964	-0.00988964	-0.00988964
WBGene00014075	dhhc-4	0.0272236	-0.344589	-0.186617	-0.231182	-0.091435	0.0949039	0.331784	0.398891	0.495974	0.486831	0.422763	0.385541	0.162159	0.100072	0.00981333	-0.0825878	-0.261762	-0.331789	-0.267139	-0.370013	-0.441874	-0.327651	0.0206839
WBGene00000430	ceh-5	-0.325941	-0.632915	-0.512297	-0.187824	-0.080636	0.0698315	0.430864	0.550477	0.882445	0.909987	0.738923	0.608681	0.253987	0.400455	0.229517	-0.139575	0.0466893	-0.498168	-0.608857	-0.599108	-0.614164	-0.484484	-0.43789
WBGene00005006	spr-1	-0.00247469	-0.592332	-0.234422	0.0298429	0.105623	-0.0116435	0.372707	0.372024	0.430491	0.466722	0.300568	-0.0437427	-0.11246	0.125544	0.125949	7.93299e-05	-0.196425	-0.198961	-0.32522	-0.309372	-0.351182	-0.240064	0.288749
WBGene00020748	nhr-221	-0.140652	-0.141385	-0.13744	-0.0666089	-0.00626918	0.0281322	0.318277	0.36153	0.397224	0.349232	0.105071	0.0252442	-0.0206001	-0.0440144	-0.0348126	-0.0800669	-0.0386177	-0.0495637	-0.156602	-0.154873	-0.17195	-0.171248	-0.170007
WBGene00008158	nhr-165	-0.0236029	-0.0196886	-0.016964	-0.0152458	-0.00143184	0.0168767	0.0408863	0.0910662	0.0872061	0.0529477	0.0130932	-0.00270799	-0.010674	-0.011102	-0.0152458	-0.0208374	-0.0141015	-0.0227061	-0.0256782	-0.022059	-0.0262705	-0.0270277	-0.0267329
WBGene00016927	nhr-172	-0.141403	-0.121475	-0.100772	-0.117422	-0.0324731	0.0586613	0.248648	0.356576	0.392595	0.291217	0.185231	0.0818195	-0.00484593	0.059896	-0.0676333	-0.0937535	-0.158901	-0.136103	-0.124216	-0.148478	-0.118861	-0.155547	-0.152761
WBGene00007367	nhr-150	-0.25377	-0.218287	-0.244853	-0.179264	-0.00936969	0.147424	0.462124	0.555645	0.615786	0.487028	0.281985	0.0708105	-0.00632821	0.0432456	-0.132224	-0.20205	-0.129309	-0.25377	-0.172911	-0.157333	-0.213269	-0.2468	-0.244512
WBGene00003937	pax-1	-0.24144	-0.29228	-0.158654	-0.120981	-0.124692	0.0018105	0.42092	0.666856	0.762567	0.639358	0.405478	0.214226	0.054697	-0.0284308	-0.0249595	-0.147288	-0.264349	-0.296027	-0.294037	-0.289583	-0.294527	-0.294266	-0.294398
WBGene00013147	eyg-1	-0.279711	-0.302572	-0.234505	-0.254381	-0.0795848	0.209843	0.541491	0.68574	0.547483	0.398983	0.234417	0.0171984	0.148828	0.020993	0.0875329	-0.0413115	-0.0860017	-0.182008	-0.28529	-0.273191	-0.278669	-0.289714	-0.30557
WBGene00003684	nhr-94	-0.2289	-0.282531	-0.227058	-0.185864	0.0122515	0.183496	0.519042	0.539751	0.516805	0.366395	0.124332	-0.0132584	-0.016974	-0.00502222	-0.104677	-0.12316	-0.177658	-0.110428	-0.0955728	-0.149691	-0.172411	-0.161037	-0.20783
WBGene00003671	nhr-81	0.00771349	-0.0170459	-0.0166131	-0.00755538	-0.00383377	0.00599651	0.0174516	0.0261586	0.0375943	0.0248979	0.00414954	-0.000549562	0.00400737	0.00258487	-0.000977513	-0.00469175	-0.0042627	-0.00283344	-0.0158688	-0.0128946	-0.0170459	-0.00933587	-0.0170459
WBGene00009231	ceh-89	-0.187243	-0.364452	-0.325033	-0.239727	-0.0667328	0.0725622	0.326814	0.388895	0.401337	0.444633	0.281065	0.173191	0.0901446	0.166517	0.0572421	0.0557335	-0.0187155	-0.0801752	-0.154727	-0.1971	-0.247793	-0.291633	-0.284803
WBGene00015651	ceh-53	-0.282702	-0.300325	-0.264112	-0.283312	-0.162717	0.0319207	0.397635	0.473863	0.565253	0.416307	0.255781	0.337444	0.0554866	0.095604	0.0613184	0.020913	-0.0378176	0.0404625	-0.255215	-0.277614	-0.29851	-0.291449	-0.298218
WBGene00003008	lin-22	-0.212247	-0.337657	-0.321874	-0.258911	-0.220627	0.0512486	0.288455	0.393613	0.539773	0.630692	0.296099	0.133686	0.0585022	0.121774	-0.00183105	-0.0149215	0.0376324	0.0963704	-0.214918	-0.157731	-0.270315	-0.317488	-0.319325
WBGene00010995	ceh-90	-0.046505	-0.046505	-0.036298	-0.0278708	-0.0320069	0.00159166	0.0473256	0.0954509	0.11377	0.0940119	0.0341527	0.016998	0.00298638	-0.00666473	0.00131256	0.0146491	-0.00456116	-0.0149686	-0.0299722	-0.0408671	-0.0444367	-0.046505	-0.0450873
WBGene00000433	ceh-8	-0.463902	-0.429798	-0.480961	-0.353857	-0.268081	-0.0345994	0.372395	0.569366	0.707439	0.676147	0.537744	0.211733	0.203857	0.320114	0.119213	0.127185	0.208248	0.213785	-0.364662	-0.445364	-0.469792	-0.476961	-0.47925
WBGene00006652	ttx-1	-0.794368	-0.80075	-0.792263	-0.594107	-0.314293	-0.0134013	0.492561	0.773594	0.907393	0.868367	0.876014	0.648679	0.451666	0.354157	0.260196	0.263719	0.236632	0.120229	-0.33475	-0.475731	-0.678208	-0.717537	-0.737799
WBGene00000431	ceh-6	-0.450247	-0.524837	-0.386023	-0.304507	-0.116887	0.093871	0.45665	0.653463	0.634856	0.389727	0.211204	0.190704	0.120956	0.236107	0.0961242	0.0784743	0.168571	0.140191	-0.0682616	-0.210716	-0.445168	-0.460247	-0.504006
WBGene00013543	Y75B8A.6	-1.58668	-1.13681	-0.937124	-0.742237	0.0123845	0.582332	1.2978	1.68685	1.87819	1.79879	1.60888	1.24514	0.813137	0.337783	0.527266	0.13321	0.209437	-0.124884	-1.37477	-1.4255	-1.49755	-1.59885	-1.7068
WBGene00016138	flh-2	-0.668822	-0.351272	-0.520118	-0.525591	0.0922987	0.393071	0.768689	1.01359	1.12619	1.2825	1.37397	0.974821	0.564021	0.194122	-0.0874731	-0.210013	-0.230039	-0.167682	-0.615763	-0.995964	-1.16075	-1.20979	-1.04
WBGene00003650	nhr-60	-0.111939	-0.164921	-0.154364	-0.111145	-0.0211952	0.0497229	0.148954	0.170661	0.202242	0.261227	0.212153	0.198996	0.116056	0.0263466	0.0150688	-0.0248596	-0.0690521	-0.0510319	-0.0878033	-0.125806	-0.128239	-0.171442	-0.17963
WBGene00013560	zip-12	-0.679838	-0.69556	-0.576669	-0.420792	-0.0665533	0.216553	0.428437	0.605149	0.479166	0.47891	0.323216	0.109815	-0.103402	0.159313	0.107419	0.0821436	-0.039018	0.0101966	-0.18164	0.00920383	-0.0929712	-0.1011	-0.0519791
WBGene00011864	T20F10.2	-0.0613133	-0.754729	-0.734181	-0.438474	-0.0865941	0.334205	0.615074	0.743231	0.561271	0.388097	0.248125	0.368764	0.106161	0.116956	-0.132872	-0.196032	-0.253267	-0.191814	-0.0585303	-0.0466309	-0.175544	-0.191252	-0.160651
WBGene00002783	let-607	-0.858761	-0.134694	-0.854298	-0.78542	0.0982493	0.337858	0.751753	0.873361	0.866966	0.78667	0.709406	0.510086	0.211245	-0.659896	-0.472235	-0.441493	-0.308676	-0.50927	-0.0172914	0.0821252	0.173087	-0.26689	-0.0918812
WBGene00006881	vab-15	-0.415581	-0.45394	-0.274027	0.078661	0.565321	0.558573	0.575912	0.409992	0.250692	0.204482	0.0782638	-0.0132771	-0.0400885	0.181087	0.146452	0.0960324	-0.0585347	-0.210404	-0.0444617	-0.36646	-0.413152	-0.422756	-0.432784
WBGene00000439	ceh-16	-0.495347	-0.502288	-0.393059	-0.0835858	0.556243	0.780543	1.26042	1.03677	0.602437	0.210947	-0.0528819	-0.0735945	-0.307937	0.128031	0.187241	0.0155743	-0.13184	-0.19017	-0.305475	-0.272475	-0.661635	-0.653434	-0.654481
WBGene00009899	efl-3	-1.20835	-0.611275	-0.237751	0.221212	1.0359	1.59882	1.84753	1.53935	1.22097	0.838135	0.411156	0.259425	-0.0863026	-0.0718688	-0.25891	-0.791323	-0.471944	-0.940892	-0.688949	-0.624599	-1.05741	-0.687334	-1.23559
WBGene00001960	hlh-16	-0.954941	-0.3003	-0.162651	0.193506	0.725978	1.21468	1.67823	1.34203	1.24591	0.976947	0.587216	0.0839095	-0.0220252	0.0711025	-0.276908	-0.201096	-0.510802	-0.997362	-0.876482	-0.88202	-0.967941	-0.989105	-0.977875
WBGene00008606	dhhc-1	-0.512807	-0.134084	-0.0676757	0.32831	0.679239	0.736634	0.914949	0.657889	0.576767	0.559	0.194386	-0.0073632	-0.195057	-0.0772497	-0.159156	-0.303245	-0.430313	-0.30529	-0.3398	-0.453447	-0.528777	-0.598824	-0.534085
WBGene00006380	tab-1	-0.736161	-0.324133	-0.30261	0.321771	1.09105	1.37231	1.15157	0.903259	0.677538	0.231587	0.253945	-0.0147085	0.00689297	0.424094	0.0729386	-0.386636	-0.481745	-0.743456	-0.628716	-0.69406	-0.728576	-0.730011	-0.736149
WBGene00008289	nhr-169	-0.000694388	-0.0129551	-0.00949675	-0.0036079	0.0107971	0.0284281	0.0296893	0.023091	0.0188636	0.00268522	-0.00289138	-0.00504199	0.0069603	-0.000887045	-0.00375124	-0.00547249	-0.00935283	-0.0038946	-0.0115609	-0.0120427	-0.0129551	-0.0129551	-0.0129551
WBGene00008056	nhr-164	0.00118633	-0.0195099	-0.015476	-0.00701271	0.00835191	0.0284472	0.0372124	0.0287263	0.0183643	0.00849341	0.00452607	0.0110381	0.00920072	0.00395841	-0.00629776	-0.00915968	-0.00887323	-0.00444055	-0.017024	-0.01532	-0.0185363	-0.0183452	-0.0195099
WBGene00009827	hmg-6	-0.522857	-0.17284	-0.220856	-0.0603486	0.238416	0.551537	1.32226	1.39039	0.937669	0.608126	0.1796	-0.0261443	-0.0703921	-0.131181	-0.301243	-0.528984	-0.21876	-0.431643	-0.470935	-0.505064	-0.522085	-0.515681	-0.528984
WBGene00015705	nhr-152	-0.283073	-0.263302	-0.284103	-0.139459	0.166374	0.418579	0.696388	0.706486	0.614061	0.22663	0.0394946	-0.023696	-0.0951775	-0.0215254	-0.0803572	-0.1529	-0.0552498	-0.0400224	-0.257564	-0.292948	-0.315262	-0.273885	-0.289488
WBGene00011729	set-16	-0.861506	-0.629737	-0.0524988	0.510327	0.688564	0.677393	0.718906	0.877536	0.898847	0.738394	0.665226	0.530788	0.457006	-0.170914	-0.373321	-0.186383	-0.353956	-0.255673	-0.65301	-0.750128	-0.856245	-0.927572	-0.692043
WBGene00001565	gei-8	-0.409809	-0.289646	-0.104669	9.53782e-05	0.313283	0.369691	0.525917	0.592905	0.620512	0.551944	0.487924	0.443181	0.243668	-0.0222246	-0.230492	-0.175807	-0.0198588	-0.142853	-0.443713	-0.440945	-0.583695	-0.661251	-0.624159
WBGene00016620	dhhc-9	-0.326369	-0.484208	-0.152474	0.153146	0.296916	0.317047	0.493255	0.501361	0.564509	0.628387	0.472545	0.373732	0.167601	0.179537	-0.0411969	-0.17462	-0.313786	-0.491997	-0.427288	-0.378918	-0.393108	-0.48295	-0.481123
WBGene00000469	ces-2	-1.60689	-0.85628	-0.340732	-0.586479	0.372338	1.43315	2.40328	2.82058	3.00243	2.5158	1.64708	0.986235	0.612784	0.449053	0.00964982	-1.66607	-1.81182	-0.431141	-1.76359	-1.80301	-1.80792	-1.80635	-1.7721
WBGene00011002	nhr-205	-0.0586442	-0.073144	-0.0489662	0.031461	0.0365508	0.0402898	0.0926715	0.108531	0.0951129	0.0724682	0.0231178	-0.00523002	-0.0457068	-0.04189	-0.0675285	-0.0652309	-0.0665228	-0.0265831	0.0220834	0.0133046	-0.00136612	-0.0273343	-0.00744393
WBGene00003621	nhr-22	0.142497	-0.1618	-0.0744177	0.00827849	0.101961	0.166632	0.343587	0.47035	0.374459	0.232637	0.0257155	-0.127105	-0.0955254	-0.0907109	-0.105203	-0.209989	-0.216172	-0.235848	0.0541019	-0.0462192	-0.14919	-0.262282	-0.145757
WBGene00008999	myrf-2	-0.949202	-0.525924	-0.372348	0.203458	0.856172	1.08017	0.853315	0.770012	0.637823	0.538416	0.467202	0.401609	-0.0112031	-0.438278	-0.173932	-0.3951	-0.295692	-0.125099	-0.146232	-0.0604457	-0.468972	-0.86868	-0.977068
WBGene00003654	nhr-64	-0.526129	-0.52668	-0.22298	0.127084	0.327449	0.342629	0.335466	0.299487	0.37057	0.299942	0.203217	0.0454413	0.0283236	-0.0405232	-0.028183	-0.104964	-0.101853	-0.112518	0.0846456	-0.124838	-0.111201	-0.274087	-0.290299
WBGene00003709	nhr-119	-0.778544	-0.640794	-0.0912005	0.356185	0.572951	0.562986	0.513984	0.581792	0.552898	0.285679	0.0982643	-0.0098889	0.0289557	-0.184445	0.142162	0.0982643	0.14695	0.165804	-0.143287	-0.451968	-0.444341	-0.679854	-0.682555
WBGene00003623	nhr-25	-1.1253	-1.16496	-0.730078	0.0349172	0.732242	1.16626	1.19709	0.822507	0.751441	0.394924	0.0807798	-0.245276	0.0413089	0.0737665	0.386138	0.358803	0.359456	0.450834	-0.325316	-0.136298	-0.952412	-1.05207	-1.11876
WBGene00001972	hmg-1.2	-0.813901	-0.508042	-0.219752	0.25376	0.595019	0.797789	0.879516	0.872357	0.910207	0.698908	0.512968	0.689739	0.150039	0.126192	0.211989	0.24175	0.076705	-0.00174191	-0.670413	-1.04003	-1.38757	-1.32705	-1.04844
WBGene00003377	mls-2	-0.552631	-0.446274	-0.116418	0.417745	0.574685	0.483442	0.423651	0.422092	0.497157	0.487596	0.443301	0.396982	0.189182	0.214937	0.0238233	0.00438427	-0.19102	-0.109342	-0.565887	-0.624136	-0.653199	-0.657285	-0.662785
WBGene00006853	unc-130	-0.844539	-0.647308	-0.315017	0.249442	0.612934	0.873714	0.952742	0.809088	0.698797	0.627908	0.372666	0.271146	0.13894	0.00700822	-0.0220348	-0.313557	-0.0585076	-0.0858363	-0.510366	-0.518381	-0.688894	-0.80632	-0.803626
WBGene00001948	hlh-1	-0.983794	-0.636477	-0.270088	0.427431	0.761457	0.929263	0.825754	0.762737	0.665515	0.27	0.142646	0.038447	0.162311	0.385356	0.0261844	0.00672148	-0.119412	-0.0900326	-0.364463	-0.553557	-0.711586	-0.771096	-0.903319
WBGene00019344	dhhc-10	-0.711723	-1.02454	-0.513786	0.158592	0.616122	0.741753	0.642893	0.568283	0.413748	0.276984	0.283175	0.252785	0.248314	0.39828	0.22314	0.0110085	-0.0987734	-0.0941483	-0.460602	-0.310713	-0.504646	-0.577803	-0.538339
WBGene00003657	nhr-67	-0.491631	-0.466384	-0.257387	0.167768	0.36821	0.656785	0.541281	0.136834	0.100836	0.185944	0.174	0.233182	0.254091	0.282717	0.178081	0.152068	0.0209011	-0.0356113	-0.381263	-0.353036	-0.464538	-0.489567	-0.513282
WBGene00000222	atf-6	-0.51136	-0.569384	-0.361013	-0.0350643	0.157431	0.0917646	0.319698	0.422434	0.448043	0.54017	0.580471	0.545577	0.325996	0.247627	0.146128	0.0376292	-0.0130973	-0.117611	-0.15422	-0.337871	-0.479644	-0.659908	-0.623793
WBGene00007943	C34F6.9	-0.328421	-0.471356	-0.307309	-0.0197102	0.114804	0.1611	0.214831	0.255819	0.220404	0.21852	0.223139	0.245596	0.255819	0.118299	0.0873854	0.098788	0.0473305	0.0692559	-0.102392	-0.0737169	-0.268629	-0.378487	-0.381069
WBGene00001194	egl-27	-1.09212	-1.06596	-0.562551	-0.139069	0.300568	0.419334	0.504256	0.608298	0.699543	0.700257	0.745368	0.668651	0.516712	0.14362	0.094122	0.00624721	-0.00261375	0.097413	-0.119547	-0.498107	-0.794723	-0.97297	-0.256722
WBGene00004194	prx-5	-0.76035	-0.833003	-0.48579	-0.0591749	0.163242	0.149945	0.232225	0.37938	0.538779	0.560194	0.542954	0.382303	0.390729	0.19004	0.104643	0.0145134	-0.151328	-0.120539	-0.225866	-0.136897	-0.138101	-0.423583	-0.314317
WBGene00013717	madf-10	-0.352529	-0.471812	-0.159263	0.280166	0.270798	0.0161892	0.275361	0.199119	0.235183	0.317792	0.311352	0.230669	0.260414	0.244345	0.0601562	-0.0219597	-0.0879829	-0.108697	-0.168314	-0.229504	-0.369104	-0.351652	-0.380729
WBGene00016368	nhr-163	-0.357969	-0.357969	-0.292535	-0.0821278	0.169301	0.283762	0.375559	0.414339	0.351939	0.218891	0.142833	0.163886	0.198436	0.270664	0.093044	0.00402368	-0.0499579	-0.128504	-0.26865	-0.264146	-0.293906	-0.294013	-0.296899
WBGene00000451	ceh-30	-0.469056	-0.474192	-0.402567	-0.276911	0.0950525	0.300569	0.670738	0.663129	0.569807	0.483457	0.409285	0.279968	0.0659554	0.139877	-0.00313745	0.050187	0.02646	0.00336653	-0.425226	-0.385325	-0.426297	-0.458359	-0.436782
WBGene00001250	elt-2	-0.793275	-0.829002	-0.585942	-0.182378	0.150658	0.485347	0.621009	0.580797	0.50362	0.50871	0.342013	0.257239	0.201758	0.225569	-0.00606759	0.0101518	0.0963142	0.0938051	-0.482466	-0.21378	-0.227166	-0.396352	-0.360561
WBGene00004013	pha-4	-1.56567	-1.46454	-0.511488	0.277141	0.790062	1.0176	1.21727	1.27365	1.21487	1.10261	0.84435	0.77495	0.503563	0.200849	0.157366	0.233586	-0.0790764	0.00197202	-0.986057	-0.929192	-1.23102	-1.34851	-1.49429
WBGene00000458	ceh-37	-1.01799	-0.922503	-0.589091	0.0646226	0.450692	0.657818	0.89567	0.768607	0.777427	0.63265	0.489119	0.491179	0.182024	0.302802	0.138491	0.100712	0.0914586	0.0116761	-0.65332	-0.532672	-0.740612	-0.803233	-0.795529
WBGene00000904	daf-8	-0.62655	-0.687674	-0.344778	-0.00303494	0.208481	0.417065	0.53581	0.579382	0.583154	0.567947	0.384843	0.254409	0.29374	0.131585	0.0492337	0.0787938	0.0287461	0.0287461	-0.248762	-0.519365	-0.556097	-0.573823	-0.581853
WBGene00000453	ceh-32	-1.44627	-1.50562	-0.771987	0.248849	0.744205	0.868127	1.05911	1.00951	0.892459	0.91299	0.762235	0.916388	0.655567	0.543142	0.290004	0.320426	0.155681	0.0313167	-0.658261	-1.00751	-1.23256	-1.34668	-1.44112
WBGene00000443	ceh-20	-1.94347	-1.50291	-0.715028	0.165002	0.754436	1.07008	1.36327	1.3599	1.32933	1.30116	1.09805	0.84726	0.621279	0.727344	0.286679	-0.00958626	0.00336544	0.0363456	-0.509113	-1.022	-1.54856	-1.85422	-1.85862
WBGene00006796	unc-62	-1.0557	-0.924729	-0.254638	0.127615	0.330764	0.459201	0.727081	0.784778	0.700537	0.708171	0.564914	0.650258	0.481646	0.129006	0.0911008	0.103204	0.150209	0.171964	-0.511639	-0.561285	-0.766236	-1.10039	-1.00583
WBGene00002717	let-526	-1.23942	-1.03138	-0.369055	0.117732	0.600565	0.753087	0.812013	0.977261	1.04712	0.923103	0.866363	0.689109	0.381476	0.000700105	-0.159419	0.126058	0.0429057	0.205394	-0.785714	-0.795211	-0.940464	-1.29754	-0.924679
WBGene00022837	ceh-45	-0.664617	-0.670315	-0.449242	-0.113615	0.292494	0.666711	0.621937	0.504092	0.616271	0.492218	0.418777	0.273944	0.26605	0.144195	0.0893526	0.180165	0.139841	0.20074	-0.522142	-0.556975	-0.637044	-0.641205	-0.651632
WBGene00007984	irx-1	-1.45954	-1.38084	-0.961305	-0.0606508	0.823176	1.10617	1.22234	1.08572	0.782079	0.631734	0.755424	0.434386	0.456828	0.146959	0.0889583	0.259274	0.148509	0.119878	-0.322019	-0.703703	-0.991449	-1.12991	-1.05202
WBGene00004024	php-3	-0.596192	-0.555092	-0.397927	-0.214888	0.384516	0.456391	0.437659	0.372515	0.220934	0.300978	0.220695	0.0870278	0.0208375	-0.0342018	-0.0796988	-0.129113	-0.124854	-0.0127765	0.623816	-0.0510162	-0.244625	-0.34245	-0.342536
WBGene00077761	zip-9	-1.84935	-1.92862	-0.904723	0.0659627	0.636395	0.832732	0.962549	0.710615	0.312308	0.166497	0.129803	0.320464	0.533226	0.23662	0.37919	0.458525	0.33781	0.244606	-0.186205	0.0283615	-0.4145	-0.475215	-0.597055
WBGene00009608	nhr-265	-0.00768988	-0.0132319	-0.00574935	-0.00102084	-0.000877793	0.0100944	0.0136389	0.0125056	0.00397737	0.0018374	-0.000162773	0.00454749	0.00554466	0.00767914	0.00169462	-0.0011639	-0.00331151	-0.00302498	-0.0111919	-0.00607844	0.0145468	-0.00933126	-0.0132319
WBGene00003634	nhr-44	-0.486707	-0.648057	-0.630705	-0.517653	-0.414537	-0.106443	0.268954	0.322649	0.558211	0.763423	0.704362	0.716235	0.375269	0.605751	0.376617	0.156822	0.185035	-0.0487394	-0.156094	-0.405514	-0.507977	-0.550081	-0.560819
WBGene00003717	nhr-127	-0.608423	-0.644061	-0.650682	-0.634899	-0.564714	-0.250472	0.368593	0.612713	0.923565	1.05658	0.969388	0.931055	0.587738	0.709626	0.244077	0.244077	-0.0497465	-0.197349	-0.616433	-0.525335	-0.634897	-0.621794	-0.648601
WBGene00020062	nhr-270	-0.29893	-0.297731	-0.312372	-0.291176	-0.265252	-0.176443	-0.0499384	0.18404	0.394535	0.441233	0.4135	0.377107	0.356927	0.324172	0.0585738	0.0936208	0.100356	0.110184	-0.144902	-0.164186	-0.247643	-0.302377	-0.303299
WBGene00001253	elt-6	-0.598942	-0.642016	-0.604459	-0.407936	-0.459562	-0.279803	0.0966455	0.38372	0.594357	0.857055	0.838886	0.975443	0.723493	0.629872	0.170234	0.190515	0.226023	0.169575	-0.219058	-0.539497	-0.613931	-0.739389	-0.751225
WBGene00000429	ceh-2	-0.240372	-0.229894	-0.25818	-0.211061	-0.179161	-0.121333	-0.0311787	0.0513451	0.279165	0.37092	0.404845	0.368959	0.221671	0.209829	0.121551	0.162437	0.0868753	0.093674	-0.178131	-0.204429	-0.23316	-0.235357	-0.249015
WBGene00020408	T10D4.6	-0.161506	-0.256038	-0.232773	-0.234125	-0.224687	-0.100363	0.00935407	0.129219	0.233879	0.30578	0.345938	0.352328	0.361309	0.256717	0.268002	0.261522	0.203701	0.189807	-0.164053	-0.274157	-0.379102	-0.4581	-0.432653
WBGene00020214	attf-5	-0.0258442	-0.123376	-0.153022	-0.103145	-0.0598307	-0.0938247	-0.0134983	0.0831689	0.145753	0.151802	0.178969	0.186431	0.207978	0.139359	0.1148	0.0792771	0.10302	0.0853881	-0.13508	-0.14462	-0.209297	-0.219788	-0.19462
WBGene00000464	ceh-44	-0.0672188	-0.424814	-0.204147	0.0181504	-0.0494781	-0.170077	-0.0796458	0.199115	0.354442	0.61166	0.705525	0.827209	0.567585	0.0582239	0.113199	0.0442686	0.0218398	-0.170077	-0.390881	-0.420734	-0.567025	-0.617745	-0.359376
WBGene00016777	nhr-261	0.0025562	-0.00677427	-0.00144722	0.00128067	-0.00547669	-0.00706279	-0.000298003	0.00271434	0.0102891	0.00629227	0.00242772	0.00285762	0.00214104	0.00214104	0.00772097	0.00314416	0.00343063	0.00099377	-0.00706278	-0.00187724	-0.00706278	-0.00706278	-0.00386493
WBGene00022097	nhr-242	0.00467953	-0.00947836	-0.0106321	-0.00214517	0.000720452	0.00728985	0.00857168	0.0089987	0.0145385	0.00443727	0.00243709	0.000290973	0.00258006	0.00358039	-0.00243204	0.00500824	0.00771726	0.00429449	-0.00880078	-0.00975993	-0.0106321	-0.0106321	-0.0106321
WBGene00003676	nhr-86	0.392067	-0.210177	-0.417496	-0.229331	-0.128504	0.113799	0.159426	0.21338	0.226416	0.240722	0.278334	0.168725	0.134422	0.183611	0.182497	0.198021	0.0956651	0.113799	-0.340459	-0.399941	-0.420925	-0.331983	-0.222067
WBGene00044508	nsy-7	0.44376	-1.76987	-0.334192	0.620078	0.608305	0.315109	0.352898	0.377921	0.531948	0.714935	0.491296	0.173823	0.299485	0.667887	0.625079	0.60575	0.691995	1.0105	-1.11555	-1.09262	-1.37809	-1.47152	-1.36892
WBGene00000435	ceh-10	-0.292929	-0.348852	-0.23262	-0.10689	0.0442349	0.228299	0.357082	0.286392	0.206474	0.333991	0.291492	0.251989	0.0868835	0.146127	0.0699319	0.0950731	0.0238775	-0.0278473	-0.165862	-0.258122	-0.325699	-0.328592	-0.334433
WBGene00004949	sox-2	-1.51425	-1.22676	-1.1591	-0.572768	0.251261	0.936184	1.39074	1.21543	1.03974	0.869772	0.704273	0.775787	0.659017	0.827856	0.379441	0.406365	0.297051	0.224522	-0.631289	-1.09976	-1.22653	-1.22026	-1.32673
WBGene00006543	tbx-2	-1.15532	-1.14255	-0.990143	-0.63635	0.0219412	0.475119	0.863977	0.935667	0.968022	0.883639	0.875134	0.722296	0.431689	0.218992	0.232373	0.178089	0.275654	0.0808299	-0.12384	-0.439817	-0.747494	-0.972653	-0.955262
WBGene00003637	nhr-47	-0.41557	-0.706535	-0.581412	-0.252675	0.0544103	0.256126	0.359796	0.473995	0.484459	0.437838	0.330777	0.333306	0.308178	0.370777	0.285581	0.175443	-0.0193842	-0.244063	-0.0573817	-0.307617	-0.40542	-0.503741	-0.376888
WBGene00003616	nhr-17	-0.208118	-0.372527	-0.402126	-0.117808	-0.0697742	0.12368	0.293698	0.259734	0.338315	0.327208	0.193418	0.20403	0.272462	0.379635	0.352629	0.266386	0.158676	0.103295	-0.0328423	-0.410091	-0.587235	-0.566008	-0.506638
WBGene00015285	gmeb-1	-0.448201	-0.322932	-0.359643	-0.210361	0.0141458	0.111203	0.176728	0.18116	0.213809	0.319053	0.352691	0.213809	0.332258	0.505977	0.386765	0.266115	0.165088	-0.0992691	0.0614468	-0.253257	-0.410867	-0.620714	-0.575003
WBGene00003614	nhr-15	-0.304004	-0.319949	-0.149383	-0.0499585	0.0339387	0.0668618	0.0778539	0.110122	0.109801	0.101746	0.146704	0.250125	0.254492	0.169594	0.114399	0.129375	0.0445113	0.0293029	-0.198285	-0.0727933	-0.141367	-0.204506	-0.198579
WBGene00016366	nhr-140	-0.31723	-0.365451	-0.238346	-0.100854	0.150362	0.225271	0.274059	0.218068	0.129425	0.133515	0.182492	0.234153	0.233105	0.310546	0.173584	0.131778	0.0419563	-0.0597721	-0.224203	-0.235456	-0.292307	-0.291671	-0.313025
WBGene00006870	vab-3	-1.07165	-1.07496	-0.809286	-0.511316	-0.0158151	0.426196	0.64444	0.725948	0.705893	0.801918	0.74049	0.781744	0.667044	0.409588	0.350174	0.378897	0.477759	0.355965	-0.464715	-0.666988	-0.910386	-0.93048	-1.01046
WBGene00006844	unc-120	-1.8909	-2.06366	-1.1607	-0.318211	0.409526	0.817511	1.10387	1.07187	1.0938	1.24314	1.24314	1.12976	1.03229	0.904298	0.462981	0.504684	0.436883	0.348901	-0.978586	-0.846477	-1.36845	-1.45632	-1.71935
WBGene00002601	let-381	-0.589907	-0.598498	-0.476686	-0.281193	-0.0619473	0.0891903	0.419638	0.60702	0.506309	0.484954	0.377059	0.42568	0.328565	0.447574	0.34351	0.321796	0.143422	0.127113	-0.475227	-0.472206	-0.545205	-0.563247	-0.557715
WBGene00000455	ceh-34	-1.14709	-1.18343	-0.985563	-0.71323	-0.311191	0.137114	0.682609	0.824162	0.994425	1.09098	0.845989	0.960193	0.637751	0.835846	0.566535	0.451722	0.354961	0.419741	-0.566647	-0.799029	-0.984703	-1.00321	-1.10794
WBGene00016365	nhr-139	-0.26281	-0.277713	-0.235208	-0.106378	-0.0187717	0.0940134	0.183187	0.222987	0.160048	0.102573	0.0907763	0.116362	0.180984	0.214397	0.170131	0.155033	0.098133	0.107111	-0.168608	-0.150972	-0.216676	-0.215185	-0.243415
WBGene00012703	nhr-145	-0.0316147	-0.365145	-0.279856	-0.12954	-0.0903764	0.0184626	0.151274	0.297061	0.384089	0.232172	0.163526	0.104637	-0.00933928	0.110977	0.192241	0.136473	0.173691	0.146121	-0.192607	-0.183611	-0.266568	-0.276635	-0.28543
WBGene00001962	hlh-19	-0.311273	-0.292347	-0.318226	-0.30387	-0.153954	0.037016	0.184512	0.301704	0.33914	0.326553	0.18227	0.109059	0.0657135	0.18227	0.263752	0.238081	0.285561	0.347804	-0.317712	-0.241763	-0.313822	-0.295359	-0.315108
WBGene00008630	nhr-175	-0.0267133	-0.038511	-0.0273016	-0.00782177	0.0025918	0.0105621	0.0448726	0.0413279	0.0335262	0.0161291	0.0063727	0.00623284	0.0143222	0.0171012	0.0130699	0.0179338	0.0126523	0.0162681	-0.0307824	-0.0175999	-0.0347172	-0.0316942	-0.0378215
WBGene00003712	nhr-122	-0.157575	-0.53541	-0.374186	-0.0935204	0.0399994	0.142356	0.17747	0.168395	0.242379	0.126796	0.0886473	0.0712438	0.0707971	0.261296	0.195531	0.226183	0.267313	0.292053	0.00663937	-0.222155	-0.331285	-0.317868	-0.345101
WBGene00003603	nhr-4	-0.124763	-0.568764	-0.600538	-0.477181	-0.294109	-0.105022	0.193101	0.289627	0.342652	0.371125	0.286275	0.292377	0.221222	0.382052	0.310529	0.228226	0.159788	0.185284	0.262657	-0.146736	-0.37086	-0.472305	-0.364636
WBGene00000095	aha-1	0.0976653	-0.99979	-0.71031	-0.512201	-0.270346	-0.222255	0.0386458	0.11837	0.249594	0.406039	0.510007	0.523119	0.536909	0.649365	0.444134	0.358662	0.381825	0.364502	0.0831914	-0.267689	-0.524884	-0.657298	-0.597255
WBGene00011259	miz-1	-0.913593	-1.04111	-1.20449	-1.17461	-0.241774	0.157703	0.428572	0.607629	0.703387	0.615721	0.693046	0.728683	0.861792	0.500389	0.807016	0.828115	0.657002	0.631326	-0.332877	-0.472328	-0.945203	-0.957816	-0.936595
WBGene00003024	lin-39	-0.612931	-0.876396	-1.00006	-0.97844	-0.494171	-0.0832031	0.452692	0.629971	0.716841	0.776716	0.670189	0.631694	0.517718	0.580855	0.248898	0.364735	0.425666	0.498138	-0.232722	-0.220321	-0.602981	-0.724649	-0.688238
WBGene00004011	pha-2	-0.292543	-0.301136	-0.268048	-0.274265	-0.195324	-0.0933679	0.0801475	0.147237	0.236409	0.358606	0.359702	0.323854	0.264656	0.334015	0.199054	0.19936	0.197523	0.0926098	-0.236246	-0.251582	-0.291906	-0.293341	-0.295415
WBGene00000448	pros-1	-1.03564	-0.913588	-1.06155	-0.905926	-0.748416	-0.427511	0.139711	0.682873	0.961035	1.21298	1.15615	1.00946	0.807496	0.820706	0.67787	0.684767	0.625828	0.325154	-0.437712	-0.652577	-0.92009	-0.977932	-1.0231
WBGene00002989	lim-7	-0.899447	-0.962663	-0.513762	-0.379914	-0.376739	-0.346682	0.147634	0.487347	0.62153	0.753011	0.706772	0.655435	0.617917	0.62153	0.5612	0.541093	0.501273	0.469709	-0.43553	-0.631158	-0.70236	-0.732569	-0.703625
WBGene00019741	nhr-201	-0.313926	-0.340096	-0.270669	-0.127091	-0.0894986	-0.0695077	0.000864576	0.067202	0.224916	0.420763	0.318001	0.343555	0.163151	0.27786	0.176524	0.161011	0.114185	0.104041	-0.151796	-0.227797	-0.226877	-0.2736	-0.281215
WBGene00003102	mab-5	-0.566771	-0.611635	-0.498601	-0.417674	-0.255379	-0.127652	0.126916	0.310487	0.332174	0.554245	0.562068	0.392039	0.294409	0.47827	0.356124	0.14368	0.138199	0.205661	0.0239288	-0.148535	-0.375723	-0.430204	-0.486024
WBGene00003659	nhr-69	-0.712481	-1.01071	-0.873464	-0.485639	0.00200628	0.131316	0.361021	0.515464	0.613723	0.685377	0.623841	0.473123	0.392126	0.409534	0.283489	0.287073	0.220358	0.0412235	-0.125668	-0.353542	-0.45024	-0.577765	-0.450171
WBGene00001208	egl-44	-1.31751	-1.30072	-1.3656	-1.01533	-0.368994	0.0859413	0.565478	0.711302	0.89557	1.04775	0.864388	0.799476	0.556484	0.486359	0.534813	0.530789	0.366974	0.27516	-0.120439	-0.436504	-0.521444	-0.644225	-0.629721
WBGene00001251	elt-3	-1.25202	-1.28347	-0.983171	-0.834358	-0.459884	-0.188086	0.508094	0.809414	0.984455	1.26753	1.13456	1.09704	0.622728	0.408287	0.148046	0.174387	0.20381	0.169863	-0.104539	-0.495917	-0.445625	-0.898208	-0.582924
WBGene00020460	nhr-273	-0.0811701	-0.130585	-0.115801	-0.0929918	-0.0510191	-0.0022915	0.0590815	0.0765583	0.0883822	0.0940728	0.0748076	0.0760583	0.0728042	0.0996181	0.0943197	0.0466313	0.0489261	-0.00572743	-0.0752964	-0.0722525	-0.0489167	-0.0848327	-0.0703762
WBGene00010410	nhr-267	-0.0665261	-0.0665261	-0.0487467	-0.0299173	-0.0294954	0.00138792	0.0263579	0.0481075	0.0755605	0.0755605	0.0762141	0.0671689	0.0809109	0.0712397	0.0361992	0.0145408	-0.00233303	-0.0297766	-0.0665261	-0.0561967	-0.0441519	-0.0665261	-0.0665261
WBGene00003667	nhr-77	0.00124835	-0.00961061	-0.0101876	-0.00989906	-0.0050032	-0.000983747	0.00230959	0.0108657	0.00901616	0.0107235	0.0084466	0.00616611	0.0128548	0.00645137	0.0117185	0.00545272	0.00159428	-0.00284853	-0.00983045	-0.00792177	-0.0101876	-0.0101876	-0.0101876
WBGene00003651	nhr-61	-0.0418885	-0.54538	-0.334492	-0.156694	-0.106448	0.113449	0.142487	0.0549853	0.128991	0.205055	0.255945	0.384487	0.31459	0.240129	0.228617	0.158253	0.137463	0.0365018	-0.110425	-0.176421	-0.314712	-0.34457	-0.269921
WBGene00003719	nhr-129	-0.0984283	-0.239584	-0.202553	-0.143997	-0.101031	0.00822219	0.122521	0.0583706	0.0920067	0.17401	0.183725	0.262747	0.181249	0.202218	0.133368	0.0670284	0.0299281	-0.0537173	-0.0641895	-0.0998275	-0.132889	-0.194959	-0.184219
WBGene00008221	nhr-168	0.0349233	-0.229994	-0.19878	-0.127666	0.00899574	0.0797513	0.0955894	0.117837	0.130013	0.137961	0.118742	0.198845	0.121229	0.115798	0.0846253	0.0421848	0.00569564	-0.0975157	-0.029414	-0.102359	-0.15379	-0.189391	-0.163282
WBGene00018542	nhr-187	-0.0370775	-0.0518764	-0.028976	-0.0226002	-0.0187882	0.00734042	0.0174133	0.0455996	0.0531311	0.00331926	0.0125926	0.0472168	0.0469474	0.057551	0.0330043	0.0270066	0.00927767	0.00761733	-0.0287417	-0.0346266	-0.046833	-0.0488827	-0.0496151
WBGene00017787	nhr-141	-0.0357056	-0.0725135	-0.0781291	-0.0545188	-0.0353447	0.0025286	0.0334365	0.0295588	0.0287552	0.0185376	0.0197514	0.0537238	0.0676136	0.055829	0.0621261	0.0501643	0.0113691	0.00143679	-0.0264316	-0.00365993	-0.0301327	-0.053168	-0.0452267
WBGene00014060	ZK673.4	0.13714	0.0123191	0.0282519	-0.0234346	0.0329309	0.0824559	0.158035	0.180802	0.181705	0.20933	0.195981	0.133141	0.0242292	-0.0232033	-0.0563056	-0.0742837	-0.0715308	-0.0852274	-0.200987	-0.173728	-0.194859	-0.277136	-0.195624
WBGene00009461	madf-2	0.545748	-0.0998916	-0.0807924	-0.171459	-0.0424521	0.209564	0.237063	0.294391	0.373911	0.377615	0.323356	0.270253	0.178955	0.0281898	0.0215245	-0.101733	-0.0194751	-0.178533	-0.242266	-0.383827	-0.516412	-0.53479	-0.48894
WBGene00007417	ceh-58	0.0606611	0.164873	-0.0989757	-0.242159	-0.188815	-0.0821233	0.606407	0.679699	0.920707	1.09755	1.06194	0.713136	0.445967	0.525541	0.386138	0.373976	0.206577	-0.0389677	-1.13096	-1.27615	-1.48126	-1.42353	-1.28023
WBGene00001186	egl-18	-0.94089	0.520984	1.08899	1.10333	0.0512293	-0.163683	0.326955	0.714639	0.967443	1.02917	1.11012	0.980931	0.679408	0.0471787	0.0712475	-0.116095	0.0302173	0.000609207	-1.05373	-1.42784	-1.70755	-1.76786	-1.54479
WBGene00021522	nhr-274	0.19167	-0.224075	-0.230583	-0.187242	-0.0397918	0.00612232	0.0787434	0.100401	0.0723167	0.0603464	-0.0242899	-0.0715168	-0.0408312	0.033736	0.0611217	0.122203	0.135791	0.188895	0.403496	-0.133411	-0.269348	-0.230896	-0.00285927
WBGene00000223	atf-7	-0.545156	0.165751	-0.452105	-0.592938	0.457895	0.955964	1.21628	0.619878	0.302124	-0.161356	-0.394341	-0.420944	-0.434933	-0.40906	0.368641	0.203654	0.299712	0.278435	0.25492	-0.395682	-0.517876	-0.630548	-0.168313
WBGene00003647	nhr-57	0.0408983	0.0304387	0.156546	0.2809	0.34084	0.231453	0.0426434	-0.0779761	-0.0693065	-0.033825	-0.0730157	-0.229916	-0.00347869	0.10326	0.0437855	0.0491726	0.147977	0.0498962	0.00791523	-0.0982638	-0.280085	-0.326121	-0.333738
WBGene00003609	nhr-10	0.164395	-0.411987	0.0915154	0.323095	0.551741	0.460788	0.307955	0.181537	0.226214	0.236933	0.0796546	-0.113393	-0.102958	0.0473725	-0.0671742	-0.244795	-0.0147708	-0.0943459	0.129161	-0.313462	-0.439976	-0.629534	-0.367967
WBGene00020961	sknr-1	0.00626583	0.0219222	0.0422822	0.0693944	0.0576039	0.0270739	0.0114227	0.0073423	0.01423	-0.00667486	-0.0139493	-0.0168121	-0.0106641	-0.0199677	-0.0193935	-0.0168121	-0.0196806	-0.0218357	-0.0216515	-0.0165314	-0.0261176	-0.0249829	-0.022464
WBGene00004747	sdc-3	-0.139627	0.254056	0.390129	0.880591	0.820786	0.644483	0.351528	0.173186	0.062983	-0.0650349	-0.152907	-0.154762	-0.194039	-0.355717	-0.251805	-0.361462	-0.123888	-0.282784	-0.241512	-0.210783	-0.319131	-0.38484	-0.339451
WBGene00044798	tbx-43	-0.261133	0.355182	0.804969	1.20027	1.31608	0.913963	0.170828	-0.107353	-0.233876	-0.335689	-0.152177	-0.246233	-0.389496	-0.231805	-0.325855	-0.0467137	-0.12538	-0.381583	-0.379942	-0.389496	-0.387527	-0.383851	-0.383183
WBGene00003976	pes-1	-0.193027	0.742589	1.07326	1.50558	1.65056	0.941843	0.167027	-0.169934	-0.21444	-0.304866	-0.350662	-0.288874	-0.346267	-0.249065	-0.171266	-0.338764	-0.323874	-0.548779	-0.509798	-0.543062	-0.548779	-0.523613	-0.455794
WBGene00018022	ceh-87	-0.00366707	0.0212863	0.0373272	0.0545512	0.0671335	0.0435023	0.0117995	0.00408039	-0.00438781	0.00857652	0.013618	0.00689212	-0.00495413	-0.00793095	-0.012906	-0.023625	-0.031825	-0.0252038	-0.031825	-0.0269673	-0.031825	-0.031825	-0.031825
WBGene00006546	tbx-9	1.12589	1.27375	1.17271	1.27255	0.970673	0.756171	0.544178	0.0156975	-0.243525	-0.271587	-0.296637	-0.443407	-0.369424	-0.44074	-0.442015	-0.424839	-0.543988	-0.655333	-0.744831	-0.754644	-0.755987	-0.514244	-0.230414
WBGene00000461	ceh-40	0.590613	0.826156	1.19698	1.59214	1.23269	0.884664	0.494785	-0.0534522	-0.0960105	-0.314731	-0.415933	-0.29988	-0.229045	-0.213843	-0.235435	-0.529376	-0.4921	-0.479885	-0.68382	-0.712313	-0.727962	-0.691127	-0.64312
WBGene00010180	nhr-192	0.0176017	0.0183599	0.0232854	0.0382401	0.0253912	0.0165261	-0.0049466	-0.00953843	-0.0111202	-0.0150103	-0.0083891	-0.00652339	-0.00108358	-0.000940699	0.00148604	-0.000226529	-0.00982591	-0.00867635	-0.0102455	-0.0109884	-0.0146414	-0.0137236	-0.0150103
WBGene00000462	ceh-41	0.441691	0.243258	0.345781	0.427108	0.355586	0.16011	0.0926682	0.0386597	-0.00377869	0.0141088	-0.0337649	-0.0800026	-0.104034	-0.085321	-0.081811	-0.194191	-0.215373	-0.208319	-0.117026	-0.184842	-0.262425	-0.334131	-0.213952
WBGene00019864	ceh-93	0.777744	0.247172	0.314697	0.36653	0.304171	0.197033	0.139657	0.0239965	-0.0275018	-0.058277	-0.0743572	-0.147391	-0.146342	-0.104802	-0.133016	-0.132554	-0.226533	-0.204669	-0.152753	-0.174211	-0.258938	-0.319909	-0.20975
WBGene00022640	nhr-254	0.0115958	0.00214854	0.0102796	0.00700418	0.00828677	0.00999511	0.00286363	-0.00186253	-0.00703606	-0.0100625	-0.0051657	0.00314957	0.00514954	0.00572045	0.00529229	0.00372127	-0.00257997	-0.00775608	-0.00923604	-0.0041691	-0.0085028	-0.00877346	-0.0100625
WBGene00001949	hlh-2	-0.456427	0.49961	0.800407	1.17637	1.33086	1.37749	1.44655	1.22605	0.936385	0.843665	0.281572	0.0951076	-0.278593	-0.270179	-0.111505	-0.332602	-0.416295	-0.73053	-1.18812	-1.42741	-1.69199	-1.66898	-1.44142
WBGene00009180	nurf-1	-0.39161	0.140512	0.296836	0.413446	0.512523	0.691925	0.550115	0.501975	0.454405	0.250512	0.150053	0.0745796	-0.0338046	-0.128433	-0.068129	-0.186688	-0.0796367	-0.175861	-0.289493	-0.724192	-0.744586	-0.622248	-0.5922
WBGene00000383	cdc-14	-0.0617111	0.192535	0.198546	0.572666	0.866027	0.837985	0.692494	0.595692	0.460091	0.210538	0.0956992	0.270442	-0.0798391	-0.30081	-0.181822	-0.288841	-0.197582	-0.298006	-0.384447	-0.872582	-1.02662	-0.888308	-0.412143
WBGene00004319	rbr-2	0.0653344	0.317636	0.0896926	0.235159	0.284628	0.322391	0.516551	0.470257	0.556862	0.398529	0.268099	0.0792097	0.0110305	-0.157078	-0.244677	-0.306517	-0.279284	-0.182009	-0.446641	-0.416787	-0.609408	-0.663944	-0.309033
WBGene00001950	hlh-3	-0.366704	0.581757	1.12113	1.57559	0.809676	0.270672	0.778892	0.820877	1.22491	0.967498	0.438225	-0.0168339	-0.405431	0.056859	0.127692	-0.477933	-0.50797	-0.572413	-1.24036	-1.26439	-1.33634	-1.31705	-1.26835
WBGene00011614	nfya-1	-0.049601	0.60046	0.659203	0.742966	0.593759	0.406654	0.352426	0.315603	0.229711	0.116655	0.110409	-0.0374596	-0.0671554	-0.129766	-0.121516	-0.0549863	-0.286068	-0.19909	-0.560166	-0.645978	-0.697961	-0.696796	-0.581302
WBGene00020758	T24C4.2	-0.613559	0.694878	1.22651	1.34266	1.57487	1.5056	1.34995	0.945789	0.622837	0.180156	-0.0836163	-0.316197	-0.263313	-0.355145	-0.633308	-0.313096	-0.504975	-0.990364	-1.0705	-1.0816	-1.09529	-1.07167	-1.05061
WBGene00004786	sex-1	-0.418482	0.778402	1.37119	1.79723	1.73149	1.87601	1.91804	1.38001	0.873616	0.274191	-0.186121	-0.387707	-0.344615	-0.260068	-0.62744	-0.74039	-1.52514	-1.18009	-1.29568	-1.25348	-1.3234	-1.21873	-1.23883
WBGene00001981	hnd-1	-0.277082	0.282357	1.01177	1.65527	1.83654	1.68235	1.25437	0.416266	0.344466	-0.00269297	-0.128369	-0.262589	-0.315147	-0.118714	-0.345046	-0.662052	-0.882268	-0.929527	-0.919629	-0.922749	-0.928542	-0.906905	-0.882073
WBGene00003210	mel-28	-0.0368016	0.493545	0.615377	0.794922	0.895287	1.03285	0.757693	0.616723	0.36097	0.0772249	-0.0989702	-0.195781	-0.269871	-0.524982	-0.629124	-0.531771	-0.694502	-0.756215	-0.591036	-0.489384	-0.456226	-0.411833	0.0419004
WBGene00012436	flh-3	0.839778	0.954782	1.04412	1.3231	1.30746	1.19035	1.12184	0.890583	0.590037	0.487734	0.20479	-0.194692	-0.290273	-0.342433	-0.339919	-0.651697	-0.97157	-0.969626	-1.34206	-1.32902	-1.37253	-1.28646	-0.864293
WBGene00012435	flh-1	0.688217	1.07841	1.15618	1.20009	1.20945	1.12686	0.996651	0.857695	0.658264	0.433756	0.191758	-0.0634457	-0.200027	-0.242639	-0.465297	-0.788958	-0.69793	-1.0648	-1.56802	-1.57483	-1.40999	-1.14981	-0.371585
WBGene00017967	ada-2	0.298916	0.274158	0.318145	0.404814	0.437809	0.367467	0.322568	0.197766	0.167549	0.119645	0.0228344	-0.0525576	-0.102915	-0.0850926	-0.106783	-0.207376	-0.220112	-0.231302	-0.276712	-0.470677	-0.587152	-0.489368	-0.101626
WBGene00022182	swsn-3	0.552014	0.560296	0.478423	0.604357	0.893461	1.01557	1.05704	0.904061	0.604771	0.410587	0.177386	-0.0305087	-0.224844	-0.259968	-0.245023	-0.406099	-0.495324	-0.856812	-0.748163	-1.05466	-1.16587	-1.07908	-0.691623
WBGene00015075	penr-1	1.31144	0.952705	1.13917	1.45831	1.40207	1.38002	1.24546	0.591155	0.275653	0.078282	-0.106154	-0.335124	-0.619767	-0.13764	-0.378073	-0.80745	-0.811508	-1.3788	-0.806451	-1.39074	-1.41846	-1.02056	-0.623546
WBGene00022554	duxl-1	0.089321	0.425525	0.646964	0.873352	0.954699	1.00756	0.783031	0.650632	0.487971	0.302499	0.103435	-0.105167	-0.105886	-0.221249	-0.222029	-0.449342	-0.492239	-0.860733	-0.656192	-0.808462	-0.790381	-0.782001	-0.831313
WBGene00008882	F16B12.6	0.032485	0.564145	0.795992	0.885452	0.929461	0.818892	0.523115	0.475769	0.372393	0.223151	0.0629798	-0.160747	-0.129609	-0.253907	-0.316516	-0.363426	-0.394518	-0.757204	-0.478488	-0.626532	-0.717577	-0.825878	-0.65943
WBGene00017317	attf-2	0.19833	0.797662	1.10816	1.2604	1.15993	1.11705	0.985065	0.887811	0.671633	0.415954	0.109856	-0.2353	-0.37002	-0.400845	-0.557963	-0.413585	-0.546419	-0.738657	-0.671238	-1.23093	-1.46657	-1.3593	-0.721018
WBGene00014193	nhr-247	0.0180752	-0.00947326	-0.00400959	0.0111227	0.0101283	0.0160846	0.0172163	0.016792	0.00941757	0.00671363	0.00343364	0.000575403	-0.00386609	-0.00774565	-0.0116357	-0.00889716	-0.00702643	-0.00171527	-0.00952349	-0.0107597	-0.0116357	-0.0116357	-0.0116357
WBGene00016754	cebp-2	1.56319	0.616468	-0.0955958	-0.0553011	0.59946	0.837051	1.14958	1.10665	1.08529	0.804903	0.225852	-0.0463387	-0.483754	-0.378911	-0.142539	-0.282647	-0.731748	-0.0148069	-1.01574	-1.34581	-1.40808	-1.17022	-0.816954
WBGene00004077	pop-1	-0.60951	0.114089	0.574202	0.956388	0.897042	0.911483	0.975387	1.23676	1.31153	0.959962	0.62822	0.155603	0.114777	-0.155186	-0.243034	-0.606168	-0.5886	-0.69845	-0.832151	-1.28527	-1.38679	-1.34008	-1.09019
WBGene00003025	lin-40	-0.447233	0.0917363	0.581084	0.811376	0.960652	0.960076	0.794615	0.803187	0.716099	0.618958	0.468658	0.375316	0.169809	-0.18326	-0.168992	-0.49231	-0.477891	-0.406942	-0.842263	-1.06206	-1.07976	-1.20471	-0.986144
WBGene00004203	swsn-1	-0.513174	0.7301	1.13993	1.2133	1.27041	1.28235	1.06997	1.01708	0.980394	0.721938	0.634545	0.0990359	-0.192408	-0.429033	-0.627833	-0.80524	-0.713838	-0.451295	-1.22213	-1.36933	-1.38148	-1.26761	-1.18567
WBGene00003595	ngn-1	-0.722328	0.141082	0.546628	0.931813	0.629188	0.560898	0.880208	1.19415	1.12508	0.777111	0.357509	-0.0324799	-0.222261	-0.324199	-0.249365	-0.284128	-0.778961	-0.650072	-0.785422	-0.75284	-0.794871	-0.749951	-0.796787
WBGene00018355	ceh-86	-0.442109	-0.153554	0.0616442	0.51562	0.788265	0.713825	0.666088	0.685909	0.633738	0.461052	0.340308	0.179562	-0.0459681	-0.153554	-0.166065	-0.251231	-0.24883	-0.462649	-0.619707	-0.615262	-0.639329	-0.636773	-0.61098
WBGene00001958	hlh-14	-1.04659	-0.0717623	0.195237	0.678551	1.31147	1.26392	1.44265	0.938582	0.878727	0.782934	0.426709	0.279418	-0.135137	-0.255153	-0.128983	-0.21118	-0.377516	-0.642574	-1.06433	-1.0076	-1.09161	-1.08339	-1.08239
WBGene00018704	ztf-13	-0.522953	-0.153607	0.0782687	0.491013	0.724863	0.832909	0.870484	0.708057	0.715424	0.561826	0.332086	0.0896518	-0.0176832	-0.0433175	-0.186417	-0.325507	-0.436732	-0.254902	-0.822764	-0.567603	-0.510146	-0.719239	-0.843713
WBGene00000561	cnd-1	-0.93138	-0.169432	0.401495	0.950264	1.23232	1.02968	1.08243	1.00413	1.07857	1.14769	0.680751	0.486121	-0.285053	-0.259855	-0.421647	-0.477383	-0.954615	-0.582013	-0.981088	-0.909797	-1.03531	-1.04111	-1.04477
WBGene00001081	dpy-22	-0.501451	-0.143815	0.174972	0.889838	1.07472	0.873983	0.575963	0.588824	0.336016	0.349208	0.35898	0.280598	-0.116314	-0.704786	-0.531539	-0.205147	-0.352188	-0.170845	-0.5378	-0.387541	-0.5535	-0.625016	-0.673165
WBGene00000449	ceh-27	-1.13242	-0.348493	-0.103005	0.545453	1.14744	1.12322	1.26374	1.08057	0.789748	0.665834	0.436639	0.0845415	0.0612215	0.228308	-0.0760256	-0.241207	-0.244071	-0.439911	-0.73443	-0.802219	-1.07775	-1.07527	-1.15191
WBGene00001377	eya-1	-0.767348	-0.250685	-0.0627966	0.464308	0.847727	0.920267	0.779797	0.666126	0.456927	0.405223	0.310928	0.417086	0.200023	0.0829321	0.0829321	-0.083356	-0.158056	-0.166408	-0.722036	-0.807825	-0.871198	-0.853513	-0.891054
WBGene00001820	ham-1	-1.35062	-0.179481	0.491081	1.22322	1.34309	1.55149	1.44367	1.18095	1.11512	0.684379	0.480513	0.198577	0.0845744	-0.15928	-0.267099	-0.354957	-0.39889	-0.803247	-1.00861	-1.12712	-1.26946	-1.43456	-1.44335
WBGene00000463	ceh-43	-1.31255	-0.477415	0.29471	1.72163	1.89079	1.73678	1.67475	1.37902	1.22025	0.793182	0.466439	0.244212	-0.0719217	0.322969	-0.243246	-0.694156	-0.631506	-1.15425	-1.07624	-1.29757	-1.57413	-1.58005	-1.63169
WBGene00001434	fkh-2	-0.613002	-0.273262	0.057588	0.601776	0.800448	0.752297	0.656184	0.499546	0.476778	0.337497	0.270086	0.187227	0.0311982	-0.0482192	-0.171655	-0.236264	-0.0770277	-0.208509	-0.571915	-0.581122	-0.622982	-0.629755	-0.636911
WBGene00001971	hmg-1.1	-2.45015	0.674251	1.00066	1.50857	1.76467	1.92028	1.86066	1.73743	1.6834	1.27753	0.983378	0.30304	0.160899	-0.151865	-0.166492	-0.434271	-0.0231708	-0.0483461	-1.95487	-2.64276	-2.88179	-1.94549	-2.17556
WBGene00006545	tbx-8	-0.513317	0.022534	0.455942	0.865056	0.954432	1.19909	1.17072	0.827423	0.394311	0.0389554	-0.155765	-0.155765	-0.164616	-0.175416	-0.253922	-0.463976	-0.502933	-0.410104	-0.625492	-0.626872	-0.629692	-0.621754	-0.628845
WBGene00000457	ceh-36	-0.651102	-0.0111239	0.42598	1.08258	1.24463	1.32342	1.18435	0.533308	0.100105	0.013918	-0.0421411	-0.0767226	-0.124801	-0.0274934	-0.161448	-0.582321	-0.451525	-0.519231	-0.522303	-0.664779	-0.688506	-0.683086	-0.701702
WBGene00013100	zip-7	-1.50687	0.381398	0.435151	1.21491	1.90588	2.58217	2.77919	1.75258	1.08508	-0.0913073	0.241185	-0.255383	-0.122063	0.297995	-0.162983	-1.18378	0.00566401	-1.60191	-1.58443	-1.59313	-1.53274	-1.49242	-1.55417
WBGene00001249	elt-1	-1.05172	0.143333	0.662624	1.37262	1.52495	1.26552	1.12468	0.786051	0.562059	0.26623	0.189878	0.177496	-0.0356481	0.0357062	-0.254301	-0.566238	-0.471178	-0.899476	-0.605798	-0.832774	-1.08612	-1.13788	-1.17002
WBGene00000437	ceh-13	-1.20912	-0.155314	0.40072	1.07398	1.32728	1.01671	1.0214	0.820947	0.572696	0.490952	0.211617	0.144328	0.0501749	0.194394	0.107251	-0.406503	-0.468786	-0.34878	-0.702649	-0.689696	-1.14884	-1.11862	-1.18413
WBGene00001976	hmg-11	-2.16324	-0.0856891	1.03195	2.17787	2.6551	2.53677	2.44095	1.89783	1.86164	1.69338	1.3596	1.28332	0.426763	1.37075	0.46511	-0.16838	-3.91767	-2.98954	-1.47675	-1.64654	-2.43344	-2.97572	-3.34406
WBGene00017755	zip-8	-1.21453	0.199997	0.655736	1.46996	2.18933	2.17493	1.52448	0.303381	0.167826	0.136666	0.0519946	0.176383	-0.218701	-0.00283787	0.0593762	-0.483328	-1.47668	-0.971497	-0.0631151	-0.575218	-1.40292	-1.28048	-1.42075
WBGene00021679	Y48G1C.6	-0.297797	-0.129652	0.154053	0.513783	0.596852	0.22933	0.0694491	-0.0216191	0.0394154	0.0882592	0.137058	-0.000629799	0.0115009	0.0682271	-0.0789054	-0.129419	-0.0969557	-0.205832	-0.102397	-0.193771	-0.257532	-0.240062	-0.153356
WBGene00021637	Y47G6A.7	-0.240404	-0.30234	0.0320018	0.438743	0.512297	0.364837	0.162081	0.02245	0.0135347	0.0150114	0.0426344	0.0440817	0.0994963	0.120878	0.0126012	-0.0916946	-0.193042	-0.204755	0.0272477	-0.183649	-0.106302	-0.382374	-0.203334
WBGene00022020	hpo-39	-0.0634673	-0.0372879	0.0294988	0.0655864	0.0833622	0.0570126	0.0175835	0.0163593	0.0367621	0.0389072	0.0595241	0.0638757	0.0253126	0.0238242	-0.0398324	-0.0570541	-0.0637994	-0.0679771	-0.0625263	-0.0395998	-0.0165688	-0.0615298	-0.0079656
WBGene00003018	lin-32	-0.986012	-0.154063	0.171187	1.00051	1.69332	1.87315	1.61889	1.44998	0.703109	0.293916	-0.0136037	-0.118848	-0.145969	0.0183797	-0.420459	-0.59212	-1.01252	-0.774591	-0.807393	-0.868787	-0.983694	-0.962253	-0.982126
WBGene00003939	pax-3	-0.52464	-0.136788	0.105101	0.540915	0.802015	0.828417	0.760371	0.490864	0.292557	0.113383	-0.0341201	-0.0493446	-0.096219	-0.0785015	-0.156789	-0.0621384	-0.305881	-0.350494	-0.215317	-0.448172	-0.465279	-0.494798	-0.515143
WBGene00006775	unc-39	-0.569702	-0.258405	-0.0582807	0.395008	0.839444	1.07975	0.99793	0.635078	0.442017	0.268641	0.0794775	0.134427	-0.0808642	-0.0489079	-0.20915	-0.35918	-0.212598	-0.366841	-0.45555	-0.524895	-0.572305	-0.570131	-0.584963
WBGene00003779	nob-1	-0.540501	-0.231711	-0.0207721	0.43468	0.727798	0.921336	0.814855	0.391848	0.23682	0.110027	-0.00533898	-0.0196991	-0.0605445	-0.0905468	-0.182851	-0.162791	-0.468178	-0.250355	0.0182238	-0.296146	-0.401245	-0.441102	-0.483806
WBGene00006544	tbx-7	-0.183222	-0.106585	-0.000649598	0.108129	0.316808	0.395955	0.407499	0.412811	0.243004	0.0730925	-0.0184123	-0.0672295	-0.0667014	-0.0536916	-0.119399	-0.194574	-0.194863	-0.186232	-0.190745	-0.180993	-0.0300816	-0.170397	-0.193522
WBGene00008830	nhr-176	-0.194628	-0.198843	-0.0869541	0.119168	0.204064	0.199161	0.248089	0.20754	0.0840203	0.0182395	-0.0431771	-0.0458908	-0.0552337	-0.0262358	-0.049906	-0.0793886	-0.0528923	-0.0212682	-0.0761637	-0.0770181	-0.0508688	-0.0334436	0.0116289
WBGene00045515	nhr-291	-0.00720623	-0.00836586	-3.56886e-05	0.011802	0.0184625	0.0280448	0.017331	0.005824	0.000966431	-0.00118182	-0.00591927	-0.00132515	0.00354012	0.00211086	-0.00390754	0.000537037	-0.00204202	-0.0106723	-0.0106723	-0.00527347	-0.0106723	-0.0106723	-0.0106723
WBGene00006873	vab-7	-0.401733	-0.422375	-0.283036	0.303759	0.735898	0.716047	0.647534	0.421127	-0.0986012	0.0111189	0.111986	-0.0147501	0.207285	0.317301	0.0665515	-0.107388	-0.126652	-0.268959	-0.275905	-0.342953	-0.3875	-0.396927	-0.411826
WBGene00016926	nhr-171	-0.0684076	-0.088217	-0.0363577	0.0412639	0.0947295	0.14898	0.138415	0.0692148	0.0365082	-0.0260953	-0.0496403	-0.0412371	0.00480224	0.02868	0.0205416	0.015717	0.014777	-0.0198901	-0.0320172	-0.0713694	-0.0668743	-0.0629785	-0.0505441
WBGene00012494	nhr-232	-0.20247	-0.0942845	0.0336047	0.324499	0.363818	0.298532	0.272289	0.16281	0.0485587	-0.0473335	-0.118149	-0.176922	-0.119201	-0.120912	-0.12487	-0.138275	-0.088734	-0.102325	-0.0125514	0.0352111	-0.0328332	-0.0629083	-0.0975539
WBGene00015981	elt-7	-0.344809	0.00684629	0.160474	0.584234	0.830085	0.635547	0.495548	0.317387	0.109191	0.0213105	-0.115029	-0.133778	-0.21109	-0.183437	-0.149787	-0.20255	-0.415446	-0.492032	-0.179735	-0.108044	-0.317635	-0.046005	-0.261245
WBGene00021082	zip-11	-0.199707	0.294801	0.33172	0.241269	0.0605673	0.00149512	-0.0609807	-0.0810167	-0.101205	-0.122732	-0.169486	-0.158395	-0.133153	-0.114867	-0.0810167	-0.104706	-0.0913972	-0.138857	-0.0906823	0.244289	0.11789	0.26797	0.0881999
WBGene00004157	pqn-75	-0.122832	0.127223	0.415198	0.385765	0.266052	0.0847473	-0.0512794	-0.129163	-0.105144	-0.13356	-0.126757	-0.125061	-0.0823413	-0.141109	-0.15575	-0.100416	-0.0885246	-0.00727165	0.23793	-0.00975855	-0.0459527	0.00404682	-0.0960416
WBGene00001310	end-1	-0.199128	0.766585	1.01738	1.13098	0.817626	0.508255	0.0883781	-0.102967	-0.0948274	-0.185448	-0.12664	-0.134961	-0.0941605	-0.0992816	-0.00820196	-0.158473	-0.470673	-0.340929	-0.466512	-0.453432	-0.470087	-0.457993	-0.465484
WBGene00006547	tbx-11	-0.471997	1.39379	1.73047	1.85245	1.22084	0.680256	0.102946	-0.0561928	-0.0840382	-0.231731	-0.390479	-0.365702	-0.123526	-0.328218	-0.322679	-0.356239	-0.647489	-0.50279	-0.627116	-0.624574	-0.644478	-0.602717	-0.60078
WBGene00013583	ceh-51	-0.509507	1.22743	1.57546	1.93188	1.50809	0.821662	-0.107869	-0.114614	-0.299512	-0.114614	-0.112876	-0.291958	-0.164326	-0.245008	-0.615361	-0.328565	-0.0567827	-0.693697	-0.683699	-0.685612	-0.692748	-0.659326	-0.688448
WBGene00018248	F40G9.14	-0.0586863	0.118218	0.326094	0.391867	0.269997	0.0302808	-0.0420859	-0.0557701	-0.0575951	-0.0323903	-0.0512875	-0.0566121	-0.0168751	-0.0386157	-0.0636483	-0.0373685	-0.0960313	-0.0684526	-0.0947661	-0.0892447	-0.0949659	-0.0860298	-0.0960313
WBGene00016798	ets-8	-0.0730638	0.142977	0.43865	0.364638	0.264625	-0.0747333	-0.0515485	-0.0375383	-0.0385049	-0.0516879	-0.0606375	-0.0678091	-0.0331276	-0.0287304	-0.032027	-0.0222962	-0.101179	-0.0484851	-0.0984376	-0.0921135	-0.101179	-0.0966121	-0.101179
WBGene00017598	F19F10.1	-0.265508	0.884497	1.54959	1.92813	0.808984	-0.242974	-0.152202	-0.18191	-0.352728	-0.234162	-0.128682	-0.231153	-0.242974	-0.228276	-0.0826485	-0.134175	-0.12321	-0.435294	-0.426267	-0.429698	-0.434163	-0.433218	-0.411956
WBGene00013799	athp-3	0.367664	0.646199	1.31136	1.28973	0.537578	-0.154253	-0.243643	-0.127016	-0.114968	-0.089281	-0.167506	-0.238929	-0.19008	-0.189196	-0.173866	-0.0741557	-0.380885	-0.29546	-0.370387	-0.377522	-0.380005	-0.355369	-0.230013
WBGene00001437	fkh-5	0.0849913	0.202593	0.637678	0.492761	0.168995	-0.064245	-0.0814521	-0.0766134	-0.0724788	-0.0817291	-0.0593272	-0.0294991	-0.0502189	-0.0014539	-0.0551058	-0.0806214	-0.127747	-0.14053	-0.126342	-0.132985	-0.13909	-0.136629	-0.13095
WBGene00006556	tbx-37	-0.19961	0.720168	1.30567	1.11976	0.201815	-0.111514	-0.180832	-0.12286	-0.0809239	-0.120505	-0.0677578	-0.0706592	-0.22906	-0.123515	-0.0904939	-0.216851	-0.176885	-0.262853	-0.259194	-0.255892	-0.262176	-0.256366	-0.259457
WBGene00001966	hlh-27	-0.0441183	0.281099	0.396209	0.368229	0.0208853	-0.0501964	-0.0501964	-0.0340643	-0.0562225	-0.0416907	-0.0497769	-0.0408567	-0.0284053	-0.0208487	-0.0318533	-0.0172902	-0.0443346	-0.0950801	-0.0874807	-0.08985	-0.0944879	-0.0950801	-0.0945885
WBGene00006557	tbx-38	-0.246646	0.875041	1.27187	1.25905	0.379338	-0.126055	-0.126055	-0.0604318	-0.12362	-0.0814249	-0.122769	-0.116945	-0.131182	-0.142107	-0.0604318	-0.0588026	-0.369724	-0.201981	-0.359874	-0.360548	-0.368932	-0.361917	-0.365849
WBGene00009202	aptf-4	-0.487346	1.32325	2.23664	1.97186	0.831526	-0.341726	-0.157072	0.061772	-0.0753862	-0.0314024	-0.103815	0.000355182	0.0930337	0.0988983	-0.181832	-0.137979	0.0512243	-0.880761	-0.827291	-0.863066	-0.871016	-0.848344	-0.861519
WBGene00017601	ets-7	-0.475084	1.23269	1.96758	1.76908	1.0376	-0.00515669	-0.109968	0.029097	-0.0328908	-0.0792507	-0.0182027	-0.0491742	-0.102252	-0.119342	-0.352987	-0.568696	-0.631923	-0.364087	-0.618247	-0.62949	-0.629909	-0.617472	-0.631923
WBGene00018786	hmbx-1	-0.345564	0.931272	1.3245	1.07352	0.59523	-0.0429124	-0.23081	-0.213502	-0.182955	-0.293017	-0.211794	-0.180448	-0.255347	-0.102113	-0.223051	-0.340064	-0.455098	-0.395466	-0.357607	0.461369	-0.0216329	-0.279103	-0.255408
WBGene00001311	end-3	0.074572	0.503066	0.665947	0.424133	-0.0948658	-0.118422	-0.118422	-0.0957156	-0.0594767	-0.0718271	-0.0757346	-0.0316962	-0.0994043	-0.00550496	-0.0578196	-0.063628	-0.0789522	-0.121737	-0.118619	-0.118311	-0.11825	-0.117094	-0.102238
WBGene00001968	hlh-29	0.0776264	0.289869	0.364318	0.227178	-0.0451809	-0.0239364	-0.0487285	-0.0460315	-0.0632941	-0.0413591	-0.0453226	-0.0505768	-0.0378295	-0.0444724	-0.0260329	-0.0179435	-0.0436226	-0.0707767	-0.0707767	-0.0707767	-0.0707767	-0.0707767	-0.0707767
WBGene00001964	hlh-25	0.0361846	0.568475	0.848072	0.598382	-0.0159663	-0.0964231	-0.124224	-0.102494	-0.077548	-0.163924	-0.0951846	-0.105123	-0.0494239	-0.113318	-0.03115	-0.0814941	-0.094772	-0.0895558	-0.159687	-0.162072	-0.163924	-0.160906	-0.163924
WBGene00006552	tbx-33	0.39837	1.41045	1.73599	1.00966	-0.131723	-0.301039	-0.37527	-0.234361	-0.157915	-0.246317	-0.327732	-0.149132	-0.273351	-0.0938388	-0.204063	-0.312181	0.0798533	-0.213189	-0.350545	-0.363883	-0.373584	-0.329666	-0.196541
WBGene00001436	fkh-4	0.57348	1.1056	1.49814	1.14568	-0.0149672	-0.142252	-0.159128	-0.194685	-0.0844139	-0.129121	-0.172537	-0.184045	-0.101523	-0.125456	-0.0628981	-0.460482	-0.139362	-0.247104	-0.440194	-0.447296	-0.459441	-0.419988	-0.338003
WBGene00001965	hlh-26	0.086547	0.16292	0.314984	0.2091	-0.0144455	-0.0108287	-0.0353494	-0.0318209	-0.041297	-0.0378954	-0.0275979	-0.0229669	-0.017513	-0.0335135	-0.0274574	-0.0474116	-0.0421486	-0.065191	-0.0631095	-0.0605023	-0.065191	-0.065191	-0.0641207
WBGene00001435	fkh-3	0.737904	1.34617	1.9007	1.3988	0.066461	-0.317165	-0.291952	-0.32822	-0.232388	-0.22499	-0.312322	-0.248925	-0.247425	-0.179471	-0.134073	-0.0407326	-0.455193	-0.385353	-0.418163	-0.450282	-0.451906	-0.40848	-0.322999
WBGene00006554	tbx-35	0.0410071	0.0791498	0.415978	0.231662	-0.0463099	-0.0108839	-0.0467369	-0.027364	-0.0197989	-0.0363818	-0.0300353	-0.0284882	-0.0232963	-0.0307391	-0.0234364	-0.000368352	-0.0659407	-0.0545882	-0.0654819	-0.0615183	-0.0659407	-0.0645475	-0.0659407
WBGene00001029	dnj-11	1.51281	0.961974	0.774123	0.423939	0.234577	0.178578	0.0398285	0.0741843	-0.0585273	-0.164082	-0.319967	-0.320636	-0.41765	-0.376861	-0.529297	-0.611154	-0.581022	-0.750066	-0.479058	-0.3174	-0.0733014	0.141735	0.657273
WBGene00001973	hmg-3	0.990606	0.768638	0.621613	0.500667	0.338295	0.330356	0.252985	0.0506875	-0.0712744	-0.199282	-0.264475	-0.364133	-0.355928	-0.307238	-0.411233	-0.4934	-0.702805	-0.683628	-0.545768	-0.478456	-0.0350083	0.16978	0.889001
WBGene00010892	dhhc-6	1.12441	0.82007	0.409614	0.0395439	0.112466	0.290332	0.343961	0.221363	0.132899	-0.100304	-0.328767	-0.344642	-0.361869	-0.0704767	-0.335096	-0.480483	-0.537951	-0.581295	-0.408624	-0.259833	-0.181071	0.00948276	0.486269
WBGene00009672	mog-7	0.403878	0.171737	0.152027	0.212263	0.215103	0.168456	0.104931	0.0781492	0.0334183	-0.047691	-0.132102	-0.182958	-0.19433	-0.217461	-0.192504	-0.179225	-0.270634	-0.173475	-0.0347721	-0.0888387	-0.111869	-0.0230867	0.308985
WBGene00007094	B0019.2	0.53188	0.306387	0.227244	0.25219	0.24465	0.209883	0.143776	0.0684333	0.0119181	-0.0540123	-0.133542	-0.17867	-0.227234	-0.179797	-0.201832	-0.191908	-0.216557	-0.241398	-0.147648	-0.181384	-0.175892	-0.174222	0.307736
WBGene00007048	nfx-1	0.356113	0.394713	0.170154	0.0303296	0.128933	0.242899	0.240672	0.196786	0.140851	0.0887513	-0.12704	-0.116707	-0.241342	-0.235317	-0.235693	-0.272522	-0.310613	-0.491641	-0.270405	-0.246487	-0.069393	-0.0028825	0.629841
WBGene00012551	cec-7	1.41458	1.53588	1.42245	1.00973	0.432683	0.35237	0.0931309	-0.0362723	-0.26119	-0.232245	-0.374621	-0.875188	-0.548705	-0.442368	-0.54541	-1.03655	-0.9917	-1.07808	-0.233628	-0.227277	-0.0622216	0.208379	0.476257
WBGene00003509	mxl-1	1.77142	1.52331	1.18197	0.616534	0.288496	0.291161	0.0600777	-0.312833	-0.225316	-0.263859	-0.404544	-0.722795	-0.685714	-0.138053	-0.55094	-0.740776	-0.758985	-0.99356	0.0293437	-0.353982	-0.431699	0.356514	0.46423
WBGene00000467	cep-1	1.36006	0.858979	0.719503	0.713777	0.606564	0.34233	-0.0369688	-0.190327	-0.256228	-0.363292	-0.369418	-0.439482	-0.393187	-0.26671	-0.310593	-0.374707	-0.434721	-0.499756	-0.428657	-0.395538	-0.199698	-0.101658	0.459725
WBGene00001161	efl-1	0.957793	0.945081	1.0478	0.938587	0.77041	0.643208	0.63474	0.399594	0.32281	-0.0253763	-0.200293	-0.268964	-0.34714	-0.326972	-0.448727	-0.548811	-0.641158	-0.621831	-0.669311	-0.785102	-0.848793	-0.672524	-0.25502
WBGene00020111	R151.8	0.463593	0.469476	0.367338	0.315095	0.365495	0.372198	0.352727	0.216957	0.0855	0.00669309	-0.084565	-0.155566	-0.187775	-0.131478	-0.189129	-0.216868	-0.330391	-0.318808	-0.324292	-0.364003	-0.415505	-0.34322	0.0465294
WBGene00001061	dpl-1	0.575904	0.967718	0.975259	0.855666	0.684665	0.601545	0.378919	0.256713	0.122092	0.000101821	-0.210614	-0.224801	-0.366775	-0.342948	-0.395181	-0.521402	-0.42683	-0.769496	-0.593555	-0.654173	-0.666995	-0.446193	0.20038
WBGene00003037	lin-54	0.798226	0.88664	0.877062	0.857403	0.740577	0.769475	0.656661	0.431516	0.203973	-0.0906681	-0.237934	-0.372675	-0.406416	-0.401877	-0.413626	-0.523279	-0.658991	-0.83995	-0.721693	-0.792941	-0.741431	-0.405745	0.385693
WBGene00003241	mig-5	0.672165	0.628989	0.609529	0.343285	0.315105	0.270555	0.262837	0.180372	0.144763	-0.0182145	-0.110468	-0.14194	-0.182313	-0.1992	-0.192542	-0.322157	-0.367988	-0.413914	-0.426414	-0.464241	-0.497681	-0.38408	0.29355
WBGene00001568	snpc-4	0.757056	0.545807	0.494598	0.394241	0.375996	0.336247	0.263266	0.194502	0.10689	0.0573046	-0.0854485	-0.163046	-0.183752	-0.227226	-0.295513	-0.32831	-0.400478	-0.521005	-0.466138	-0.462508	-0.2937	-0.325952	0.22717
WBGene00008386	cdc-5L	0.872405	0.739917	0.806266	0.699006	0.388885	0.342716	0.256274	0.244551	0.150997	0.0634304	-0.0741149	-0.119791	-0.282638	-0.23705	-0.345623	-0.565925	-0.632743	-0.79985	-0.272406	-0.565821	-0.476233	-0.398599	0.206347
WBGene00001974	hmg-4	0.693584	1.01189	0.998375	0.953827	0.671558	0.453241	0.285348	0.142681	0.107003	-0.0943531	-0.159696	-0.285445	-0.433475	-0.391842	-0.278661	-0.285445	-0.520601	-0.809031	-0.221529	-0.471964	-0.693222	-0.745897	0.0736531
WBGene00007645	C17E4.6	0.379823	0.880397	0.795367	0.562269	0.32323	0.293777	0.155663	0.116017	0.0566994	0.0295752	-0.0108354	-0.120316	-0.139482	-0.265907	-0.319833	-0.425212	-0.343029	-0.595071	-0.212935	-0.518248	-0.523559	-0.320714	0.202323
WBGene00012474	attf-6	0.403543	0.810348	0.551881	0.192069	0.217761	0.157321	0.115754	0.185014	0.160307	-0.0101225	0.0208456	-0.161577	-0.159495	-0.257131	-0.198007	-0.192955	-0.277786	-0.306481	-0.411575	-0.375322	-0.263089	-0.180349	-0.0209551
WBGene00021000	W03F9.2	0.325477	0.819817	0.626552	0.335322	0.383514	0.269356	0.251619	0.242345	0.0876509	-0.0875752	-0.065173	-0.065173	-0.218311	-0.207883	-0.207883	-0.263896	-0.350935	-0.523991	-0.372988	-0.3804	-0.426409	-0.159851	-0.0111837
WBGene00014232	ttll-4	0.724186	0.482489	0.444378	0.290042	0.205301	0.189962	0.169893	0.0883195	0.0454102	-0.0492892	-0.139681	-0.148164	-0.210621	-0.1328	-0.22414	-0.274822	-0.268972	-0.336261	-0.0907728	-0.344381	-0.415068	-0.238093	0.233084
WBGene00001975	hmg-5	2.03823	0.866523	0.787098	0.635463	0.521461	0.55504	0.528409	0.370554	0.188018	-0.0882692	-0.264739	-0.50707	-0.50707	-0.433981	-0.340507	-0.585047	-0.799552	-0.827682	-0.310652	-0.549937	-0.942617	-0.505897	0.172222
WBGene00022785	kcmf-1	0.461154	0.226368	0.320603	0.299664	0.236878	0.16232	0.152537	0.107569	0.0971956	0.0429372	-0.0483425	-0.144126	-0.146206	-0.0780591	-0.155982	-0.1665	-0.139726	-0.225014	-0.104224	-0.25501	-0.333445	-0.321327	0.010737
WBGene00019218	madf-3	0.81936	0.338385	0.325595	0.228638	0.280308	0.344568	0.332996	0.291113	0.229079	0.133196	-0.0429143	-0.140127	-0.212097	-0.182583	-0.206424	-0.271959	-0.428369	-0.518107	-0.241454	-0.396846	-0.459533	-0.292841	0.0700151
WBGene00017742	nfyc-1	1.87572	1.26675	0.969516	0.547159	0.549016	0.55183	0.591551	0.328548	0.171087	0.0766631	-0.13457	-0.263684	-0.383896	-0.168897	-0.352891	-0.48112	-0.443324	-0.682192	-0.997529	-1.10951	-1.03206	-0.628248	-0.249917
WBGene00003912	pal-1	2.33403	1.5669	1.04452	0.498278	0.660858	0.312311	0.260776	0.362103	0.277475	0.180216	0.0647594	-0.192515	-0.355613	-0.263205	-0.402487	-0.67887	-0.554226	-0.964302	-1.26628	-1.35359	-1.28275	-0.671062	0.422677
WBGene00022278	rcor-1	0.888185	0.689999	0.364554	0.164237	0.143504	0.325597	0.227094	0.181442	0.148337	0.0233102	-0.0257348	-0.0871495	-0.139818	-0.168236	-0.226621	-0.279213	-0.378126	-0.423863	-0.354956	-0.440021	-0.477144	-0.37142	0.216046
WBGene00003592	nfi-1	0.22732	0.447754	0.408906	0.361614	0.399677	0.400787	0.333419	0.325866	0.23716	0.129684	-0.000761709	-0.104473	-0.153471	-0.245629	-0.284376	-0.225251	-0.155102	-0.216871	-0.378627	-0.439545	-0.477473	-0.539467	-0.0511398
WBGene00020320	T07F8.4	0.515266	0.694349	0.736441	0.596327	0.536474	0.588224	0.638504	0.399232	0.382127	0.195352	-0.00116079	-0.0751555	-0.275697	-0.329075	-0.307859	-0.387128	-0.280974	-0.358739	-0.725064	-0.830534	-0.978269	-0.753338	0.0206968
WBGene00013676	ekl-4	0.58461	0.660764	0.521184	0.390374	0.48896	0.553947	0.553636	0.42193	0.433667	0.117751	-0.016425	-0.196755	-0.377582	-0.404702	-0.335897	-0.400046	-0.407642	-0.402372	-0.347807	-0.625951	-0.657184	-0.478039	-0.0764216
WBGene00021132	nfyb-1	0.525155	0.574278	0.23393	0.0759583	0.298674	0.468522	0.496419	0.42864	0.349095	0.205743	0.139102	-0.0695683	-0.0787134	-0.138047	-0.207362	-0.325986	-0.352635	-0.291141	-0.412728	-0.572578	-0.618352	-0.547116	-0.18129
WBGene00008081	athp-1	0.438778	0.588772	0.520127	0.0556721	-0.0452487	-0.119902	0.0753853	0.238851	0.167776	0.0862826	0.0922912	-0.000188458	0.00628689	-0.0457484	-0.0750356	-0.226007	-0.322989	-0.381716	-0.317314	-0.350803	-0.317336	-0.183041	0.115105
WBGene00015091	vep-1	0.461228	0.631824	0.241188	-0.266982	-0.22806	-0.0285726	0.0813211	0.171207	0.226408	0.172609	0.0666104	0.0248989	-0.0224612	-0.135246	-0.0743373	-0.08922	-0.108681	-0.174741	-0.226486	-0.26945	-0.227064	-0.285953	0.059961
WBGene00003612	nhr-13	0.350589	0.488051	0.286589	0.0412888	-0.0669004	-0.223097	-0.0384211	0.0894867	0.157084	0.141115	-0.0729001	-0.0626803	-0.115247	-0.117313	-0.143443	-0.128909	-0.210722	-0.143071	-0.0103304	0.00500086	-0.114587	-0.145432	0.0338492
WBGene00044032	ceh-99	0.197133	0.0589978	0.0472217	0.0288432	-0.0288479	-0.0176732	0.00469036	0.0476158	0.0532526	0.0385244	0.00955338	-0.021113	-0.0321756	-0.0563925	-0.0570985	-0.0687264	-0.0280171	-0.0364852	-0.08375	-0.0539498	-0.0485373	-0.012445	0.0593796
WBGene00001977	hmg-12	1.90133	1.73281	0.906343	-0.00362247	-0.264563	0.0257321	-0.28194	-0.28194	-0.109049	-0.426066	-0.591923	-0.297114	-0.50387	-0.4533	-0.525772	-0.594885	-0.418342	-0.491795	-0.750309	-0.523723	0.262235	0.659421	1.03034
WBGene00016930	madf-6	0.949566	0.752483	0.535331	0.224283	-0.131055	-0.16266	-0.222749	-0.194554	-0.19065	-0.233752	-0.170876	-0.185091	-0.127585	-0.0893146	-0.155712	-0.168132	-0.236624	-0.241952	-0.206091	-0.189967	-0.0703074	0.122551	0.392858
WBGene00008118	madf-8	0.657599	0.584816	0.181784	0.0266716	0.0508685	0.0537451	0.0757149	-0.080569	-0.0703255	-0.135574	-0.177437	-0.199848	-0.196426	-0.086891	-0.138125	-0.160916	-0.186083	-0.0931229	-0.0993512	-0.207814	-0.174264	0.00875785	0.366789
WBGene00018009	dhhc-3	1.53292	0.981017	0.762073	-0.32967	-0.120901	-0.112629	0.0609299	0.0500654	0.0306294	0.0996773	-0.194068	-0.360876	-0.24108	0.0150106	-0.435155	-0.514121	-0.768552	-0.649012	-0.0366119	-0.243762	-0.165294	-0.0846445	0.724056
WBGene00006555	tbx-36	1.40559	1.12715	0.439209	-0.164369	-0.149377	-0.206944	-0.149377	-0.172265	-0.206944	-0.183503	-0.167223	-0.172812	-0.17623	-0.149914	-0.0239804	0.0457518	-0.170628	-0.182953	-0.239778	-0.249774	-0.242887	-0.181208	0.172468
WBGene00012074	T27A8.2	1.14175	0.858501	0.362015	0.0431123	-0.0814025	-0.0446423	-0.144504	-0.12878	-0.145204	-0.188689	-0.115143	-0.148427	-0.141709	-0.130719	-0.125186	-0.186238	-0.119399	-0.185086	-0.179493	-0.186419	-0.18621	-0.101201	0.133074
WBGene00018189	nhr-181	0.43812	0.302651	0.154398	-0.0338719	-0.0423221	-0.0760578	-0.0555816	-0.0631733	-0.0478902	-0.0692472	-0.0589508	-0.0543202	-0.0373291	0.000926388	-0.0459389	-0.00055752	-0.02822	-0.0966844	-0.0664072	-0.00261769	-0.0669408	-0.0457873	-0.00419766
WBGene00012210	W02D9.4	1.12985	0.668251	0.28607	-0.125464	-0.0966783	-0.148393	-0.134646	-0.132616	-0.138852	-0.117544	-0.17559	-0.15072	-0.138852	-0.132616	-0.0809311	-0.0826287	-0.212573	-0.143342	-0.180231	-0.16937	-0.106433	0.0447136	0.338596
WBGene00013425	ceh-91	0.582381	0.405606	0.348633	0.0774104	-0.00525409	-0.0407047	0.0108721	0.000726611	-0.0356552	-0.0629144	-0.0715012	-0.118266	-0.135011	-0.156383	-0.0930695	-0.0675695	-0.128597	-0.177414	-0.105075	-0.127036	-0.115935	-0.0897401	0.104495
WBGene00004046	plp-1	1.28298	0.423069	0.10558	-0.161988	0.39469	0.956167	0.927832	0.826989	1.01486	0.855622	0.605461	0.40184	-0.0418137	0.0276172	-0.492219	-1.90197	-0.740674	-3.36513	-0.270083	-0.297596	-0.359935	-0.351596	0.160304
WBGene00016364	nhr-161	0.505908	0.0149895	-0.120871	-0.0908598	-0.0782426	-0.0326475	0.131589	0.172856	0.292953	0.209014	0.11486	0.0603906	-0.0167603	-0.057843	-0.16119	-0.168137	-0.144927	-0.183538	0.0672508	-0.122754	-0.136088	-0.162605	-0.0933499
WBGene00013380	memi-2	1.23373	1.26062	0.362473	-0.245491	-0.236126	-0.306943	-0.285988	-0.265333	-0.203563	-0.302727	-0.208134	-0.211444	-0.261105	-0.233405	-0.210807	-0.296495	-0.252949	-0.159618	-0.356615	-0.334263	-0.219963	0.357452	1.3767
WBGene00010353	memi-3	1.28024	1.19801	0.195773	-0.16523	-0.255424	-0.294858	-0.268932	-0.277522	-0.198223	-0.330991	-0.258429	-0.275668	-0.23546	-0.140308	-0.204635	-0.275006	-0.290571	-0.309962	-0.378972	-0.373588	-0.316399	0.48406	1.69209
WBGene00009203	aptf-3	0.338832	0.44681	0.445234	0.145702	-0.0959085	-0.136577	-0.1363	-0.122206	-0.139914	-0.13131	-0.15559	-0.129236	-0.142701	-0.0994233	-0.128269	-0.108384	-0.0808649	-0.13311	-0.157525	-0.16046	-0.0725239	0.135197	0.618526
WBGene00007732	spe-44	0.246558	0.382891	0.0984285	0.0688294	-0.071037	-0.122087	-0.115881	-0.129292	-0.109428	-0.11974	-0.145635	-0.125408	-0.115056	-0.121811	-0.0859206	-0.142687	-0.121673	-0.151829	-0.168768	-0.149851	0.546568	0.317539	0.335288
WBGene00013134	hsf-2	0.0701271	0.0169711	-0.00408233	-0.00323426	-0.000693064	0.0033917	-0.00224549	-0.0191475	-0.0244434	-0.0127327	-0.000834124	0.0101274	0.00535952	0.0183638	-0.00818833	-0.0218646	0.00423538	-0.0332171	-0.0243184	-0.0231905	0.000288053	-0.00979768	0.0591255
WBGene00013876	ceh-74	1.2156	0.567233	0.351502	0.24854	0.038592	0.103435	0.134795	0.083413	0.0299404	-0.0244888	-0.140358	-0.162002	-0.169843	0.0422294	0.0566878	-0.0561732	-0.096441	-0.24077	-0.360481	-0.390086	-0.45581	-0.45735	-0.318161
WBGene00003611	nhr-12	1.04006	0.599128	0.299426	-0.152192	-0.116978	-0.0373108	0.0382908	-0.0261245	0.0219	0.108237	0.0406917	-0.0704981	-0.136186	0.0279105	0.0504629	-0.0303914	-0.19564	-0.251889	-0.223463	-0.216222	-0.312291	-0.257342	-0.199581
WBGene00003180	med-1	0.260307	0.137564	0.207743	-0.00750464	-0.0301826	-0.0223953	-0.0260713	-0.0348752	-0.0115633	-0.0314609	-0.0202788	-0.0168988	-0.0204198	-0.0267793	-0.0154928	-0.016055	-0.0533669	-0.0219717	-0.0521812	-0.0461642	-0.0513596	-0.0472257	-0.0533669
WBGene00003181	med-2	0.504879	0.179004	0.169717	-0.00273803	-0.0426579	-0.0580787	-0.054208	-0.0524911	-0.0539217	-0.0524911	-0.0319041	-0.0472099	-0.0652743	-0.0216498	-0.0259955	-0.0300727	-0.0320451	-0.0395367	-0.0180849	-0.0520738	-0.0561609	-0.0543006	-0.0627056
WBGene00021552	zip-4	1.34417	0.566261	0.206091	-0.0180183	-0.0192658	-0.0289261	-0.0496262	-0.050628	-0.0625209	-0.110053	-0.129552	-0.147758	-0.269926	-0.0758101	0.0917127	-0.0658318	-0.199345	-0.287963	-0.132009	-0.284212	-0.32268	-0.150143	0.196031
WBGene00001092	dro-1	2.34143	1.36693	0.594465	-0.0602759	-0.115344	0.0266956	-0.045294	-0.231495	-0.0997825	-0.148422	-0.261871	-0.262609	-0.360281	-0.152068	-0.12248	-0.465143	-0.356157	-0.286456	-0.270672	-0.555287	-0.634493	-0.139558	0.238168
WBGene00018433	ceh-82	0.188955	0.0613059	0.010025	-0.00596346	-0.0182515	-0.0076718	-0.0209805	-0.0260211	-0.0232826	-0.0152413	-0.0224189	-0.0228507	-0.0186821	-0.0176776	-0.0105235	-0.00255283	0.00495053	0.011572	-0.0250089	-0.0212001	-0.0253397	-0.0178128	0.0246705
WBGene00003692	nhr-102	0.294845	0.0612251	0.10278	0.0810075	0.0201991	-0.0022277	-0.0648613	-0.101189	-0.104886	-0.0988658	-0.0814935	-0.0385637	0.0168005	0.0581669	0.034212	0.0272225	-0.013895	-0.00414439	0.0736191	-0.0175749	-0.10203	-0.0865418	-0.0538036
WBGene00002004	hsf-1	0.6273	0.675383	0.293917	-0.350388	-0.239974	-0.285213	-0.307287	-0.159638	-0.09867	-0.0938323	0.0431955	0.118483	0.152527	0.179362	0.446074	0.373068	0.307439	0.245378	-0.317932	-0.533447	-0.606845	-0.493974	0.0250751
WBGene00001162	efl-2	0.336291	0.251948	0.118157	-0.153492	-0.176925	-0.0971496	-0.0336419	-0.00756083	0.0129465	0.10173	0.0805683	0.185984	-0.0109875	-0.0265689	-0.00567372	-0.00897779	0.0196794	0.0411757	-0.0434284	-0.118128	-0.212518	-0.158152	-0.0952746
WBGene00023497	lin-15B	-0.0639725	0.74947	0.939548	1.04452	0.824963	0.414745	0.0255325	0.0789425	0.0153427	0.0556771	-0.029931	0.0290995	-0.0882942	-0.152521	-0.0928479	-0.129025	-0.259205	-0.318678	-0.449797	-0.546517	-0.696861	-0.819392	-0.530805
WBGene00003601	nhr-2	-0.053193	1.45016	2.00821	2.03318	1.76641	1.20147	0.519206	0.115385	-0.0945561	-0.182182	0.0222724	0.0382238	-0.069656	-0.0545528	-0.194513	-0.4548	-0.286411	-1.34084	-1.32539	-1.33755	-1.33532	-1.28449	-1.14106
WBGene00004334	ref-1	-0.0914357	0.869775	1.01062	0.997483	0.674041	0.419128	0.24847	0.174925	0.11419	0.0502381	-0.0282864	-0.115827	-0.119824	-0.140805	-0.183707	-0.3641	-0.475492	-0.430381	-0.561053	-0.493489	-0.515713	-0.548248	-0.490508
WBGene00000460	ceh-39	0.0401637	1.48823	1.81401	1.49151	0.735608	0.0728461	0.192605	0.276824	0.1308	0.133996	0.0999553	0.038471	-0.0268978	0.0618582	-0.0222516	-0.136596	-0.277529	-1.2052	-0.890651	-1.04901	-1.10712	-1.06644	-0.795181
WBGene00000444	ceh-21	0.311639	1.05449	1.25833	1.08791	0.596396	0.210846	0.110589	0.00779425	-0.00352926	-0.0571566	-0.0527163	-0.0571566	-0.105891	-0.0771709	-0.150895	-0.247004	-0.453917	-0.72582	-0.451239	-0.572984	-0.618242	-0.590637	-0.473635
WBGene00002245	lag-1	0.559655	1.0039	0.811461	0.553705	0.499512	0.534711	0.265914	-0.0154629	-0.0630865	0.0202848	0.0336066	0.0409727	0.0536804	-0.097738	-0.106919	-0.0752422	-0.182672	-0.305552	-0.898661	-0.864967	-0.852553	-0.801257	-0.113291
WBGene00000459	ceh-38	0.119196	0.848497	0.663206	0.556304	0.577838	0.443093	0.265207	0.126259	0.0800293	0.10248	0.0274404	-0.0581652	-0.120905	-0.175941	-0.0176354	-0.0711488	-0.0799985	-0.0660273	-0.443715	-0.79342	-0.909478	-0.901422	-0.171693
WBGene00006560	tbx-41	3.87944e-05	0.0252319	0.0143446	0.00623199	0.00423242	0.00494687	-0.00192653	-0.00926558	-6.17492e-05	-0.000491869	-0.00379372	-0.00293164	0.00780115	0.00265937	-0.00336262	0.0036606	0.000368243	-0.00638307	-0.00926558	-0.00706109	-0.00926558	-0.00926558	-0.00644135
WBGene00012994	Y48C3A.12	0.109316	0.91187	0.954106	0.536819	0.0654302	0.132907	0.203429	0.355317	0.391459	0.380447	0.269894	0.161412	0.0363667	-0.284107	-0.215742	-0.21682	-0.362338	-0.0945238	-0.722668	-0.70192	-0.753668	-0.689137	-0.467849
WBGene00012584	ceh-100	0.310069	0.832788	0.706153	0.428641	0.13331	0.000142698	0.105039	0.321748	0.296656	0.281033	0.357565	0.101744	-0.00563996	-0.267068	-0.206853	-0.203747	-0.250587	-0.461368	-0.645123	-0.507312	-0.553854	-0.506897	-0.266441
WBGene00012718	dhhc-8	0.451458	0.783251	0.590462	0.140274	0.0191513	-0.0226244	0.00573074	0.100867	0.172269	0.176351	0.132148	0.0170151	0.0338801	-0.110366	-0.15971	-0.0135801	-0.0168239	0.0198397	-0.491134	-0.489022	-0.55162	-0.515631	-0.272187
WBGene00022805	nhr-256	0.280629	0.405032	0.315074	0.0828771	0.0435237	0.000773213	0.144622	0.145413	0.057672	-0.00887696	-0.0800312	-0.149409	-0.182162	-0.0964223	-0.023919	-0.023919	-0.0203656	0.0538845	-0.041472	-0.236548	-0.272845	-0.213704	-0.179826
WBGene00018446	ceh-83	0.909024	0.96108	1.12529	0.777604	0.292536	0.121613	-0.13898	-0.0504215	-0.115938	-0.19598	-0.239933	-0.226118	-0.297233	-0.200265	-0.276858	-0.245002	-0.373886	-0.247217	-0.37356	-0.374296	-0.37048	-0.294015	-0.166969
WBGene00017538	ceh-49	1.53442	1.56247	1.89653	1.37609	0.106888	-0.231757	-0.310856	-0.200764	-0.247621	-0.34105	-0.266775	-0.304323	-0.220867	-0.247621	-0.244434	-0.542544	-0.270012	-0.588126	-0.564079	-0.57229	-0.585674	-0.469898	-0.267702
WBGene00020823	T26A5.8	1.63837	1.5833	1.55627	1.34857	0.553158	-0.344911	-0.23074	-0.274167	-0.11558	-0.328037	-0.365152	-0.450601	-0.467359	-0.161124	-0.351103	-0.655531	-0.450601	-0.876493	-0.318188	-0.585902	-0.608346	-0.275706	0.17987
WBGene00013383	aptf-2	1.01705	1.70896	2.11309	1.84178	0.996036	-0.100094	-0.370243	-0.265101	-0.400443	-0.191546	-0.460693	-0.313689	-0.311569	-0.114339	-0.38956	-0.495152	-0.746616	-0.757826	-0.627604	-0.683932	-0.688187	-0.51048	-0.249836
WBGene00004750	sea-1	1.13147	1.52973	1.99699	1.5264	0.61965	0.00364355	-0.112289	-0.142411	-0.309916	-0.143924	-0.372845	-0.214115	-0.244839	-0.115255	-0.143924	-0.545087	-0.37462	-0.752355	-0.741233	-0.750991	-0.752074	-0.666178	-0.425824
WBGene00003668	nhr-78	0.229722	0.214522	0.166955	0.139563	0.0616716	-0.0416268	-0.0679094	-0.0822724	-0.0596925	-0.0491055	-0.024409	-0.0325524	-0.0247839	-0.0169326	-0.00369509	-0.010608	0.00146793	-0.000988346	-0.0115103	-0.0844249	-0.107134	-0.119104	-0.0771513
WBGene00022000	tbx-42	0.233844	0.310527	0.460437	-0.0143796	-0.0449401	-0.0426646	-0.0552247	-0.0557982	-0.0384075	-0.057233	-0.0537919	-0.0644285	-0.0537919	-0.0462217	-0.0593879	-0.0127084	-0.0560851	-0.0310584	-0.0630846	-0.063566	-0.0644285	-0.0644285	-0.0631797
WBGene00006549	tbx-30	0.226289	0.312177	0.459585	-0.00696307	-0.0355157	-0.0466715	-0.0487995	-0.0381909	-0.0421423	-0.0459629	-0.0276597	-0.0539195	-0.0442636	-0.0373455	-0.0343908	-0.0718396	-0.0719838	-0.0359377	-0.0706399	-0.0711214	-0.0719838	-0.0719838	-0.070735
WBGene00006551	tbx-32	0.222304	0.263088	0.349265	0.00164856	-0.0561829	-0.0485568	-0.0512861	-0.0361253	-0.0449736	-0.0254937	-0.0478395	-0.0300203	-0.0269067	-0.0372639	-0.0411136	-0.0558944	-0.0218263	-0.0515737	-0.047664	-0.0485156	-0.0561829	-0.0535125	-0.0553738
WBGene00006558	tbx-39	0.24234	0.235985	0.452038	0.109445	-0.0632248	-0.0449409	-0.0632248	-0.0510573	-0.0459348	-0.03984	-0.048067	-0.0564842	-0.0423882	-0.0684092	-0.0604961	-0.00532044	-0.0537682	-0.063081	-0.0680837	-0.0617628	-0.0684092	-0.066907	-0.0684092
WBGene00006559	tbx-40	0.181532	0.416771	0.527416	0.040715	-0.0426354	-0.0514234	-0.060406	-0.0532435	-0.0469529	-0.0483485	-0.0639301	-0.061251	-0.0450015	-0.0521231	-0.0441659	0.0128834	-0.0956076	-0.0472319	-0.0919486	-0.0918886	-0.095115	-0.0924373	-0.0956076
WBGene00006550	tbx-31	0.0677495	0.158055	0.257323	0.0301671	-0.0298895	-0.00559423	-0.0267408	-0.0220305	-0.0156321	-0.0230284	-0.0275989	-0.0160578	-0.0224581	-0.0254547	-0.0169095	-0.0146394	-0.0352007	-0.0398099	-0.0365203	-0.0363002	-0.0398099	-0.0398099	-0.0398099
WBGene00001967	hlh-28	0.0363546	0.145346	0.153509	0.0288339	-0.027012	-0.0156686	-0.0281657	-0.027012	-0.0152396	-0.0212574	-0.00953156	-0.0173859	-0.0224065	-0.00711248	-0.0116694	-0.00739687	-0.00569139	-0.0138104	-0.0281657	-0.0220205	-0.0281657	-0.0281657	-0.0281657
WBGene00019217	athp-2	0.650451	0.938939	0.722724	-0.00910698	-0.168632	-0.125273	-0.152004	-0.00956636	0.0848634	0.0170195	0.0303097	-0.0449146	-0.150078	-0.182446	-0.101867	-0.0268532	-0.0282489	-0.156575	-0.364289	-0.350688	-0.352753	-0.313508	0.0924973
WBGene00003510	mxl-2	0.853912	1.42643	0.877206	0.0283655	0.157894	0.142235	0.0494935	-0.171432	-0.0928958	-0.206895	-0.11001	-0.144796	-0.22876	-0.196086	0.0177124	-0.0991067	0.00118548	-0.227892	-0.327332	-0.644991	-0.70862	-0.199222	-0.196399
WBGene00043056	nfya-2	0.137544	1.36426	0.844738	-0.0547309	-0.147243	-0.221287	-0.138236	-0.13216	-0.154114	-0.219648	0.0456227	-0.109827	-0.134423	-0.0907275	-0.0105139	0.0436225	0.17933	-0.102459	-0.364952	-0.403738	-0.379669	-0.114496	0.16311
WBGene00012209	hmg-20	0.278557	0.968318	0.693108	0.158285	0.163902	-0.0155616	0.0926531	0.0762643	0.00231594	0.0399675	-0.027782	-0.112273	-0.168694	-0.169753	-0.117147	-0.121468	-0.170695	-0.46277	-0.322523	-0.337621	-0.323841	-0.195029	0.0717873
[truncated: 6 more rows]

## Sheet: allProteinCoding_boeck_heatmap
WB_ID	gene	4cell	44min	83min	122min	161min	199min	238min	277min	316min	355min	393min	432min	471min	510min	548min	587min	626min	665min	L1	L2	L3	L4	YA
[truncated: 19,200 more rows]

[truncated: 1 more sheets: Legend]
