# Supplementary material for: An updated compendium of Caenorhabditis elegans RNA-binding proteins and their regulation
Source: G3 (Bethesda). 2025 Jul 14;15(9):jkaf156. doi: 10.1093/g3journal/jkaf156 (PMC12405884; doi:10.1093/g3journal/jkaf156)
Supplement: jkaf156_Supplementary_Data [file jkaf156_supplementary_data.zip › Supplemental_Table_S5_G3-2025-405833.xlsx]

## Sheet: terminal_cell_expression
gene	ADL	AWA	ADF	AFD	ADE	IL1	IL2	OLL	OLQ	BAG	URX	CEP	ASJ	ASI	ASG	ASK	ASE	ASH	AWB	AWC	AIY	AIA	AIB	AIZ	AIM	AIN	ALA	ALM_BDU	ALM_PLM	AUA	AVA	AVB	AVD	AVE	AVG	AVH	AVJ	AVK	AVL	DA	DB	DD	DVA	DVC	PVP	PVQ_and_possibly_PVC	PVR	PVT	RIA
mxt-1	-0.798975	0.364821	-0.553541	-0.480723	-1.27819	-0.3441	-0.598498	-1.51322	-0.0407408	-0.553508	-0.104715	-0.478512	-0.173876	0.140737	-0.868238	-0.589116	-0.77717	-0.135144	-0.18286	-0.430508	-0.833187	-0.732972	0.426877	-0.91999	0.353886	-0.209947	-0.744069	-1.58347	-0.176447	0.208116	0.0575706	-0.404481	0.365227	-0.690139	-0.792456	-1.02758	-1.15126	0.0462682	-1.40166	-0.837678	-0.451537	-0.0375114	-1.68327	0.679492	-2.17457	-2.73037	-0.800095	-1.68439	0.55962
pxl-1	-1.96254	-0.64908	-1.09336	-1.07634	-1.46653	0.762042	-0.0218145	0.522641	-1.22545	-0.0234422	-0.663692	0.882165	-0.959833	-0.558268	-1.19318	-1.95926	-1.06372	-0.0292781	-0.943482	-0.7538	0.449354	1.05252	1.07087	-0.453204	-3.94383	0.879693	-1.15847	-0.200106	2.36488	3.14521	2.28934	2.46199	-0.114625	0.89313	-0.710958	-0.223904	0.853274	-0.556954	-1.08722	-0.814803	-3.15199	0.253354	3.59538	-0.721014	-0.183395	-1.51347	1.15616	1.1662	0.882106
sup-12	-1.87097	-2.09902	0.0961054	-1.49582	-2.0294	4.12665	2.10787	-1.25773	-1.03716	0.836876	0.257944	-1.09936	-1.58622	-1.22594	-1.61422	-3.3168	-1.41511	-1.75053	0.7933	-1.01509	0.171443	1.82631	-1.71884	-1.9869	1.37985	2.13871	-1.69244	1.28222	3.90925	-2.25303	2.26742	-0.671958	-0.817694	-0.863751	-1.04076	0.587752	-2.34415	-1.33558	-0.789655	-0.665228	-0.449867	3.23773	-0.475403	-0.180711	-0.946011	-0.536494	0.329271	0.650424	1.1138
asd-2	-2.2815	-1.23233	-1.73024	1.65059	-1.85089	-1.56264	-1.03608	2.40486	-1.28495	0.128002	0.297836	-0.857992	0.0410513	-1.56167	-1.81042	-1.91856	0.0725241	-2.39094	-1.61343	-0.0806047	-1.35076	-1.13006	-1.67922	-1.5094	-0.99962	0.270542	-1.83855	-1.98528	-2.17919	2.44762	-2.48439	-2.45747	-1.95841	-2.0025	-1.40372	-1.42099	-1.83597	-0.157899	2.9237	-1.70325	-1.60487	-2.28161	0.91012	-1.74209	-2.1931	-1.64268	-2.18134	1.25751	-2.03069
ccch-1	-2.67393	1.39657	0.634326	1.36611	-2.12065	-2.32558	-0.54029	-2.13164	1.17721	0.406344	-1.02658	-1.22029	-1.49998	1.15619	-0.0497109	1.02138	-2.45228	-0.494641	-2.23675	-0.819375	-1.56063	0.298418	-1.55032	-0.473751	3.39166	-0.204762	0.715381	-0.826235	2.82164	-0.0245743	-1.34851	-0.323094	0.194306	-1.92022	1.16395	1.17384	2.76773	-0.0778189	-1.08996	-0.567974	-2.45666	-2.07187	0.958044	-1.33371	-1.02866	0.0405566	-3.99083	-1.36709	-0.690149
Y43E12A.2	-0.0660819	-1.65423	-0.204227	1.33757	0.413155	1.50437	1.03	3.0542	-0.358414	0.535957	0.305441	1.03597	-1.34656	-0.447355	-0.646984	-0.931656	0.548805	0.869602	0.470451	0.00229585	0.467019	2.70457	-0.0800652	3.32326	-1.28503	-1.03526	-1.14704	-1.02013	-0.977087	2.01593	0.26532	-1.33995	-1.71384	-3.8797	-1.56308	0.342506	-1.58649	-2.62919	-0.0655507	-2.42247	-0.842566	0.0095952	-1.35103	-3.8797	-0.00440491	-0.5125	-2.02351	-1.23748	3.89873
R06C1.4	0.268865	0.0607149	-0.181346	0.641403	-1.45474	-0.879131	-0.684194	-0.348384	-1.06234	0.263357	-0.98623	-1.37172	0.152903	-0.583049	-0.448993	-0.36811	-0.0974406	0.432995	0.0582923	0.552983	-0.0317139	-0.494222	0.215484	-0.499531	-0.585247	-0.774867	0.472429	-0.799228	-0.577899	-0.146949	0.00183955	-0.0862553	-0.794973	0.148896	-0.0903073	-0.675889	-0.770479	-0.0845288	0.0131165	-0.0285852	0.385266	-0.323917	0.0575003	-0.208124	-0.531	-1.5916	-0.88095	-0.632287	0.200543
pes-4	-2.24934	-0.828144	-1.69888	-1.10123	-2.89533	0.327498	3.84483	-0.807897	-1.44039	1.06776	-0.850331	-1.12102	-2.47946	-1.58852	-3.35927	-1.89743	-0.85015	-3.70033	-2.12704	-0.806421	0.586982	1.0524	-2.98882	-0.228628	3.40219	1.0259	-4.20411	-0.591074	-0.630909	-1.20118	-2.37949	2.60806	0.512755	-0.547929	0.256028	-2.3682	0.807519	1.43033	2.90649	-0.444635	0.562937	3.57178	-1.57063	-2.25284	1.91459	-0.255472	-0.971352	1.52629	4.66736
C35D6.4	-0.588897	-0.588897	-0.588897	-0.588897	-0.588897	-0.588897	0.67212	-0.588897	-0.588897	-0.588897	-0.588897	0.83452	-0.588897	-0.588897	-0.588897	-0.588897	-0.588897	-0.588897	-0.588897	-0.588897	-0.588897	2.19732	-0.588897	-0.588897	-0.588897	-0.588897	-0.588897	1.89064	0.0083911	-0.588897	-0.588897	-0.588897	-0.588897	-0.588897	-0.588897	-0.588897	-0.588897	-0.588897	1.51201	-0.588897	-0.588897	-0.588897	-0.588897	-0.588897	-0.588897	0.708529	-0.588897	0.745618	-0.588897
exc-7	0.527371	-0.560549	0.199628	-1.04527	2.38253	2.77736	2.83195	2.76723	0.872434	0.783538	-0.256074	3.17209	0.388487	0.273884	-0.339284	0.508302	-1.6396	0.477336	1.13282	-1.07872	2.59569	1.77014	-1.49677	2.94757	2.44291	2.40097	0.13493	-0.515753	-1.0398	1.48254	-1.53178	-0.657007	1.92084	-0.831123	0.935754	2.26995	1.86814	-0.795692	-2.43898	2.58405	2.9173	0.00618292	-0.755963	-0.313346	-2.9908	-1.54967	-0.275722	-0.242059	-1.78553
Y57G11A.5	-0.29151	-0.44359	-0.44359	0.764509	-0.44359	-0.44359	0.0960778	-0.44359	-0.44359	2.10245	0.611993	-0.44359	-0.44359	0.396927	-0.44359	-0.44359	-0.44359	0.355676	-0.44359	-0.44359	2.20071	-0.44359	-0.44359	1.72664	-0.44359	-0.44359	-0.44359	-0.44359	1.99632	-0.44359	-0.44359	-0.44359	-0.44359	1.5835	0.181091	-0.44359	-0.44359	-0.44359	-0.44359	-0.44359	-0.44359	-0.44359	-0.44359	1.05404	-0.44359	-0.44359	-0.44359	-0.44359	-0.44359
sym-2	-1.75629	-0.999702	-3.1393	-1.72261	-1.60441	2.24064	-0.788448	1.81134	1.29485	0.25536	-1.05567	-1.36427	-0.978262	-1.0391	-1.75413	-2.72943	-1.6569	-1.13407	-0.707676	-1.89149	-0.975428	-5.77272	-1.66559	-2.51307	-2.7558	-0.858116	0.462435	-0.994613	-0.387313	-1.41338	-0.598162	-0.707013	-1.69848	-0.777237	-0.843957	-1.45418	-2.78055	-2.22186	-1.71558	-0.818903	-0.950671	-2.49923	-2.90054	-2.80027	-0.402958	-1.58374	-1.61098	-1.10835	-1.50854
moe-3	-2.00701	-0.745208	-0.687966	-1.28178	-0.118737	-0.173169	0.856956	-0.307969	0.0980659	-0.963374	-0.304208	0.433351	-0.624819	-0.0380577	-0.0524175	-0.557154	-1.45383	-0.030289	0.82382	-0.225086	-1.43356	-3.06143	-1.57335	-0.665572	0.795596	0.589329	1.54466	-0.631031	1.00286	1.15452	-0.442984	-0.994105	1.31803	1.30419	-0.989169	0.979727	-0.0566633	-1.08263	0.221952	0.0400685	0.304048	0.518	-0.411024	-3.06143	0.0611249	0.888756	-3.06143	-0.777846	0.312549
msi-1	-0.438911	-0.916858	0.58223	1.75336	-1.65858	5.86398	3.03896	3.49184	1.67831	4.09165	0.217012	5.72116	0.583832	-0.242853	-0.0480541	-0.653164	0.884813	-0.0685686	-0.768564	1.01829	1.84528	-1.7321	2.2267	5.94005	-0.738317	2.25194	-2.26731	-1.26315	-2.67479	1.96769	0.516268	0.595406	-1.66625	-1.88396	0.621942	-2.67479	-2.67479	-1.34593	-2.67479	0.985005	0.0906372	5.59672	0.257359	-2.67479	-0.52141	0.494008	-2.67479	2.43276	5.60286
ZK616.1	1.84595	-1.6548	-2.09795	0.626531	1.72742	4.21234	5.78911	0.446173	-0.453424	2.75469	9.43347	2.37942	1.69858	3.42613	1.32147	0.650513	-0.125701	3.3907	0.841978	2.51431	1.23511	-2.09795	-0.777386	0.443438	-2.09795	1.41343	-2.09795	1.1801	-1.40744	3.31522	0.0791949	-2.09795	1.20971	-2.09795	-1.38911	1.21113	1.96831	3.33327	0.596102	-0.819993	-0.449374	-0.803918	-2.09795	1.92586	-0.540416	1.3649	0.363321	-2.09795	1.0605
ptb-1	3.70675	3.38833	4.08252	3.00538	-0.979829	-0.826851	1.06686	-0.631802	-0.681681	2.17503	3.17861	-0.303515	3.51529	4.24461	3.52808	4.60976	2.79717	4.13646	3.27299	2.13071	3.4734	4.11574	3.73532	2.84112	2.53946	4.70214	2.76083	1.76988	-1.01886	3.59422	2.33487	2.99722	1.15517	2.48687	2.21256	3.98751	2.61445	4.87532	3.12909	-1.32842	-2.18622	-1.78229	5.14459	3.39743	2.92669	4.0781	0.633174	4.27864	0.405769
rege-1	1.65405	1.55052	1.46493	1.86464	0.218409	0.952831	0.80939	-0.0290515	1.32861	1.6841	-0.628669	1.15522	1.47818	2.14053	0.214479	2.14734	2.46428	2.00486	0.698843	2.12156	1.91435	3.1776	1.47913	2.16831	-0.0295212	2.43427	-0.588588	-3.34933	-0.456079	2.39682	1.35808	2.51603	1.0441	0.177633	0.931532	0.549935	1.84554	2.36569	0.401951	-0.434524	-2.17928	0.854074	1.19153	0.892505	1.16068	0.560299	-0.370855	2.74921	1.24043
imph-1	1.10079	1.05663	0.701622	2.15303	0.507922	0.475341	0.760522	0.567078	0.669935	1.54361	1.02411	0.54809	1.16023	1.84834	1.09169	2.165	1.67104	1.17169	1.00864	1.57315	1.02012	1.9143	1.68535	0.92749	1.34525	1.9877	0.518589	0.895455	0.486773	1.96397	0.247312	0.952241	1.65167	0.913492	1.12024	0.954887	1.54807	1.11233	0.905653	0.775836	0.425153	1.01449	1.53057	0.57896	0.93204	1.07493	0.966555	1.94894	0.681225
unc-75	0.802169	1.64995	0.8638	1.96019	2.52429	2.21789	1.54365	2.19148	2.85424	2.39817	2.09081	3.80107	1.43171	1.52137	1.57033	2.07577	2.70427	1.18362	1.0232	0.973234	0.563964	1.97492	2.79901	2.53742	2.45849	2.03172	1.8251	2.55143	2.49566	1.92466	2.12396	2.97861	2.29496	4.04482	2.54553	2.28677	2.6366	3.38287	1.9854	3.70245	3.54635	1.53083	3.75331	1.51175	2.25149	1.90269	2.89773	1.64474	2.51539
mbl-1	-2.48109	-1.37037	-1.97281	-2.02043	0.574332	-1.51978	-1.43422	-2.99795	-0.724762	0.115869	-1.8566	2.17421	-2.93015	-1.71531	0.133481	-2.03439	-2.59303	-3.01071	-1.01014	-1.13998	-0.320404	1.90182	-3.32153	-2.64557	-1.95551	-0.720022	3.54521	2.71479	4.50363	-1.0918	3.75162	3.99647	4.23162	-0.0592804	2.8018	4.10644	4.12429	3.30319	3.73564	3.69844	3.3111	2.39334	3.32241	3.40009	2.87609	3.43694	2.8301	2.21975	1.04179
rnp-9	-1.28177	1.2463	-1.45318	0.676783	0.714571	-0.262734	1.86991	-0.289556	-0.215352	1.81427	-0.882473	-0.109785	-1.32083	-0.645043	4.29464	0.891832	3.78284	-1.23115	-1.25529	3.50403	0.384731	1.38306	-0.922235	-2.93958	-0.26018	0.985949	5.53618	-2.93958	2.27366	2.74152	2.0457	6.22715	7.01186	0.356354	5.89961	1.45568	5.23286	0.438263	0.620276	-1.11897	-1.91714	1.13795	-2.93958	2.2509	3.24767	1.66397	4.23962	4.5132	5.44578
Y69A2AR.32	2.18925	0.42468	-0.00983563	0.442157	2.75624	1.07636	0.966335	0.277731	2.19793	-1.584	0.726896	-1.584	1.30382	0.745657	-0.0230725	0.364456	1.42483	-0.357722	1.03785	-0.481409	-1.584	-1.584	0.0946753	1.77113	-1.584	-0.36112	-1.584	1.86951	-0.108068	-1.584	-1.584	-0.882932	-1.584	0.917176	-1.584	-1.584	1.44509	-1.584	0.815026	-0.216973	0.527654	-1.584	-1.584	-1.584	2.75377	-1.584	1.94219	-1.584	-0.899046
cpb-2	2.50538	1.81743	6.2048	1.78868	2.0922	-0.376163	0.244855	0.517227	-0.376163	-0.376163	1.28418	0.783676	0.655649	-0.376163	2.41273	-0.376163	-0.276357	2.40933	1.13496	-0.376163	-0.376163	-0.376163	-0.376163	-0.376163	-0.376163	-0.376163	-0.376163	0.723766	-0.376163	-0.376163	-0.376163	-0.376163	-0.376163	-0.376163	-0.376163	-0.376163	3.09946	-0.376163	-0.376163	-0.376163	1.56671	-0.376163	-0.376163	-0.376163	-0.376163	-0.376163	-0.376163	-0.376163	-0.376163
[truncated: 77 more columns]

## Sheet: expression_across_embryogenesis
gene	One cell	Two cell	10 min	20 min	40 min	50 min	60 min	70 min	100 min	120 min	130 min	150 min	160 min	170 min	180 min	190 min	200 min	210 min	220 min	230 min	260 min	270 min	280 min	290 min	300 min	320 min	330 min	340 min	350 min	360 min	370 min	380 min	390 min	400 min	410 min	420 min	430 min	450 min	490 min	510 min	550 min	620 min	630 min	640 min	700 min	750 min	760 min	800 min	810 min
msi-1	0.988006	0.711404	1.20132	0.363771	0.153113	1.73752	0.828489	2.17438	0.614175	1.58641	-0.805841	0.550215	-0.0517931	0.671862	-0.805841	-0.805841	0.819744	-0.805841	-0.805841	-0.0819536	-0.805841	0.630678	-0.805841	-0.805841	-0.805841	-0.805841	-0.805841	-0.805841	-0.805841	-0.805841	-0.805841	-0.805841	-0.805841	-0.805841	-0.805841	-0.805841	1.93785	1.81105	-0.805841	0.944048	-0.805841	-0.805841	-0.805841	0.616897	-0.805841	-0.805841	1.98768	-0.805841	-0.805841
imph-1	2.33799	-0.552492	1.7352	0.254621	0.00523691	0.204463	1.6198	1.16867	-0.552492	0.491857	-0.552492	-0.552492	1.06083	-0.552492	0.220544	0.356057	0.0529247	-0.552492	0.0692883	-0.552492	-0.552492	-0.552492	-0.552492	-0.552492	-0.0643707	0.567488	-0.0104707	-0.552492	0.0163	0.0653749	-0.552492	1.36735	0.232668	-0.552492	-0.0662195	-0.552492	1.50598	1.7257	-0.552492	-0.552492	-0.552492	-0.552492	-0.552492	-0.552492	-0.552492	-0.552492	-0.552492	-0.552492	-0.552492
Y69A2AR.32	0.536325	1.02756	0.225936	-0.151485	0.824281	-0.201162	0.529828	-0.753539	0.885761	-0.83987	1.11907	0.571654	-0.368441	-1.42819	-0.330088	0.247007	-0.270328	0.599229	1.30435	0.43364	0.148639	0.509748	1.23307	-0.283099	0.562095	-0.729467	0.146554	-1.84524	-0.0414283	1.1848	0.503348	-2.90589	0.197517	-1.6504	0.389545	-0.36267	1.54643	2.08532	1.43577	1.57113	-2.90589	0.480812	-2.90589	-0.310672	-2.90589	-2.90589	2.65723	-0.595312	1.91322
mbl-1	-0.440371	0.724175	0.457124	-0.440371	0.117358	-0.440371	-0.440371	-0.440371	-0.440371	-0.440371	-0.440371	-0.440371	-0.440371	-0.440371	-0.440371	0.468178	-0.440371	-0.440371	-0.440371	-0.440371	-0.440371	-0.440371	-0.440371	-0.440371	0.411815	0.0359035	-0.440371	0.620282	0.128421	1.9593	0.940348	-0.440371	0.344789	-0.440371	0.408941	0.084686	-0.440371	4.22569	1.69764	2.34796	-0.440371	-0.440371	-0.440371	-0.440371	-0.440371	-0.440371	-0.440371	-0.440371	-0.440371
ccch-1	-0.129965	-0.129965	-0.129965	-0.129965	-0.129965	-0.129965	-0.129965	-0.129965	-0.129965	-0.129965	-0.129965	-0.129965	-0.129965	-0.129965	-0.129965	-0.129965	-0.129965	-0.129965	-0.129965	-0.129965	-0.129965	-0.129965	-0.129965	-0.129965	-0.129965	-0.129965	-0.129965	-0.129965	-0.129965	-0.129965	-0.129965	-0.129965	-0.129965	-0.129965	-0.129965	-0.129965	-0.129965	4.3823	-0.129965	-0.129965	-0.129965	-0.129965	-0.129965	-0.129965	-0.129965	1.85601	-0.129965	-0.129965	-0.129965
C35D6.4	-0.493958	-1.07263	3.08321	4.46597	5.49598	6.28334	5.42063	5.31439	1.76428	0.302353	0.3105	-0.240818	-1.07263	0.0583197	-1.07263	-1.07263	-0.467216	-1.07263	-0.218111	0.13104	-1.07263	-1.07263	0.386398	-0.229649	-1.07263	-1.07263	-1.07263	-1.07263	0.220056	-1.07263	-1.07263	-1.07263	-1.07263	-1.07263	-1.07263	-1.07263	-1.07263	-1.07263	1.66489	-1.07263	-1.07263	-1.07263	-1.07263	-1.07263	-1.07263	-1.07263	-1.07263	-1.07263	-1.07263
cpb-2	-0.243553	-0.243553	-0.243553	-0.243553	1.02898	2.6063	1.02126	1.47761	-0.243553	-0.243553	-0.243553	-0.243553	-0.243553	-0.243553	-0.243553	-0.243553	-0.243553	-0.243553	-0.243553	-0.243553	-0.243553	-0.243553	-0.243553	-0.243553	-0.243553	-0.243553	-0.243553	-0.243553	-0.243553	-0.243553	-0.243553	-0.243553	-0.243553	-0.243553	-0.243553	-0.243553	-0.243553	-0.243553	-0.243553	-0.243553	-0.243553	-0.243553	-0.243553	-0.243553	-0.243553	4.82574	-0.243553	-0.243553	-0.243553
moe-3	-2.6322	-1.93549	-2.11476	-1.17313	0.684962	-0.478529	1.73526	3.05526	1.94696	1.53764	1.31967	0.740618	0.21151	-0.263404	0.251369	-0.203048	0.227172	0.18333	0.750258	0.611334	0.422326	0.783436	0.0111228	-1.05477	-0.699267	-0.889388	-2.6322	-1.23779	-2.06341	-0.755237	0.258422	-2.6322	-0.811927	-2.6322	-1.25187	-0.201945	-0.573735	0.687553	3.18947	2.1225	4.47705	1.13463	3.80326	3.47795	-1.61677	0.159116	0.586027	-2.6322	-2.6322
asd-2	-2.01337	-0.554988	-1.69455	-2.00727	-0.654057	-2.59204	-1.82525	-0.439688	-1.50985	-1.54769	-0.264109	-1.23599	-1.83799	-1.11434	-1.31839	0.243902	0.159764	0.390291	0.863094	-0.29639	1.12827	0.823599	2.39034	2.27478	-0.0481984	1.12226	0.68061	2.33009	-1.29935	0.742566	0.922192	1.76458	-0.927627	3.143	0.298041	0.055937	2.43716	0.727716	2.39045	1.21514	1.86141	1.38197	-2.59204	0.191055	-0.986537	-1.01953	-2.59204	1.23606	-2.59204
unc-75	-1.11106	-1.11106	-1.11106	-1.11106	-1.11106	-1.11106	-1.11106	-1.11106	-1.11106	-1.11106	-1.11106	-1.11106	-1.11106	-1.11106	-1.11106	-0.202513	-0.0804888	-1.11106	-0.766931	0.0926103	1.44282	1.03081	2.03813	0.950722	1.32957	3.10629	2.09186	2.38921	2.42899	1.77943	1.21374	1.83027	1.40024	2.03664	0.475872	0.564732	-1.11106	0.0802268	-1.11106	1.07321	1.38628	-1.11106	1.19592	-1.11106	-1.11106	-1.11106	-1.11106	-1.11106	-1.11106
pes-4	-4.57102	-5.14969	-3.95167	-4.34258	-3.61972	-4.39274	-3.88488	-5.14969	-2.85385	-0.818857	0.243063	0.280454	0.295377	0.851925	0.609588	1.12294	0.664611	0.869328	1.16122	1.39768	0.953017	1.12142	1.18284	1.60199	0.951279	1.9036	1.99447	2.15326	2.10077	2.13604	2.26835	1.58888	1.70381	1.78856	1.53412	2.11493	0.675886	1.25002	1.13759	0.64099	-0.297763	0.379945	0.69817	0.411812	-0.419716	0.224351	-0.521342	-0.770894	0.334483
sup-12	-4.96629	-4.7923	-5.95685	-4.49778	-5.95685	-5.95685	-5.95685	-5.95685	-4.87465	-3.18214	-1.73252	-0.913468	0.30086	-0.353925	0.517245	0.786451	1.19069	1.46807	1.66208	1.78077	2.02273	1.89385	2.37008	2.15808	1.99855	1.53303	1.66248	1.54935	1.52183	1.53146	1.00323	1.24703	1.80404	1.66931	1.14412	1.89783	2.01146	1.92514	2.44298	2.35996	2.81333	2.23364	1.83831	1.52163	1.4224	-0.302777	0.679644	0.218973	0.479069
sym-2	-3.9869	-4.97745	-4.97745	-3.1705	-2.87189	-2.82378	-4.21066	-4.97745	-4.97745	-2.73912	-1.93524	-1.84008	-2.44	-1.66635	0.466542	0.195926	-0.493435	0.429076	-0.304226	0.460697	2.44481	2.40725	2.28988	1.8817	3.02401	3.72572	3.42922	3.16611	3.89394	3.40419	3.18498	2.77312	3.58414	2.23272	2.99243	3.45187	2.01823	2.44641	2.55146	1.21398	1.6286	-4.97745	0.732113	0.558144	0.00646792	-0.825205	-1.43152	-0.509886	-1.55459
Y43E12A.2	-2.98503	-2.98503	-2.98503	-2.17791	-2.98503	-2.98503	-2.98503	-2.98503	-1.29148	-2.98503	-2.98503	-1.62897	-0.447575	-2.31146	-1.34044	-1.52333	-0.0255473	0.520094	0.109685	0.60924	1.70694	1.74833	1.99736	1.28224	2.03308	2.46239	1.84079	1.82988	1.39449	0.963043	0.88621	0.477257	0.289891	-0.90182	0.121923	0.64884	-0.11104	-0.094029	-0.247504	0.694918	2.08214	0.0779885	1.78702	0.689271	2.56858	2.52022	3.23552	3.41033	-0.433549
R06C1.4	-5.90077	-3.81103	-4.53138	-4.43291	-3.09924	-2.27389	-1.67297	-1.3134	0.12476	0.601557	0.683062	0.623025	0.924067	1.18161	0.618728	0.725287	1.13537	0.0230185	0.308467	0.496106	0.420552	0.59489	0.521947	0.480298	0.875496	0.716292	0.897155	1.28678	0.982971	0.796441	1.44927	1.01555	0.641765	0.585902	0.793972	0.966971	-0.124089	0.647852	0.930596	1.10983	0.543483	0.139054	-0.0683598	0.168314	0.248948	0.444402	0.654386	0.414461	0.692148
exc-7	-0.638517	-0.638517	-0.638517	-0.638517	-0.638517	-0.638517	-0.638517	-0.638517	-0.638517	-0.638517	-0.638517	-0.638517	-0.638517	-0.638517	-0.638517	-0.638517	-0.638517	-0.638517	-0.638517	0.0853705	-0.638517	0.798002	-0.638517	-0.156311	0.213669	0.481463	0.605172	1.25472	0.654172	0.410563	1.43461	-0.638517	1.56826	0.87244	-0.638517	1.22302	2.23547	-0.638517	-0.638517	1.11137	1.52653	-0.638517	-0.638517	-0.638517	2.38839	-0.638517	-0.638517	-0.638517	1.65128
pxl-1	-2.48012	-2.04755	-3.56843	-1.71152	-2.93596	-2.8478	-2.08496	-2.74477	-1.74646	0.346164	1.26935	0.356662	1.24801	0.360403	1.09099	1.51771	0.320266	1.71626	2.32731	1.63776	0.428669	1.10844	1.61027	1.4056	0.18696	0.493762	0.405554	-0.309609	-0.4246	0.73643	-0.951696	0.00376553	-1.24595	-2.54946	-1.42771	-1.81795	-1.47244	-0.321363	-1.50188	-0.150754	0.385999	-0.228103	2.01276	1.04329	2.33268	1.80099	1.13296	2.75199	2.10892
ZK616.1	-1.77646	-1.77646	-1.77646	-0.969346	-0.503928	-1.77646	-1.77646	-1.77646	-1.77646	0.0938417	-1.77646	-1.77646	-1.77646	-1.77646	-1.77646	-1.77646	-1.77646	-1.77646	-1.77646	0.519192	0.364476	-1.77646	-1.77646	-1.77646	0.156478	-0.417733	0.440178	0.641325	-0.224022	0.623213	-0.39574	2.49953	-0.716464	-0.520964	-1.77646	-0.564219	-1.77646	-1.77646	3.64821	3.95127	1.88073	-1.77646	3.2498	4.51491	3.77715	4.91924	3.1621	2.69111	3.46971
rege-1	-1.79146	-1.06499	-0.286512	-0.710185	-1.16406	-0.252191	-2.33526	-1.38089	1.60605	1.5052	1.12228	-0.0985694	0.305477	-1.97109	-0.0861524	-2.1935	-0.466482	-3.10205	-2.24752	-0.806394	-2.12061	-2.00593	-3.10205	-3.10205	-1.16911	-0.925621	0.0275975	-1.70763	0.496732	-0.436188	0.988792	-0.326778	0.225791	-1.18558	0.807605	-0.671786	0.104308	-3.10205	-0.63336	-0.917769	0.555145	5.59893	5.30975	4.25595	4.42834	2.63447	1.83652	3.86496	1.94634
mxt-1	-3.63865	-3.52061	-4.21733	-3.63255	-2.68736	-2.06365	-2.583	-2.06498	-2.52378	-2.15131	-3.36599	-2.86127	-2.60401	-2.46028	-3.44429	-2.75564	-2.17171	-1.80749	-2.04676	-3.49344	-2.65718	-0.801688	-2.7583	-0.666957	-1.24565	0.91318	0.537165	1.91099	1.85326	1.00583	1.73573	3.03477	2.02794	2.63113	2.55907	2.27637	2.40466	4.06038	3.72467	3.95332	3.42389	3.93636	3.33644	3.57737	3.07997	2.92395	1.66886	2.20048	2.53718
ptb-1	-3.87945	-3.87945	-3.87945	-3.87945	-2.34948	-2.62859	-3.87945	-2.15829	-3.23917	-1.81343	-3.87945	-1.58678	-1.7313	-3.20588	-3.10641	-2.0189	-2.52091	-3.87945	-2.49191	-3.87945	-1.45053	-0.809823	-2.42042	-2.7481	-2.73681	0.587954	0.922983	0.819608	0.931185	1.12087	1.78513	2.67055	2.44607	2.5639	2.83222	3.47305	3.30388	4.26062	5.00181	5.06474	5.48352	3.68381	4.1662	3.70391	3.57734	1.74606	2.79105	1.90535	2.47308
rnp-9	-1.37334	-1.37334	-1.37334	-1.05152	-0.815609	-1.37334	-1.37334	-1.37334	-1.37334	-1.37334	-1.37334	-1.37334	-0.61929	0.104365	-1.37334	-1.37334	-1.37334	-1.37334	-1.37334	-1.37334	-0.800728	-1.37334	-1.37334	-1.37334	-0.521152	0.369479	-0.129649	-0.312685	1.67092	0.872228	2.7175	1.07401	2.14867	1.77437	2.32983	2.61995	-1.37334	2.27652	2.79721	-0.247909	2.41092	3.21897	1.27389	3.08686	2.2398	-1.37334	0.380812	-1.37334	-1.37334
[truncated: 1 more columns]

## Sheet: Legend
These matrices were used to create the heatmaps in Figure 6 and have been colored in a similar manner to the heatmaps in the figure. Terminal cell expression data was taken from a C. elegans embryo single-cell atlas (Packer et al. 2019), placed on a log2 scale, and mean-centered by row in the heatmap. Data for expression across embryogenesis was taken from a whole-embryo RNA-sequencing time serie…
